# Supplementary material for: Single-crystal structure of the spicy capsaicin
Source: Acta Crystallogr C Struct Chem. 2025 Mar 7;81(Pt 4):188–92. doi: 10.1107/S2053229625001706 (PMC11970115; doi:10.1107/S2053229625001706)
Supplement: Supplementary file 1 [file c-81-00188-sup1.cif]

##############################################################################
#                                                                            #
# This CIF contains the data in a paper accepted for publication in          #
# Acta Crystallographica Section C. It conforms to the requirements of       #
# Notes for Authors for Acta Crystallographica Section C, and has been       #
# peer reviewed under the auspices of the IUCr Commission on Journals.       #
#                                                                            #
# Full details of the Crystallographic Information File format               #
# are given in the paper "The Crystallographic Information File (CIF):       #
# a New Standard Archive File for Crystallography" by S. R. Hall, F. H.      #
# Allen and I. D. Brown [Acta Cryst. (1991), A47, 655-685].                  #
#                                                                            #
# The current version of the core CIF dictionary is obtainable from          #
# ftp://ftp.iucr.org/pub/cif_core.dic.                                       #
#                                                                            #
# Software is freely available for graphical display of the structure(s)     #
# in this CIF. For information consult the CIF software page                 #
# http://www.iucr.org/resources/cif/software.                                #
#                                                                            #
# This file may be used for bona fide research purposes within the           #
# scientific community so long as proper attribution is given to the journal # 
# article from which it was obtained.                                        #
#                                                                            #
##############################################################################
data_I
_audit_creation_method
;
Olex2 1.5
(compiled 2024.02.16 svn.r378c4104 for OlexSys, GUI svn.r6928)
;
_chemical_name_systematic
;
(6<i>E</i>)-<i>N</i>-[(4-Hydroxy-3-methoxyphenyl)methyl]-8-methylnon-6-enamide
;
_chemical_name_common
;
<i>trans</i>-8-Methyl-<i>N</i>-vanillylnon-6-enamide
;
_chemical_formula_moiety     'C18 H27 N O3'
_chemical_formula_sum     'C18 H27 N O3'
_chemical_formula_iupac     'C18 H27 N O3'
_chemical_formula_weight     305.40
_chemical_melting_point     ?
_space_group_crystal_system     monoclinic
_space_group_name_H-M_alt     'P 1 21/c 1'
_space_group_name_Hall     '-P 2ybc'
loop_
    _space_group_symop_operation_xyz
    'x, y, z'
    '-x, y+1/2, -z+1/2'
    '-x, -y, -z'
    'x, -y-1/2, z-1/2'
_cell_length_a     12.2165(3)
_cell_length_b     14.7791(4)
_cell_length_c     9.4719(2)
_cell_angle_alpha     90
_cell_angle_beta     94.035(2)
_cell_angle_gamma     90
_cell_volume     1705.89(8)
_cell_formula_units_Z     4
_cell_measurement_reflns_used     5220
_cell_measurement_theta_min     3.6160
_cell_measurement_theta_max     73.0130
_cell_measurement_temperature     100.00(13)
_exptl_crystal_description     plank
_exptl_crystal_colour     colourless
_exptl_crystal_size_max     0.075
_exptl_crystal_size_mid     0.063
_exptl_crystal_size_min     0.027
_exptl_crystal_density_diffrn     1.189
_exptl_crystal_density_meas     ?
_exptl_crystal_density_method     ?
_exptl_crystal_F_000     664
_exptl_absorpt_coefficient_mu     0.638
_exptl_absorpt_correction_type     multi-scan
_exptl_absorpt_process_details
;
(CrysAlis PRO; Rigaku OD, 2024)
;
_exptl_absorpt_correction_T_min     0.68325
_exptl_absorpt_correction_T_max     1.00000
_diffrn_ambient_temperature     100.00(13)
_diffrn_source     'micro-focus sealed X-ray tube'
_diffrn_radiation_type     'Cu K\a'
_diffrn_radiation_wavelength     1.54184
_diffrn_radiation_monochromator     mirror
_diffrn_measurement_device_type
;
Rigaku XtaLAB Synergy-S Dualflex diffractometer with an Eiger2 R CdTe 1M
detector
;
_diffrn_measurement_device     'four-circle diffractometer'
_diffrn_measurement_method     '\w scans'
_diffrn_detector     'Hybrid Pixel Array Detector'
_diffrn_detector_area_resol_mean     13.3333
_diffrn_reflns_number     18993
_diffrn_reflns_av_R_equivalents     0.0536
_diffrn_reflns_av_unetI/netI     0.0388
_diffrn_reflns_theta_min     3.627
_diffrn_reflns_theta_max     76.123
_diffrn_reflns_theta_full     67.684
_diffrn_measured_fraction_theta_max     0.985
_diffrn_measured_fraction_theta_full     1.000
_diffrn_reflns_limit_h_min     -15
_diffrn_reflns_limit_h_max     15
_diffrn_reflns_limit_k_min     -18
_diffrn_reflns_limit_k_max     18
_diffrn_reflns_limit_l_min     -11
_diffrn_reflns_limit_l_max     11
_diffrn_radiation_probe     x-ray
_refine_special_details     ?
_reflns_number_total     3508
_reflns_number_gt     2644
_reflns_threshold_expression     'I > 2\s(I)'
_refine_ls_structure_factor_coef     Fsqd
_refine_ls_matrix_type     full
_refine_ls_R_factor_all     0.0662
_refine_ls_R_factor_gt     0.0444
_refine_ls_wR_factor_gt     0.1014
_refine_ls_wR_factor_ref     0.1115
_refine_ls_goodness_of_fit_ref     1.038
_refine_ls_restrained_S_all     1.038
_refine_ls_number_reflns     3508
_refine_ls_number_parameters     307
_refine_ls_number_restraints     0
_refine_ls_hydrogen_treatment     refall
_refine_ls_weighting_scheme     calc
_refine_ls_weighting_details
              'w=1/[\s^2^(Fo^2^)+(0.0432P)^2^+0.8148P] where P=(Fo^2^+2Fc^2^)/3'
_atom_sites_solution_hydrogens     difmap
_atom_sites_solution_primary     iterative
_atom_sites_solution_secondary     ?
_refine_ls_shift/su_max     0.000
_refine_ls_shift/su_mean     0.000
_refine_diff_density_max     0.203
_refine_diff_density_min     -0.211
_refine_ls_extinction_method     none
_refine_ls_extinction_coef     .
loop_
    _atom_type_symbol
    _atom_type_description
    _atom_type_scat_dispersion_real
    _atom_type_scat_dispersion_imag
    _atom_type_scat_source
    'C' 'C' 0.0181 0.0091
                         'International Tables Vol C Tables 4.2.6.8 and 6.1.1.4'
    'H' 'H' 0.0000 0.0000
                         'International Tables Vol C Tables 4.2.6.8 and 6.1.1.4'
    'N' 'N' 0.0311 0.0180
                         'International Tables Vol C Tables 4.2.6.8 and 6.1.1.4'
    'O' 'O' 0.0492 0.0322
                         'International Tables Vol C Tables 4.2.6.8 and 6.1.1.4'
_computing_data_collection
;
CrysAlis PRO (Rigaku OD, 2024)
;
_computing_cell_refinement
;
CrysAlis PRO (Rigaku OD, 2024)
;
_computing_data_reduction
;
CrysAlis PRO (Rigaku OD, 2024)
;
_computing_structure_solution
;
<i>SUPERFLIP</i> (Palatinus & Chapuis, 2007; Palatinus & van der Lee,
2008;
Palatinus <i>et al.</i>,  2012)
;
_computing_structure_refinement
;
SHELXL2019 (Sheldrick, 2015)
;
_computing_molecular_graphics
;
<i>DIAMOND</i> (Brandenburg, 2018)
;
_computing_publication_material
;
<i>Olex2</i> (Dolomanov <i>et al.</i>,  2009),
Mercury (Macrae <i>et al.</i>,  2020) and
publCIF (Westrip, 2010)
;
loop_
    _atom_site_type_symbol
    _atom_site_label
    _atom_site_fract_x
    _atom_site_fract_y
    _atom_site_fract_z
    _atom_site_U_iso_or_equiv
    _atom_site_adp_type
    _atom_site_calc_flag
    _atom_site_occupancy
    _atom_site_disorder_assembly
    _atom_site_disorder_group
    O O1 0.39422(10) 0.19720(8) 0.11809(11) 0.0254(3) Uani d 1 . .
    O O2 0.51027(10) 0.53170(8) 0.24005(13) 0.0286(3) Uani d 1 . .
    O O3 0.72757(11) 0.55919(9) 0.27416(13) 0.0287(3) Uani d 1 . .
    H H3 0.675(2) 0.5923(17) 0.307(3) 0.055(7) Uiso d 1 . .
    N N1 0.45776(12) 0.24880(10) -0.08461(15) 0.0239(3) Uani d 1 . .
    H H1 0.4432(16) 0.2648(13) -0.170(2) 0.030(5) Uiso d 1 . .
    C C1 0.61015(14) 0.33202(11) 0.05079(16) 0.0230(4) Uani d 1 . .
    C C2 0.53676(14) 0.39235(12) 0.10650(17) 0.0242(4) Uani d 1 . .
    H H2 0.4577(15) 0.3816(12) 0.0934(18) 0.022(5) Uiso d 1 . .
    C C3 0.57495(14) 0.46809(11) 0.18172(16) 0.0234(4) Uani d 1 . .
    C C4 0.68774(14) 0.48509(11) 0.20185(16) 0.0242(4) Uani d 1 . .
    C C5 0.76058(15) 0.42518(12) 0.14703(18) 0.0262(4) Uani d 1 . .
    H H5 0.8374(17) 0.4383(13) 0.162(2) 0.031(5) Uiso d 1 . .
    C C6 0.72194(15) 0.34929(12) 0.07186(18) 0.0256(4) Uani d 1 . .
    H H6 0.7740(15) 0.3072(13) 0.033(2) 0.028(5) Uiso d 1 . .
    C C7 0.39533(15) 0.51494(14) 0.2336(2) 0.0306(4) Uani d 1 . .
    H H7A 0.3643(16) 0.5112(13) 0.134(2) 0.029(5) Uiso d 1 . .
    H H7B 0.3647(18) 0.5657(15) 0.285(2) 0.039(6) Uiso d 1 . .
    H H7C 0.3784(18) 0.4561(15) 0.286(2) 0.041(6) Uiso d 1 . .
    C C8 0.57184(14) 0.24788(12) -0.02999(19) 0.0266(4) Uani d 1 . .
    H H8A 0.5821(15) 0.1939(14) 0.033(2) 0.028(5) Uiso d 1 . .
    H H8B 0.6209(16) 0.2371(13) -0.112(2) 0.032(5) Uiso d 1 . .
    C C9 0.37700(14) 0.21995(11) -0.00818(16) 0.0225(3) Uani d 1 . .
    C C10 0.26436(14) 0.21276(12) -0.08335(17) 0.0248(4) Uani d 1 . .
    H H10A 0.2634(15) 0.2476(12) -0.173(2) 0.024(5) Uiso d 1 . .
    H H10B 0.2546(15) 0.1468(14) -0.1093(19) 0.027(5) Uiso d 1 . .
    C C11 0.17246(14) 0.24340(12) 0.00656(17) 0.0245(4) Uani d 1 . .
    H H11A 0.1756(15) 0.2051(13) 0.096(2) 0.030(5) Uiso d 1 . .
    H H11B 0.0976(16) 0.2284(13) -0.045(2) 0.029(5) Uiso d 1 . .
    C C12 0.17693(15) 0.34386(12) 0.04219(18) 0.0258(4) Uani d 1 . .
    H H12A 0.1737(16) 0.3802(14) -0.049(2) 0.035(5) Uiso d 1 . .
    H H12B 0.2496(15) 0.3574(12) 0.0974(19) 0.023(5) Uiso d 1 . .
    C C13 0.08175(15) 0.37320(12) 0.12808(18) 0.0270(4) Uani d 1 . .
    H H13A 0.0773(15) 0.3332(13) 0.216(2) 0.029(5) Uiso d 1 . .
    H H13B 0.0088(17) 0.3620(14) 0.067(2) 0.036(5) Uiso d 1 . .
    C C14 0.08545(15) 0.47018(12) 0.17305(18) 0.0279(4) Uani d 1 . .
    H H14 0.0938(16) 0.5146(14) 0.099(2) 0.032(5) Uiso d 1 . .
    C C15 0.07414(15) 0.49742(13) 0.30448(18) 0.0290(4) Uani d 1 . .
    H H15 0.0643(18) 0.4499(15) 0.380(2) 0.045(6) Uiso d 1 . .
    C C16 0.07110(16) 0.59276(13) 0.35942(19) 0.0314(4) Uani d 1 . .
    H H16 -0.0088(18) 0.6049(14) 0.390(2) 0.039(6) Uiso d 1 . .
    C C17 0.0938(2) 0.66396(14) 0.2505(2) 0.0379(5) Uani d 1 . .
    H H17A 0.035(2) 0.6610(16) 0.166(3) 0.057(7) Uiso d 1 . .
    H H17B 0.1730(19) 0.6554(15) 0.216(2) 0.045(6) Uiso d 1 . .
    H H17C 0.0873(19) 0.7256(17) 0.290(3) 0.054(7) Uiso d 1 . .
    C C18 0.14915(18) 0.60282(14) 0.4923(2) 0.0348(4) Uani d 1 . .
    H H18A 0.1382(18) 0.5535(15) 0.563(2) 0.042(6) Uiso d 1 . .
    H H18B 0.229(2) 0.5977(16) 0.467(2) 0.051(7) Uiso d 1 . .
    H H18C 0.1348(18) 0.6639(16) 0.541(2) 0.046(6) Uiso d 1 . .
loop_
    _atom_site_aniso_label
    _atom_site_aniso_U_11
    _atom_site_aniso_U_22
    _atom_site_aniso_U_33
    _atom_site_aniso_U_12
    _atom_site_aniso_U_13
    _atom_site_aniso_U_23
    O1 0.0313(6) 0.0264(6) 0.0184(6) -0.0004(5) 0.0003(5) 0.0020(4)
    O2 0.0257(6) 0.0266(6) 0.0338(6) 0.0001(5) 0.0039(5) -0.0086(5)
    O3 0.0286(7) 0.0276(7) 0.0297(7) -0.0017(5) 0.0012(5) -0.0070(5)
    N1 0.0277(8) 0.0280(8) 0.0160(7) -0.0004(6) 0.0011(6) 0.0004(6)
    C1 0.0269(9) 0.0241(9) 0.0180(7) 0.0010(7) 0.0019(6) 0.0011(6)
    C2 0.0238(9) 0.0255(9) 0.0232(8) -0.0013(7) 0.0023(7) 0.0004(6)
    C3 0.0260(8) 0.0234(9) 0.0210(8) 0.0025(7) 0.0035(6) -0.0009(6)
    C4 0.0281(9) 0.0239(9) 0.0204(8) -0.0018(7) -0.0002(6) 0.0007(6)
    C5 0.0245(9) 0.0299(9) 0.0240(8) 0.0018(7) 0.0004(7) 0.0004(7)
    C6 0.0274(9) 0.0267(9) 0.0226(8) 0.0045(7) 0.0023(7) -0.0001(7)
    C7 0.0254(9) 0.0322(10) 0.0349(10) 0.0004(8) 0.0068(8) -0.0055(8)
    C8 0.0276(9) 0.0255(9) 0.0269(9) 0.0015(7) 0.0033(7) -0.0034(7)
    C9 0.0304(9) 0.0184(8) 0.0188(8) 0.0015(7) 0.0024(6) -0.0017(6)
    C10 0.0285(9) 0.0262(9) 0.0194(8) -0.0014(7) 0.0000(7) -0.0013(7)
    C11 0.0261(9) 0.0264(9) 0.0207(8) -0.0010(7) 0.0002(7) 0.0000(7)
    C12 0.0302(9) 0.0241(9) 0.0235(8) -0.0001(7) 0.0030(7) 0.0004(7)
    C13 0.0285(9) 0.0296(10) 0.0228(8) 0.0020(7) 0.0015(7) 0.0011(7)
    C14 0.0304(9) 0.0295(10) 0.0237(9) 0.0049(8) 0.0001(7) 0.0013(7)
    C15 0.0287(9) 0.0338(10) 0.0246(9) 0.0013(8) 0.0021(7) 0.0000(7)
    C16 0.0334(10) 0.0337(10) 0.0271(9) 0.0035(8) 0.0023(8) -0.0027(7)
    C17 0.0545(14) 0.0304(10) 0.0281(10) 0.0075(9) -0.0023(9) -0.0010(8)
    C18 0.0423(12) 0.0357(11) 0.0260(9) -0.0024(9) 0.0008(8) -0.0015(8)
_geom_special_details
;
 All esds (except the esd in the dihedral angle between two l.s. planes)
 are estimated using the full covariance matrix.  The cell esds are taken
 into account individually in the estimation of esds in distances, angles
 and torsion angles; correlations between esds in cell parameters are only
 used when they are defined by crystal symmetry.  An approximate (isotropic)
 treatment of cell esds is used for estimating esds involving l.s. planes.
;
loop_
    _geom_bond_atom_site_label_1
    _geom_bond_atom_site_label_2
    _geom_bond_site_symmetry_2
    _geom_bond_distance
    _geom_bond_publ_flag
    O1 C9 . 1.2459(19) ?
    O2 C3 . 1.369(2) ?
    O2 C7 . 1.423(2) ?
    O3 H3 . 0.88(3) ?
    O3 C4 . 1.363(2) ?
    N1 H1 . 0.85(2) ?
    N1 C8 . 1.452(2) ?
    N1 C9 . 1.334(2) ?
    C1 C2 . 1.394(2) ?
    C1 C6 . 1.390(2) ?
    C1 C8 . 1.517(2) ?
    C2 H2 . 0.978(18) ?
    C2 C3 . 1.390(2) ?
    C3 C4 . 1.400(2) ?
    C4 C5 . 1.382(2) ?
    C5 H5 . 0.96(2) ?
    C5 C6 . 1.393(2) ?
    C6 H6 . 0.98(2) ?
    C7 H7A . 1.00(2) ?
    C7 H7B . 0.98(2) ?
    C7 H7C . 1.03(2) ?
    C8 H8A . 1.00(2) ?
    C8 H8B . 1.02(2) ?
    C9 C10 . 1.508(2) ?
    C10 H10A . 0.991(19) ?
    C10 H10B . 1.01(2) ?
    C10 C11 . 1.525(2) ?
    C11 H11A . 1.02(2) ?
    C11 H11B . 1.03(2) ?
    C11 C12 . 1.523(2) ?
    C12 H12A . 1.01(2) ?
    C12 H12B . 1.018(19) ?
    C12 C13 . 1.528(2) ?
    C13 H13A . 1.03(2) ?
    C13 H13B . 1.04(2) ?
    C13 C14 . 1.495(3) ?
    C14 H14 . 0.97(2) ?
    C14 C15 . 1.325(2) ?
    C15 H15 . 1.02(2) ?
    C15 C16 . 1.503(3) ?
    C16 H16 . 1.05(2) ?
    C16 C17 . 1.513(3) ?
    C16 C18 . 1.531(3) ?
    C17 H17A . 1.04(3) ?
    C17 H17B . 1.05(2) ?
    C17 H17C . 0.99(3) ?
    C18 H18A . 1.01(2) ?
    C18 H18B . 1.03(2) ?
    C18 H18C . 1.03(2) ?
loop_
    _geom_angle_atom_site_label_1
    _geom_angle_atom_site_label_2
    _geom_angle_atom_site_label_3
    _geom_angle_site_symmetry_1
    _geom_angle_site_symmetry_3
    _geom_angle
    _geom_angle_publ_flag
    C3 O2 C7 . . 117.32(13) ?
    C4 O3 H3 . . 112.4(17) ?
    C8 N1 H1 . . 118.3(13) ?
    C9 N1 H1 . . 119.5(14) ?
    C9 N1 C8 . . 122.11(14) ?
    C2 C1 C8 . . 122.10(15) ?
    C6 C1 C2 . . 118.67(16) ?
    C6 C1 C8 . . 119.23(15) ?
    C1 C2 H2 . . 120.2(11) ?
    C3 C2 C1 . . 120.50(16) ?
    C3 C2 H2 . . 119.3(11) ?
    O2 C3 C2 . . 125.27(15) ?
    O2 C3 C4 . . 114.34(14) ?
    C2 C3 C4 . . 120.39(15) ?
    O3 C4 C3 . . 121.71(15) ?
    O3 C4 C5 . . 119.13(15) ?
    C5 C4 C3 . . 119.16(15) ?
    C4 C5 H5 . . 117.6(12) ?
    C4 C5 C6 . . 120.25(16) ?
    C6 C5 H5 . . 122.1(12) ?
    C1 C6 C5 . . 121.03(16) ?
    C1 C6 H6 . . 119.0(11) ?
    C5 C6 H6 . . 119.9(11) ?
    O2 C7 H7A . . 111.0(11) ?
    O2 C7 H7B . . 104.7(13) ?
    O2 C7 H7C . . 110.9(12) ?
    H7A C7 H7B . . 112.3(17) ?
    H7A C7 H7C . . 109.7(16) ?
    H7B C7 H7C . . 108.0(17) ?
    N1 C8 C1 . . 115.25(14) ?
    N1 C8 H8A . . 107.3(11) ?
    N1 C8 H8B . . 109.3(11) ?
    C1 C8 H8A . . 109.3(11) ?
    C1 C8 H8B . . 109.4(11) ?
    H8A C8 H8B . . 105.9(15) ?
    O1 C9 N1 . . 121.73(16) ?
    O1 C9 C10 . . 121.40(15) ?
    N1 C9 C10 . . 116.84(14) ?
    C9 C10 H10A . . 108.8(11) ?
    C9 C10 H10B . . 105.7(11) ?
    C9 C10 C11 . . 113.50(14) ?
    H10A C10 H10B . . 107.4(15) ?
    C11 C10 H10A . . 111.0(11) ?
    C11 C10 H10B . . 110.1(11) ?
    C10 C11 H11A . . 108.3(11) ?
    C10 C11 H11B . . 109.8(11) ?
    H11A C11 H11B . . 104.6(15) ?
    C12 C11 C10 . . 113.39(14) ?
    C12 C11 H11A . . 111.1(11) ?
    C12 C11 H11B . . 109.3(11) ?
    C11 C12 H12A . . 109.3(12) ?
    C11 C12 H12B . . 108.8(10) ?
    C11 C12 C13 . . 112.20(15) ?
    H12A C12 H12B . . 108.2(15) ?
    C13 C12 H12A . . 108.5(12) ?
    C13 C12 H12B . . 109.8(10) ?
    C12 C13 H13A . . 110.9(11) ?
    C12 C13 H13B . . 108.2(11) ?
    H13A C13 H13B . . 105.6(15) ?
    C14 C13 C12 . . 114.51(15) ?
    C14 C13 H13A . . 108.7(11) ?
    C14 C13 H13B . . 108.6(11) ?
    C13 C14 H14 . . 116.4(12) ?
    C15 C14 C13 . . 123.78(17) ?
    C15 C14 H14 . . 119.8(12) ?
    C14 C15 H15 . . 118.5(13) ?
    C14 C15 C16 . . 128.08(17) ?
    C16 C15 H15 . . 113.4(12) ?
    C15 C16 H16 . . 107.5(12) ?
    C15 C16 C17 . . 113.94(16) ?
    C15 C16 C18 . . 110.26(16) ?
    C17 C16 H16 . . 106.5(12) ?
    C17 C16 C18 . . 111.06(17) ?
    C18 C16 H16 . . 107.2(11) ?
    C16 C17 H17A . . 110.5(14) ?
    C16 C17 H17B . . 110.3(12) ?
    C16 C17 H17C . . 111.1(14) ?
    H17A C17 H17B . . 110.6(18) ?
    H17A C17 H17C . . 105.2(19) ?
    H17B C17 H17C . . 109.2(18) ?
    C16 C18 H18A . . 111.9(13) ?
    C16 C18 H18B . . 110.5(13) ?
    C16 C18 H18C . . 109.7(12) ?
    H18A C18 H18B . . 105.9(18) ?
    H18A C18 H18C . . 107.5(17) ?
    H18B C18 H18C . . 111.2(18) ?
loop_
    _geom_torsion_atom_site_label_1
    _geom_torsion_atom_site_label_2
    _geom_torsion_atom_site_label_3
    _geom_torsion_atom_site_label_4
    _geom_torsion_site_symmetry_1
    _geom_torsion_site_symmetry_2
    _geom_torsion_site_symmetry_3
    _geom_torsion_site_symmetry_4
    _geom_torsion
    _geom_torsion_publ_flag
    O1 C9 C10 C11 . . . . 41.9(2) ?
    O2 C3 C4 O3 . . . . 0.1(2) ?
    O2 C3 C4 C5 . . . . -179.88(14) ?
    O3 C4 C5 C6 . . . . -179.54(15) ?
    N1 C9 C10 C11 . . . . -140.32(16) ?
    C1 C2 C3 O2 . . . . 179.62(15) ?
    C1 C2 C3 C4 . . . . 0.4(2) ?
    C2 C1 C6 C5 . . . . 0.0(2) ?
    C2 C1 C8 N1 . . . . 19.0(2) ?
    C2 C3 C4 O3 . . . . 179.46(15) ?
    C2 C3 C4 C5 . . . . -0.6(2) ?
    C3 C4 C5 C6 . . . . 0.5(2) ?
    C4 C5 C6 C1 . . . . -0.2(3) ?
    C6 C1 C2 C3 . . . . -0.1(2) ?
    C6 C1 C8 N1 . . . . -161.81(15) ?
    C7 O2 C3 C2 . . . . 5.7(2) ?
    C7 O2 C3 C4 . . . . -175.03(15) ?
    C8 N1 C9 O1 . . . . 5.6(2) ?
    C8 N1 C9 C10 . . . . -172.11(14) ?
    C8 C1 C2 C3 . . . . 179.07(15) ?
    C8 C1 C6 C5 . . . . -179.17(15) ?
    C9 N1 C8 C1 . . . . -88.2(2) ?
    C9 C10 C11 C12 . . . . 65.51(19) ?
    C10 C11 C12 C13 . . . . 178.09(14) ?
    C11 C12 C13 C14 . . . . 176.74(14) ?
    C12 C13 C14 C15 . . . . -130.33(19) ?
    C13 C14 C15 C16 . . . . -176.78(17) ?
    C14 C15 C16 C17 . . . . -5.7(3) ?
    C14 C15 C16 C18 . . . . -131.4(2) ?
loop_
    _geom_hbond_atom_site_label_D
    _geom_hbond_atom_site_label_H
    _geom_hbond_atom_site_label_A
    _geom_hbond_site_symmetry_A
    _geom_hbond_distance_DH
    _geom_hbond_distance_HA
    _geom_hbond_distance_DA
    _geom_hbond_angle_DHA
    _geom_hbond_publ_flag
    O3 H3 O1 2_655 0.88(3) 1.93(3) 2.7621(17) 158(2) yes
    N1 H1 O1 4_565 0.85(2) 2.13(2) 2.9769(18) 175.7(19) yes
_shelx_space_group_comment
;
The symmetry employed for this shelxl refinement is uniquely defined
by the following loop, which should always be used as a source of
symmetry information in preference to the above space-group names.
They are only intended as comments.
;
_shelx_estimated_absorpt_T_min     0.954
_shelx_estimated_absorpt_T_max     0.983
_shelx_hkl_file
;
   0   0   1    1.78    5.73   2
   0   0   2   30.24   13.48   2
   0   0  -2   48.20   11.55  36
   0   0   3    4.94   16.17   2
   0   0  -3   -1.45   15.53  36
   0   0   3    9.05   20.82  34
   0   0  -4  883.97   43.73  36
   0   0   4  958.21   45.41  38
   0   0   4  905.42   45.68  42
   0   0   4  913.20   45.66   2
   0   0   5  -19.26   23.05   2
   0   0  -5   -3.57   18.47  36
   0   0   5   -1.69   22.77  42
   0   0   5   -4.92   23.31  38
   0   0   6  308.80   21.83   8
   0   0   6  335.14   21.35  39
   0   0  -6  422.10   30.42  36
   0   0   6  349.72   32.50  42
   0   0   6  336.88   33.00  38
   0   0   6  345.50   21.28  14
   0   0   6  381.43   33.05   2
   0   0   6  366.36   22.19  22
   0   0   6  322.56   20.47  19
   0   0   7    1.37   15.77  14
   0   0   7   -9.95   30.36  38
   0   0   7   21.08   28.95  42
   0   0   7    0.69   16.79  27
   0   0   7    2.71   15.62  19
   0   0   7   -9.33   28.71   2
   0   0   8  472.92   39.23   2
   0   0   8  459.76   29.20  27
   0   0   8  444.53   28.96  14
   0   0   9   17.55   26.46   2
   0   0  -9  -17.33   29.81   4
   0   0   9    7.88   18.44  14
   0   0   9   -2.77   19.34  27
   0   0  10   61.31   14.70   5
   0   0  10   21.60   14.74  13
   0   0  10   45.03   17.53  14
   0   0  10   42.46   17.75  27
   0   0  11    6.49   12.91  14
   0   0  11  -11.72   11.97   5
   0   1   0    1.48    3.10  37
   0   1   0    0.35    3.81   9
   0   1   1 2557.05  103.97   2
   0   1   1 2526.91  104.40  34
   0  -1   1 2514.45  104.18  38
   0  -1  -1 2559.56  104.41  36
   0   1   2 6443.37  265.37  10
   0   1   2 6493.19  267.10   2
   0  -1  -2 6707.52  267.17  36
   0   1   2 6521.05  267.82  34
   0   1   2 6740.04  266.27  35
   0   1   3 2901.34  123.54   2
   0  -1  -3 2969.94  123.66  36
   0   1   3 2991.26  125.09  34
   0   1   4   67.94   20.80   2
   0   1   4   70.12   19.77  42
   0  -1   4  100.63   21.14  38
   0  -1   4   85.00   19.81  42
   0  -1   4   69.43    9.61  39
   0   1  -4   68.39   13.93  36
   0  -1  -4   66.35   19.15  36
   0   1   5   36.62   22.99   2
   0   1  -5   34.87   16.91  36
   0  -1  -5   30.10   21.82  36
   0  -1   5   26.70   22.69  42
   0  -1   5   28.37    8.93  39
   0  -1   5    3.83   23.56  38
   0   1   5   15.66   23.20  42
   0   1   6  236.92   18.07   8
   0   1   6  229.85   29.23   2
   0   1   6  249.48   28.60  42
   0  -1   6  209.32   13.81  39
   0   1   6  246.96   31.34  38
   0  -1   6  226.68   30.38  38
   0  -1   6  234.68   28.55  42
   0   1  -6  178.46   23.11  36
   0  -1  -6  245.32   28.49  36
   0  -1   6  228.43   17.29  14
   0  -1   6  217.29   18.52  22
   0  -1   6  230.62   16.42  19
   0   1   6  208.91   17.10  19
   0   1   7  131.11   16.48  39
   0  -1   7  155.95   31.63  38
   0   1   7  134.81   33.50  38
   0   1   7  120.77   28.12  42
   0  -1  -7  107.74   27.51  36
   0  -1   7   98.34   18.26  27
   0   1   7  116.87   17.63  27
   0   1   7  118.18   16.61  19
   0   1   7  124.33   29.39   2
   0   1   7  117.25   18.17  14
   0  -1   7  140.87   17.89  14
   0   1   8   62.66   18.19  14
   0  -1   8  110.61   19.33  14
   0   1   8  101.28   31.21  38
   0   1   8  113.26   19.85  27
   0  -1   8   91.85   19.81  27
   0   1   8   93.05   18.88  19
   0   1   8   95.90   29.96   2
   0   1   9  297.56   34.16   2
   0   1  -9  307.60   38.02   4
   0  -1   9  340.85   24.88  14
   0   1   9  289.71   24.54  14
   0   1   9  343.31   24.70  27
   0  -1   9  334.41   25.19  27
   0   1  10  306.71   21.19   5
   0  -1  10  277.05   20.51  13
   0   1  10  304.44   21.93  14
   0  -1  10  275.80   22.66  14
   0  -1  10  295.46   22.52  27
   0   1  10  300.83   22.40  27
   0   1  11   18.91    9.64  13
   0  -1  11   15.81   12.71  14
   0   1  11    3.77   12.40  14
   0   1  11   11.67   11.12   5
   0   2   0   92.10    9.21  37
   0  -2   0  105.29   12.56  36
   0   2   0   82.17   10.59   9
   0   2   1   -7.03   12.45   9
   0  -2   1    7.52    7.34   2
   0   2   1    0.09    7.42   2
   0  -2   1    8.87   10.20  34
   0   2   1    8.95   10.07  34
   0  -2   257219.60 2318.51   2
   0   2   257354.00 2318.54   2
   0  -2   257983.50 2318.99  34
   0   2   257090.40 2318.96  34
   0   2   257409.80 2318.47  35
   0  -2  -256523.40 2319.11  36
   0   2   313079.00  538.22  10
   0  -2   313210.80  540.69   2
   0   2   313464.30  540.71   2
   0  -2  -313254.30  541.17  36
   0   2   313623.60  540.81  42
   0  -2   313394.90  540.84  42
   0   2   313385.00  539.70  35
   0   2   313327.80  541.72  34
   0  -2   4  406.13   26.80   2
   0   2   4  357.78   27.29   2
   0   2   4  380.40   27.01  42
   0  -2  -4  378.48   28.84  36
   0   2   5   26.53   21.91   2
   0  -2   5   30.93   23.12   2
   0  -2   5   33.82   23.99  38
   0   2   5    1.67   22.08  42
   0  -2  -5   21.93   23.65  36
   0   2  -5   16.39   13.65  36
   0  -2   6  206.46   18.03   8
   0   2   6  207.29   18.05   8
   0  -2   6  181.64   29.43   2
   0   2   6  232.97   27.68   2
   0   2   6  181.91   28.31  42
   0   2   6  181.62   30.32  38
   0   2  -6  201.47   21.67  36
   0  -2  -6  200.55   29.18  36
   0  -2   6  193.09   17.20  22
   0   2   6  185.61   16.57  19
   0   2   7  587.60   42.77  42
   0  -2  -7  628.15   43.98  36
   0  -2   7  590.15   43.70  42
   0   2   7  663.18   46.78  38
   0   2   7  632.04   34.11  14
   0   2   7  723.85   44.73   2
   0  -2   7  717.77   45.65   2
   0   2   7  634.70   34.42  27
   0  -2   7  646.83   33.45  22
   0   2   7  711.19   34.44  19
   0   2   8  133.76   20.20  14
   0   2   8  152.38   33.06  38
   0   2   8  127.46   20.12  27
   0   2   8  146.60   19.87  19
   0   2   8  131.57   30.45   2
   0  -2   8  109.52   28.46   2
   0  -2   9  244.76   29.71   2
   0   2   9  157.48   30.06   2
   0  -2  -9  194.89   33.88   4
   0   2  -9  211.73   35.16   4
   0   2   9  291.37   22.50  27
   0  -2   9  237.61   20.57  13
   0   2   9  230.47   21.68  14
   0   2  10   50.31   15.14   5
   0  -2  10   44.21   14.59   5
   0   2  10   20.85   16.48  27
   0  -2  10   51.47   14.15  13
   0   2  10   61.53   16.61  14
   0   2  11   14.91   11.11   5
   0  -2  11    3.77   10.52   5
   0   2  11   -1.17   11.68  14
   0   2  11    1.03    9.98  13
   0   3   0  -14.04   12.23   9
   0   3   0   -2.28   10.50  37
   0  -3   0  -22.01   16.42  36
   0  -3   1    9.46    7.24  42
   0   3   1   11.96    7.18  42
   0   3   1    8.70   13.73  37
   0   3   1   -2.59    7.34   2
   0  -3   1    7.63    7.02   2
   0   3   1    4.72   14.77   9
   0   3   219918.60  819.01  35
   0  -3   220189.20  818.33   2
   0   3   220147.50  818.32   2
   0   3   220134.50  819.39  37
   0  -3  -220262.50  819.88  36
   0   3   220300.70  818.39  42
   0  -3   220273.40  818.39  42
   0   3   3 1713.72   74.39  35
   0  -3   3 1737.47   74.39   2
   0   3   3 1745.12   74.46   2
   0   3   3 1713.48   74.32  42
   0  -3   3 1699.37   74.35  42
   0  -3  -3 1710.16   77.06  36
   0  -3  -4   55.33   24.52  36
   0  -3   4   30.30   18.40  42
   0   3   4   39.70   18.14  42
   0  -3   4   23.70   19.09   2
   0   3   4   18.81   18.66   2
   0   3   5  378.18   29.86  42
   0  -3   5  334.91   30.16  42
   0  -3  -5  392.74   33.00  36
   0  -3   5  387.26   29.79   2
   0   3   5  359.75   28.40   2
   0   3   6   46.24   25.61   2
   0  -3   6   52.36   25.81   2
   0  -3   6   83.84   26.27  42
   0   3   6   63.57   23.69  42
   0  -3  -6   43.19   29.62  36
   0  -3   6   48.94   13.62  14
   0   3   6   50.23   11.48  29
   0  -3   6   58.05   13.48  22
   0  -3   6   30.80   15.23   8
   0   3   6   52.02   15.90   8
   0   3   7  356.41   33.25   2
   0  -3   7  349.01   34.74   2
   0  -3   7  348.58   36.39  42
   0   3   7  364.84   37.39  38
   0   3   7  333.72   34.48  42
   0  -3  -7  321.68   35.92  36
   0   3   7  326.13   23.47  14
   0  -3   7  385.91   24.16  14
   0   3   7  359.52   24.61  27
   0   3   7  383.10   21.15  29
   0  -3   7  348.38   24.29  27
   0  -3   7  361.93   23.04  22
   0   3   7  395.93   24.57  19
   0  -3   8   14.36   17.00  14
   0  -3   8   13.81   15.27  13
   0   3   8    5.68   17.68  14
   0   3   8   31.61   29.33  38
   0  -3   8   16.70   13.96  28
   0  -3   8    2.30   16.53  27
   0   3   8    4.55   17.61  27
   0   3   8   22.52   17.18  19
   0   3  -8  -19.49   30.07   4
   0   3   8    1.82   27.06   2
   0  -3  -8   -2.13   31.02   4
   0  -3   8    6.71   28.00   2
   0  -3   9  338.55   22.93  13
   0   3   9  302.94   23.95  14
   0  -3   9  390.26   25.55  14
   0   3   9  353.55   23.35   5
   0  -3   9  330.68   23.98   5
   0   3   9  334.71   24.66  19
   0  -3   9  338.67   25.08  27
   0   3   9  327.42   24.10  27
   0   3  10  -11.03   13.89   5
   0  -3  10    0.27   14.44   5
   0  -3  10  -17.87   12.99  13
   0  -3  10   20.91   16.06  14
   0   3  10   -0.58   15.22  14
   0   3  11  168.89   12.77  13
   0   3  11  206.53   14.01  14
   0  -3 -11  171.87   16.37  31
   0   4   0 6455.37  269.23   9
   0   4   0 6724.49  269.15  37
   0   4  -1    5.42   12.96  37
   0   4   1    0.08    6.32  42
   0   4   1  -12.21   15.91  37
   0  -4   1   10.99    5.89  42
   0   4   1  -12.92   17.94   9
   0   4  -1  -17.70   13.78   9
   0   4   1   -4.28    6.53   2
   0  -4   1   -6.22    5.64   2
   0   4   2 3095.29  123.92   2
   0  -4   2 3112.05  123.81   2
   0  -4  -2 2945.06  127.92  36
   0   4   2 2893.84  123.80  42
   0   4   2 2969.76  126.28  37
   0  -4   2 2944.10  123.90  42
   0  -4   3    4.57   13.96   2
   0   4   3    3.40   14.61   2
   0   4   3    5.89   14.64  42
   0  -4   3    9.15   14.83  42
   0   4   3  -16.66   18.37  35
   0  -4  -3   16.88   24.30  36
   0  -4   4 2722.23  117.13  42
   0  -4  -4 2810.16  120.30  36
   0   4   4 2941.81  117.11  42
   0   4   4 2755.38  116.84   2
   0  -4   4 2720.25  116.72   2
   0   4   4 2650.48  113.01  10
   0   4   4 2811.75  116.58  35
   0  -4   5 5498.16  236.43  42
   0   4   5 5829.73  236.28  42
   0  -4  -5 5596.37  238.62  36
   0   4   5 5733.53  236.08   2
   0  -4   5 5650.23  236.26   2
   0   4   6  127.88   25.33  42
   0  -4   6  101.50   26.86  42
   0  -4  -6  157.94   32.92  36
   0   4   6  128.03   16.97  15
   0  -4   6  137.82   15.48  14
   0  -4   6  114.97   13.95  13
   0   4   6  125.99   13.88  29
   0   4   6  103.18   15.30  27
   0  -4   6  106.08   15.46  27
   0  -4   6  116.31   14.29  22
   0  -4   6   96.40   25.70   2
   0   4   6  137.17   25.80   2
   0   4   7   11.44   31.15  38
   0  -4  -7    0.94   31.62  36
   0  -4   7    7.47   13.34  28
   0  -4   7    4.41   15.60  27
   0   4   7    8.78   15.80  27
   0   4   7   -5.18   12.93  29
   0  -4   7    6.74   25.50   2
   0   4   7   23.16   24.88   2
   0  -4   7  -12.32   14.80  22
   0  -4   7    9.26   15.02  14
   0  -4   7    0.94   13.24  13
   0   4   7    1.35   15.85  14
   0   4   8  144.95   18.32  27
   0  -4   8  166.36   16.78  28
   0  -4   8  189.79   19.56  27
   0   4   8  188.61   32.75  38
   0   4   8  126.40   22.80  39
   0  -4   8  150.79   29.57   2
   0  -4  -8  128.25   29.84   4
   0   4   8  176.79   27.16   2
   0   4  -8   95.47   30.46   4
   0   4   8  199.65   19.93  14
   0  -4   8  164.25   19.23  14
   0  -4   8  162.31   17.29  13
   0   4   9   10.70   16.67  27
   0  -4   9   29.48   10.95  28
   0  -4   9   21.66   17.54  27
   0   4   9   38.47   17.12  19
   0  -4   9   15.15   15.76   5
   0   4   9   56.59   14.87   5
   0  -4   9   23.39   16.84  14
   0  -4   9   35.56   14.61  13
   0   4   9   14.51   16.20  14
   0  -4  10  572.15   27.69   5
   0   4  10  532.42   27.29   5
   0  -4  10  566.36   28.84  14
   0  -4  10  475.79   26.83  13
   0   4  10  517.70   27.86  14
   0  -4 -11   29.42   13.70  31
   0   4  11   28.30    8.68  13
   0   4  11   21.84    9.46  14
   0   5   0    4.38   16.50   9
   0   5   0    5.18   14.61  37
   0   5  -1 1134.08   44.82   9
   0   5   1 1145.17   46.88   9
   0  -5  -1 1010.54   40.08   1
   0  -5  -1 1056.46   40.19   4
   0  -5  -1 1218.23   50.71  36
   0   5   1 1257.93   46.32  37
   0   5  -1 1255.89   45.01  37
   0   5  -2 1875.65   82.24   9
   0   5   2 1967.75   81.28   2
   0  -5   2 1928.78   80.97   2
   0  -5   2 1913.53   81.14  42
   0   5   2 2028.13   85.41  37
   0   5  -2 2046.70   83.07  37
   0   5   2 1951.04   81.26  42
   0  -5  -2 1952.43   87.81  36
   0  -5  -3    9.61   27.39  36
   0   5   3    8.16   21.16  35
   0   5   3   15.62   13.77   2
   0  -5   3   12.84   12.93   2
   0  -5   3    7.96   12.99  42
   0   5   3   10.77   13.08  42
   0   5   4 9743.98  388.02  35
   0  -5  -4 9623.86  391.26  36
   0   5   4 9519.86  387.41  42
   0  -5   4 9640.62  387.73  42
   0   5   4 8839.88  384.95  10
   0   5   410002.80  387.47   2
   0  -5   4 9573.26  387.39   2
   0  -5   5 2532.69  111.98  42
   0  -5  -5 2768.00  117.10  36
   0   5   5 2537.50  111.58  42
   0   5   5 2486.82  107.12  15
   0   5   5 2524.63  107.63  19
   0  -5   5 2705.14  111.97   2
   0   5   5 2691.88  111.80   2
   0   5   6   76.65   23.10  42
   0  -5   6   95.72   25.01  42
   0  -5  -6   71.13   33.85  36
   0   5   6   97.14   16.37  15
   0  -5   6   91.22   13.91  14
   0  -5   6   87.67   13.20  13
   0  -5   6   93.14   14.49  28
   0   5   6   82.31   13.75  29
   0   5   6   78.04   14.52  27
   0  -5  -6   90.63   15.30  26
   0  -5   6   89.39   14.92  27
   0  -5   6   67.36   13.17  22
   0   5   6  100.33   23.65   2
   0  -5   6   95.87   25.04   2
   0  -5  -7  144.21   35.51  36
   0   5   7  149.27   17.35  27
   0  -5   7  148.57   18.23  27
   0  -5   7  143.41   17.22  28
   0   5   7  168.84   15.71  29
   0  -5   7  156.36   27.90   2
   0   5   7  157.38   25.80   2
   0   5  -7  115.55   26.76   4
   0  -5  -7  144.66   29.77   4
   0  -5   7  126.95   15.40  22
   0  -5   7  147.34   17.48  14
   0  -5   7  140.44   16.11  13
   0   5   7  126.39   17.63  14
   0   5   8   26.76   27.90  38
   0  -5   8   26.13   16.33  27
   0   5   8   35.05   15.75  27
   0  -5   8   19.55   14.18  28
   0  -5   8   36.95   14.99  13
   0  -5   8   32.43   16.16  14
   0   5   8   18.01   15.30  14
   0  -5  -8   61.28   27.31   4
   0   5  -8    7.99   25.30   4
   0   5   8   32.14   23.57   2
   0  -5   8   36.79   24.60   2
   0   5   8   24.75   14.12   5
   0  -5   8   27.62   15.08   5
   0  -5   9  208.25   17.88   5
   0   5   9  176.75   17.22   5
   0  -5   9  194.55   19.79  27
   0   5   9  228.93   19.11  27
   0  -5   9  234.26   18.43  13
   0  -5   9  201.93   19.91  14
   0   5  10   15.34   11.28   5
   0  -5  10    5.45   11.86   5
   0   5  10   23.67   12.38  14
   0  -5 -11   68.70   13.51  31
   0   5  11   36.09    8.80  13
   0   6   0   58.20   17.71  37
   0   6   0   61.82   17.95   9
   0  -6   0   64.87   10.29  11
   0   6  -1 1284.34   55.17  37
   0   6   1 1358.60   56.73  37
   0  -6  -1 1274.16   61.69  36
   0   6  -1 1211.38   55.24   9
   0   6   1 1221.23   57.33   9
   0  -6   1 1165.70   51.62  11
   0  -6  -1 1221.75   51.70  11
   0   6  -2 3759.68  147.62  37
   0  -6  -2 3968.51  152.93  36
   0   6   2 3973.64  149.97  37
   0  -6  -2 3711.12  144.68  11
   0  -6   2 3526.46  144.49  11
   0   6  -2 3276.27  144.60   4
   0  -6  -2 3213.00  144.86   4
   0  -6   2 3495.18  144.44   2
   0   6   2 3633.06  144.81   2
   0   6  -2 3720.40  146.80   9
   0   6   3   -8.18   23.99  37
   0   6  -3   -3.29   16.12  37
   0  -6   3    8.66   10.80   2
   0   6   3    6.03   12.61   2
   0   6  -3   -2.60   12.71   9
   0   6   3   21.75   22.60  35
   0  -6  -3  -15.47   30.05  36
   0   6   4  330.70   28.52  35
   0  -6  -4  315.69   37.68  36
   0  -6   4  306.17   23.30  42
   0   6   4  335.80   23.37  42
   0  -6   4  377.32   23.52   2
   0   6   4  373.72   23.97   2
   0  -6  -5  412.81   41.19  36
   0   6   5  397.16   29.49  35
   0  -6  -5  421.81   24.41  26
   0  -6   5  395.91   22.87  28
   0  -6   5  404.00   28.17   2
   0   6   5  435.77   28.45   2
   0  -6   5  392.90   23.76  24
   0  -6   5  389.86   22.03  13
   0   6   5  428.18   23.39  15
   0  -6   5  395.32   21.73  14
   0  -6  -5  399.53   23.69  12
   0  -6  -6  756.70   51.96  36
   0  -6   6  662.35   33.16  13
   0  -6   6  717.23   33.39  14
   0  -6  -6  656.94   34.10  12
   0   6   6  710.95   35.20  15
   0  -6   6  608.15   39.99   2
   0   6   6  623.66   39.47   2
   0   6  -6  780.46   40.74   4
   0  -6  -6  664.64   41.83   4
   0  -6   6  649.83   32.73  27
   0  -6  -6  684.63   34.59  26
   0   6   6  721.91   33.24  29
   0  -6   6  692.35   34.33  28
   0  -6   6  644.07   34.04  24
   0   6   6  697.30   34.63  19
   0   6   7 2064.88   89.64  14
   0  -6   7 2247.21   89.71  14
   0  -6   7 2073.38   89.55  13
   0  -6  -7 1950.49   96.60   4
   0   6  -7 2127.71   96.48   4
   0   6   7 2093.10   95.25   2
   0  -6   7 1917.20   95.11   2
   0  -6   7 2040.93   89.69  28
   0  -6   7 2110.74   89.50  27
   0   6   7 2079.31   88.92  29
   0   6   7 2193.11   89.57  27
   0  -6  -7 1904.12  101.21  36
   0   6   7 2150.58   90.46  19
   0  -6  -8  773.99   47.65   4
   0   6   8  667.45   49.24  38
   0   6   8  843.19   39.07  14
   0  -6   8  875.07   39.52  14
   0  -6   8  799.40   38.58  13
   0  -6  -8  828.24   40.94  20
   0   6   8  862.13   37.94   5
   0  -6   8  830.56   38.13   5
   0  -6   8  683.97   38.34  28
   0   6   8  769.86   37.46  29
   0  -6   8  824.49   39.40  27
   0   6   8  805.18   38.66  27
   0   6   9  281.09   19.62  14
   0  -6   9  316.13   20.57  14
   0  -6   9  269.25   19.22  13
   0  -6   9  270.14   18.66   5
   0   6   9  273.88   18.24   5
   0  -6  -9  284.16   21.71  20
   0   6  10  155.59   12.95  14
   0   6  11   18.17    7.09  13
   0  -6 -11   11.81   11.68  31
   0  -7   0    6.89   10.89  11
   0   7   0   12.28   19.33   9
   0   7   0   -8.80   18.26  37
   0  -7   1 8677.23  359.95  11
   0  -7  -1 8776.65  360.04  11
   0   7   1 9318.32  364.11   9
   0   7  -1 9049.72  362.54   9
   0   7   1 8889.83  363.98  37
   0   7  -1 8960.43  363.01  37
   0  -7  -2  948.09   42.29  11
   0   7   2 1035.82   50.01  37
   0  -7  -2 1004.90   57.26  36
   0   7  -2  997.29   46.90  37
   0   7  -2  964.72   45.75   9
   0   7   3   34.68   25.97  35
   0  -7  -3   35.53   33.13  36
   0   7   3    6.23   23.85  37
   0   7  -3   26.64   18.21  37
   0  -7  -3   27.89    9.93   4
   0  -7   4  101.45   13.53   2
   0  -7  -4   92.58   15.92   4
   0   7  -4   93.26   19.60  37
   0  -7  -4  120.76   36.56  36
   0   7   4   96.89   24.56  35
   0   7   4   92.26   14.03  15
   0  -7   4   97.27   11.68  13
   0  -7  -4   56.65   15.81  12
   0  -7  -4   96.14   16.49  26
   0  -7   4   74.67   14.22  28
   0  -7   4   83.95   16.63  24
   0   7   4   79.15   14.57  18
   0   7  -5   12.83   16.93  37
   0  -7   5   10.79   13.95  33
   0   7   5    6.25   22.45  35
   0  -7  -5    7.11   36.99  36
   0  -7   5   -2.13   14.85  28
   0  -7  -5   -0.95   17.28  26
   0  -7   5    0.94   15.92   2
   0  -7  -5    3.35   18.47   4
   0  -7   5   14.93   15.62  21
   0  -7   5    2.84   17.14  24
   0  -7  -5   -0.89   16.26  12
   0  -7   5   -2.36   11.91  13
   0   7   5   21.55   15.06  15
   0  -7   5   -7.57   10.60  14
   0  -7   6 1010.33   42.93   5
   0  -7  -6  982.96   62.57  36
   0  -7  -6  982.27   45.59  12
   0  -7   6 1003.45   43.91  14
   0  -7   6  966.83   44.53  13
   0   7   6 1030.66   46.19  15
   0  -7   6 1015.99   49.03   2
   0  -7  -6  883.97   50.53   4
   0  -7  -6  941.36   46.25  26
   0   7   6  933.17   44.79  29
   0  -7   6  973.80   45.45  28
   0  -7   6  911.25   43.56  27
   0  -7   6  959.16   44.56  21
   0  -7   6  939.37   45.89  24
   0   7   6  999.11   46.35  19
   0  -7   7  185.89   14.87   5
   0  -7  -7  222.95   37.22  36
   0  -7   7  200.75   16.95  14
   0  -7   7  178.66   16.47  13
   0   7   7  173.57   16.92  14
   0  -7  -7  159.65   24.97   4
   0   7   7  185.65   17.46  29
   0  -7   7  184.82   16.32  27
   0  -7  -7  163.99   19.74  26
   0  -7   7  182.57   19.06  28
   0  -7   7  166.21   17.48  24
   0   7   7  194.93   20.12  19
   0   7   8   20.80   13.18  29
   0  -7   8   43.50   15.07  28
   0   7   8   40.96   13.78  14
   0  -7   8   33.22   14.30  13
   0  -7   8   38.17   11.70   5
   0   7   8   48.73   16.89  19
   0  -7  -8   35.12   19.45  20
   0   7   9  206.76   15.86  14
   0  -7  -9  217.35   20.47  20
   0  -7 -10  217.42   20.83  31
   0  -7 -11    9.63   10.59  17
   0  -8   0 1319.48   57.31  11
   0   8   0 1346.32   62.82  37
   0   8   0 1385.18   62.95   9
   0  -8  -1   29.19   12.33  11
   0   8  -1   39.97   19.43   9
   0   8   1   30.31   24.25   9
   0   8  -1   33.25   19.98  37
   0   8   1   24.26   22.48  37
   0   8  -2  785.48   41.33   9
   0   8   2  892.55   47.72  37
   0   8  -2  879.76   43.66  37
   0   8   3 1606.86   75.83  35
   0  -8  -3 1516.51   68.10  12
   0  -8  -3 1516.93   68.36  26
   0  -8   3 1515.96   67.30  28
   0  -8  -3 1531.32   81.56  36
   0   8  -3 1608.84   71.31  37
   0   8   3 1594.33   75.86  37
   0   8   3 1641.29   67.25  18
   0   8  -4   63.87   20.31  37
   0  -8  -4   23.73   38.66  36
   0   8   4   42.91   26.21  35
   0   8   4   67.04   14.88  15
   0  -8  -4   70.19   18.32  12
   0  -8  -4   44.87   18.58  26
   0  -8   4   60.67   15.02  28
   0  -8   4   44.97   19.05  24
   0   8   4   70.89   15.56  18
   0   8   5  360.80   31.22  35
   0  -8   5  353.89   23.68  33
   0  -8   5  371.50   24.19  28
   0  -8  -5  375.25   26.91  26
   0   8   5  367.30   23.89  15
   0  -8   5  397.66   22.37  13
   0  -8  -5  400.40   26.24  12
   0  -8   5  413.76   27.44  24
   0  -8   5  381.09   25.36  21
   0  -8  -5  338.28   46.01  36
   0  -8  -6   70.90   38.73  36
   0  -8   6   82.90   18.02  28
   0  -8  -6   97.95   19.76  26
   0  -8   6   65.91   13.87  13
   0  -8  -6  109.00   19.07  12
   0   8   6   91.04   18.76  15
   0  -8   6   63.80   17.31  21
   0  -8   6   80.32   19.48  24
   0   8   6   90.90   18.65  19
   0  -8  -7 1480.05   82.79  36
   0  -8  -7 1515.77   68.99  12
   0  -8   7 1539.24   68.57  13
   0   8   7 1568.48   68.31  29
   0  -8  -7 1636.32   69.72  26
   0  -8   7 1547.82   69.46  28
   0   8   7 1672.11   69.92  19
   0  -8  -7 1761.48   71.52  20
   0  -8   7 1427.18   68.78  24
   0   8   8   -6.18   13.72  29
   0   8   8   24.65   17.82  19
   0  -8  -8   16.22   19.85  20
   0  -8  -9  108.66   21.96  31
   0  -8  -9   38.93   17.10  20
   0  -8 -10  311.53   22.15  31
   0   9   0    6.96   22.04  37
   0   9   0    0.54   22.36   9
   0   9   1 2377.52  104.92  37
   0   9  -1 2457.52  103.93  37
   0  -9  -1 2282.94   99.91  26
   0  -9   1 2512.95   99.37  28
   0  -9  -1 2183.93   99.20  12
   0  -9   1 2385.22   99.92  24
   0   9  -1 2372.81  102.90   9
   0  -9  -2  374.58   24.19  12
   0  -9  -2  349.23   24.64  26
   0  -9  -2  339.24   23.01  20
   0  -9   2  369.41   25.29  24
   0   9   2  394.64   32.64  37
   0   9  -2  405.18   29.02  37
   0   9   3  912.33   51.39  35
   0  -9  -3  867.88   42.23  31
   0   9   3  817.12   38.99  15
   0  -9  -3  870.21   42.76  12
   0  -9  -3  899.38   42.76  26
   0  -9   3  823.39   41.02  28
   0   9  -3  878.98   45.75  37
   0   9   3  872.63   40.68  18
   0  -9  -4  130.63   41.32  36
   0   9   4   92.23   28.93  35
   0  -9  -4  105.63   20.57  12
   0   9   4  131.48   16.03  15
   0  -9   4  115.66   17.84  28
   0  -9  -4  125.59   21.50  26
   0  -9   4  116.33   21.63  24
   0   9   4   92.63   17.48  18
   0   9   5  136.93   27.54  35
   0  -9   5  167.95   19.96  28
   0  -9  -5  171.91   23.73  26
   0   9   5  167.04   19.07  15
   0  -9  -5  186.65   22.80  12
   0  -9   5  166.49   23.74  24
   0  -9   5  196.87   22.82  21
   0   9   5  185.66   20.38  18
   0  -9  -6  232.14   42.46  36
   0  -9  -6  229.65   22.84  12
   0  -9   6  245.10   24.36  24
   0  -9   6  204.43   21.83  21
   0  -9  -6  273.51   25.94  20
   0   9   6  290.80   22.41  19
   0  -9  -6  257.24   23.94  26
   0  -9   6  231.36   21.86  28
   0  -9   7   49.92   17.97  24
   0  -9   7   74.57   13.13  21
   0   9   7   68.10   18.81  19
   0  -9  -7   70.72   22.53  20
   0   9   7   55.71   15.50  29
   0  -9  -7   75.75   19.04  26
   0  -9   7   70.74   17.04  28
   0  -9  -8   22.25   19.79  20
   0   9   8   42.07   16.78  19
   0  -9   8   30.37   14.30  28
   0   9   8   32.64   13.24  29
   0  -9  -9  169.69   18.79  20
   0   9   9  169.70   16.31  19
   0  -9  -9  141.08   21.18  31
   0  -9 -10  324.97   20.66  31
   0  -9 -10  329.13   19.55  17
   0 -10   0  370.19   24.56  12
   0 -10   0  337.55   24.82  26
   0 -10   0  355.75   23.82  24
   0  10   0  381.40   31.62  37
   0  10   1  552.43   38.93  37
   0  10  -1  471.10   35.17  37
   0 -10  -1  469.27   28.25  31
   0 -10  -1  516.63   29.53  12
   0 -10   1  520.41   29.11  28
   0 -10  -1  512.74   30.39  26
   0 -10  -1  505.74   28.26  20
   0 -10   1  513.41   30.44  24
   0 -10  -1  511.40   27.67  24
   0  10  -1  511.87   34.10   9
   0  10  -2   33.73   22.37  37
   0  10   2   18.09   27.59  37
   0 -10  -2   29.35   18.09  31
   0  10   2   43.31   33.84  35
   0 -10  -2   58.31   20.63  26
   0 -10   2   50.85   19.82  24
   0  10   2   54.99   16.59  18
   0 -10  -2   41.91   17.76  20
   0  10   3   42.77   31.67  35
   0 -10  -3   32.83   20.83  12
   0 -10  -3    7.74   21.23  26
   0 -10  -3   42.32   19.33  31
   0 -10   3   28.74   22.07  24
   0  10   3   34.07   17.60  18
   0 -10  -3   41.25   19.48  20
   0 -10   4  952.79   45.22  28
   0 -10  -4  974.67   47.60  26
   0 -10  -4  968.34   47.32  12
   0  10   4  869.94   43.21  15
   0  10   4  881.29   54.64  35
   0 -10  -4  961.71   46.27  31
   0  10   4  958.62   45.13  18
   0 -10   5  278.96   23.18  28
   0 -10  -5  248.66   25.81  31
   0 -10  -5  293.33   26.49  26
   0 -10  -5  317.10   26.08  12
   0  10   5  283.80   21.27  15
   0 -10  -5  294.10   27.23  20
   0 -10   5  266.59   25.25  21
   0 -10   5  252.59   27.30  24
   0 -10   5  242.42   22.36  33
   0  10   5  225.98   29.37  35
   0 -10   6  120.36   15.49  33
   0 -10  -6  135.38   21.81  12
   0 -10  -6  177.66   23.35  31
   0 -10   6  135.22   19.23  28
   0 -10  -6  182.74   22.71  26
   0  10   6  155.82   20.51  19
   0 -10  -6  162.54   24.46  20
   0 -10   6  149.71   20.50  21
   0 -10  -7   12.73   22.45  31
   0 -10  -7  -50.55   19.85  26
   0  10   7   12.56   15.15  29
   0 -10   7  -14.28   16.65  28
   0  10   7    1.33   17.81  19
   0 -10  -7   16.45   22.21  20
   0 -10   7   26.96   18.64  24
   0  10   8  180.63   15.59  29
   0 -10  -8  155.10   17.24  26
   0 -10   8  141.15   16.21  28
   0 -10  -8  224.73   22.32  20
   0  10   8  228.57   18.57  19
   0 -10  -9  134.57   16.11  17
   0 -10  -9  134.52   16.37  20
   0  10   9  118.26   14.43  19
   0 -10 -10  140.53   12.88  31
   0  11   0  -13.25   25.64  37
   0 -11   0   13.60   17.77  24
   0 -11   0   -5.18   14.78  20
   0  11   1  -22.68   27.31  37
   0  11  -1   34.54   24.80  37
   0 -11  -1    9.54   16.35  31
   0 -11  -1   -2.90   19.56  12
   0 -11  -1   -1.96   20.65  26
   0 -11  -1   21.15   16.39  24
   0 -11   1   -4.88   20.34  24
   0 -11  -1    8.46   16.84  20
   0  11   2  387.24   36.77  37
   0 -11  -2  377.78   26.04  31
   0  11   2  369.98   41.06  35
   0 -11   2  354.65   26.57  28
   0 -11  -2  350.90   26.30  20
   0 -11   2  395.94   29.50  24
   0  11   2  358.20   25.48  18
   0 -11  -3  483.77   31.03  31
   0 -11  -3  453.40   32.35  12
   0 -11  -3  523.69   32.89  26
   0 -11   3  498.85   32.94  24
   0 -11  -3  469.47   31.10  20
   0  11   3  489.30   29.84  18
   0 -11   4   91.98   20.58  28
   0 -11  -4   77.48   22.94  12
   0  11   4   71.11   15.61  15
   0  11   4  105.34   30.88  35
   0 -11  -4   70.62   21.55  31
   0 -11  -4   75.13   22.80  20
   0  11   4   79.18   19.45  18
   0 -11  -5   48.00   21.48  31
   0 -11  -5   19.72   22.61  26
   0 -11   5   11.07   18.44  28
   0 -11  -5   10.71   21.76  12
   0 -11   5   54.96   23.46  24
   0 -11   5   28.95   21.83  21
   0 -11   5   69.57   18.11  33
   0  11   5   58.62   23.78  35
   0 -11  -6  378.53   28.28  26
   0  11   6  350.52   24.55  29
   0 -11   6  357.85   25.51  28
   0 -11   6  314.31   21.23  33
   0 -11  -6  361.36   28.53  31
   0  11   6  399.80   25.88  19
   0 -11   6  390.02   28.73  24
   0 -11   6  388.30   26.40  21
   0 -11  -6  374.73   29.33  20
   0  11   7   33.28   14.97  29
   0 -11  -7   41.94   18.09  26
   0 -11  -7   22.26   21.16  31
   0 -11   7   49.00   15.83  28
   0 -11   7   16.56   18.46  24
   0  11   7   46.23   16.81  19
   0 -11  -7   52.23   21.75  20
   0  11   8   -1.12   11.65  29
   0 -11  -8    2.92   14.85  17
   0  11   8    3.84   14.17  19
   0 -11  -8    7.88   17.83  20
   0 -11  -8   18.13   18.19  31
   0 -11  -9   35.95   12.75  20
   0  11   9   24.75   10.77  19
   0 -12   0  343.76   22.32  20
   0 -12   0  334.32   26.34  24
   0  12   0  345.16   33.73  37
   0  12   1   27.76   28.12  37
   0 -12  -1  -12.81   15.96  31
   0 -12   1    0.82   21.75  24
   0 -12  -1   -8.14   17.76  24
   0 -12  -1    3.66   17.28  20
   0 -12  -1   17.07   22.25  26
   0  12   2   99.71   36.62  35
   0 -12  -2  151.04   19.85  31
   0 -12   2  180.00   25.97  24
   0 -12  -2  179.04   22.27  20
   0  12   2  178.25   21.50  18
   0  12   3  714.09   48.43  35
   0 -12  -3  587.58   36.24  31
   0 -12  -3  662.81   39.18  12
   0 -12  -3  719.52   39.28  26
   0 -12  -3  654.53   37.36  20
   0 -12   3  714.16   39.83  24
   0  12   3  673.57   36.08  18
   0 -12  -4  277.02   25.43  31
   0  12   4  285.49   34.39  35
   0 -12  -4  312.19   27.95  12
   0 -12   4  301.42   25.57  28
   0 -12  -4  299.73   28.59  26
   0 -12   4  376.73   30.11  21
   0 -12  -4  284.00   27.48  20
   0  12   4  293.47   25.35  18
   0 -12   5  120.42   25.23  24
   0 -12   5  121.50   23.48  21
   0 -12  -5  123.57   24.11  26
   0 -12   5   87.06   20.34  28
   0 -12   5  101.25   18.94  33
   0 -12  -5  115.69   20.88  31
   0 -12   6   -1.39   17.32  28
   0 -12  -6   15.04   20.60  26
   0 -12  -6   20.82   20.36  31
   0 -12   6   -1.59   21.65  24
   0 -12   6    1.69   18.99  21
   0  12   6  -29.10   18.08  19
   0 -12  -6   14.59   22.89  20
   0 -12  -6   -6.11   13.16  17
   0  12   7   62.77   14.29  29
   0 -12  -7   53.12   19.49  31
   0 -12  -7   71.95   20.56  20
   0  12   7   63.60   16.28  19
   0  12   8   53.89   11.05  29
   0 -12  -8   75.65   16.29  20
   0  12   8   65.55   13.46  19
   0 -12  -8   49.54   15.86  31
   0  12   9  181.99   11.94  19
   0 -13   0  -16.92   19.08  24
   0  13   1   23.52   26.35  37
   0 -13  -1    3.62   16.50  20
   0  13   1   13.30   19.42  18
   0 -13   1    8.07   21.73  24
   0 -13  -1    6.58   16.65  24
   0  13   2  -17.23   34.65  35
   0 -13  -2   -3.71   15.95  31
   0 -13   2    5.42   23.06  24
   0  13   2    6.66   19.08  18
   0 -13  -2   29.79   19.19  20
   0  13   3   87.59   31.76  35
   0 -13  -3   37.04   17.80  31
   0 -13   3   85.44   25.05  24
   0  13   3   71.67   19.34  18
   0 -13  -3   70.44   20.90  20
   0 -13  -3   55.21   23.85  26
   0 -13   4    9.34   21.25  33
   0 -13  -4   -2.18   18.14  31
   0 -13   4   -6.87   24.98  24
   0 -13   4    0.91   25.04  21
   0  13   4   11.27   19.64  18
   0 -13  -4  -12.16   21.72  20
   0 -13  -4   26.34   23.42  26
   0 -13  -5  197.85   22.24  31
   0 -13   5  188.96   21.33  33
   0 -13  -5  296.42   26.08  20
   0 -13   5  328.50   27.91  24
   0 -13   5  234.96   25.85  21
   0  13   5  240.45   22.55  19
   0 -13  -5  313.08   26.81  26
   0 -13  -6   -4.04   17.08  31
   0 -13   6    8.81   20.25  24
   0 -13   6    4.80   18.29  21
   0  13   6    7.89   15.56  19
   0 -13  -7   13.48   14.95  31
   0  13   7    6.11   13.55  19
   0 -13  -7   -6.04   17.49  20
   0  13   7   11.97   12.39  29
   0 -13  -8   73.44   13.80  20
   0  13   8   56.34   10.85  19
   0 -13  -8   46.97   11.12  31
   0  14   0  186.43   36.76  35
   0 -14   0  181.12   21.95  24
   0 -14  -1   69.93   15.36  20
   0  14   1   13.08   18.63  18
   0 -14   1   40.01   21.45  24
   0  14   2    7.14   19.13  18
   0 -14  -2   12.55   17.14  20
   0 -14   2   34.49   23.82  24
   0 -14  -3  112.71   16.03  31
   0  14   3  140.80   20.51  18
   0 -14  -3  141.60   20.44  20
   0 -14   3  157.14   25.76  24
   0 -14   3  178.24   26.67  21
   0 -14  -4   24.06   15.09  31
   0 -14   4   27.64   20.94  33
   0 -14   4   33.79   24.23  24
   0 -14  -4   35.40   19.60  20
   0 -14   5   37.00   14.96  33
   0 -14  -5   57.54   15.59  31
   0 -14   5   -1.04   20.43  21
   0  14   5   16.69   15.90  19
   0 -14  -5   14.95   18.95  20
   0  14   5   24.12   16.20  29
   0 -14  -6   20.14   13.29  31
   0 -14   6   -4.12   15.65  21
   0  14   6   -3.18   13.84  19
   0 -14  -7  279.34   19.17  20
   0  14   7  249.66   16.64  19
   0  14   7  268.53   16.30  29
   0 -15   0   69.34   22.42  21
   0  15   1    3.13   18.88  18
   0  15  -1   34.33   18.63  18
   0 -15   1    6.23   20.80  24
   0 -15  -1   38.37   19.51  21
   0 -15   1   60.89   23.77  21
   0  15   2   68.57   17.98  18
   0 -15  -2   55.25   14.54  20
   0 -15   2   37.99   24.35  21
   0 -15   2   37.36   21.99  24
   0  15   3  245.24   21.06  18
   0 -15   3  257.46   25.93  24
   0 -15  -3  232.19   20.40  20
   0 -15   3  272.61   27.26  21
   0 -15   4   30.57   18.08  33
   0 -15   4   11.87   21.38  24
   0 -15  -4   23.40   16.03  20
   0  15   4  -19.77   15.70  19
   0 -15   5  -11.32   17.86  21
   0 -15  -5    7.63   15.68  20
   0  15   5   10.84   13.42  19
   0  15   5  -34.52   14.30  29
   0  15   6   56.86   11.83  19
   0 -15  -6   59.48   14.03  20
   0  16   0  148.61   18.00  18
   0 -16   0  164.30   21.23  21
   0  16   1   10.96   15.92  18
   0  16  -1   17.85   15.33  18
   0 -16   1   14.95   20.25  21
   0 -16  -1   12.00   16.18  21
   0  16   2   -8.33   15.57  18
   0  16  -2    2.14   13.89  18
   0 -16   2    4.98   20.65  21
   0 -16   3   64.51   20.66  21
   0 -16   3   80.16   19.70  33
   0 -16   4   55.27   14.75  33
   0  16   4   59.20   13.14  19
   0  16   4   44.29   13.60  29
   0 -16  -5   -1.02   10.98  20
   0  16   5    0.59   10.46  19
   0  16   5   -3.54   11.02  29
   0  17   0   -1.03   11.58  18
   0 -17   0   -3.05   14.63  21
   0  17   1  -17.07   12.21  18
   0  17  -1   -1.83   11.06  18
   0 -17   1   26.27   16.30  21
   0 -17  -1   20.52   11.70  21
   0 -17   2   11.50   16.70  21
   0 -17   2   -0.51   17.05  33
   0 -17   3  -24.21   14.62  33
   0 -17   3   -9.08   15.53  21
   0  17   3    1.20   10.02  19
   0  17   3   17.40   11.67  29
   0  17   4   84.97    9.87  19
   0  17   4  128.74   11.93  29
   0 -18   0   17.58   14.76  33
   0 -18   1   12.47   10.77  21
   0 -18   2    8.12   11.14  21
   0 -18   2   13.30   11.54  33
  -1   0  11   22.98   12.64  14
  -1   0  11   -8.42   11.21  13
  -1   0  11  -11.11   11.90   5
  -1   0  10  279.78   20.91  13
  -1   0  10  248.47   20.99  14
  -1   0  10  249.71   20.02   5
   1   0  -9   -5.85   32.06   4
  -1   0   9    9.79   25.49   2
  -1   0   9  -13.12   18.18  14
  -1   0   9   -0.79   18.27  27
  -1   0   8   25.37   18.69  14
  -1   0   8  -12.67   29.00   2
   1   0  -8    5.57   32.55   4
  -1   0   8  -16.16   28.98  42
  -1   0   8   11.71   18.42  27
  -1   0   7   -1.34   15.71  14
  -1   0   7   11.08   28.81   2
  -1   0   7  -19.60   28.15  38
  -1   0   7  -33.89   29.87  42
  -1   0   7    4.44   16.31  27
  -1   0   6 1573.84   66.81  14
  -1   0   6 1512.44   67.05  27
   1   0  -6 1499.28   70.67  36
  -1   0   6 1589.55   75.59  42
  -1   0   6 1542.10   73.78  38
  -1   0   6 1612.44   75.53   2
   1   0  -5   -5.05   17.15  36
  -1   0   5   -2.97   20.76  38
  -1   0   5  -19.88   23.84   2
   1   0  -4  607.48   31.83  36
  -1   0   4  641.66   33.94  38
  -1   0   4  668.85   35.85   2
   1   0  -3    1.36   12.98  36
  -1   0   3   10.89   14.76  38
  -1   0   3    4.38   15.63   2
   1   0  -2 3680.02  148.35  36
  -1   0   2 3546.32  149.42   2
   1   0  -1   -4.59    5.24  36
  -1   0   1   -3.31    5.98   9
  -1   0   0 5525.72  224.50   1
  -1   0   0 5534.38  224.31  10
   1   0   1    5.07    9.33   2
  -1   0  -1    7.27    4.15  10
   1   0   2 1481.97   63.66   2
   1   0   2 1474.14   63.49  42
   1   0   3   -0.35   19.36   3
   1   0   3   -3.52   16.55   2
   1   0   3    1.53   16.49  42
   1   0   3  -10.72   21.96  34
  -1   0  -3    3.70   17.98  36
   1   0   4    5.73   20.22   2
   1   0   4   -3.83   20.01  42
   1   0   4    4.62   26.60  34
  -1   0  -4   12.87   19.73  36
   1   0   5    9.30   23.95   2
   1   0   5   19.12   23.39  42
   1   0   5   -8.55   14.90  39
  -1   0  -5  -16.68   21.76  36
   1   0   5  -23.76   30.86  34
   1   0   6 2684.15  115.97   8
   1   0   6 2733.04  117.59  39
   1   0   6 2786.02  122.68  42
   1   0   6 2968.95  125.11  38
  -1   0  -6 2810.53  121.65  36
   1   0   6 2843.62  122.43   2
   1   0   6 2806.74  116.73  22
   1   0   6 2763.06  115.56  19
   1   0   7   -4.42   17.20   8
   1   0   7  -46.65   26.49   2
   1   0   7  -12.85   34.22  38
  -1   0  -7   -6.82   26.76  36
   1   0   7    3.18   15.94  14
   1   0   7   -9.33   18.47  22
   1   0   7    3.55   14.17  19
   1   0   8   -1.58   18.98  27
   1   0   8   -6.85   17.91  14
   1   0   8  -30.36   34.17  38
   1   0   8   27.93   28.96   2
   1   0   9   -5.12   19.42  27
   1   0   9  -12.77   19.45  14
   1   0   9  -20.86   17.32   5
   1   0   9  -35.65   27.91   2
   1   0  10 1117.70   49.78   5
   1   0  10 1161.55   50.72  27
   1   0  10 1003.83   48.69  13
   1   0  10 1114.03   50.39  14
   1   0  11    3.27   11.01   5
   1   0  11    8.40   12.27  14
  -1   1  11  -10.69   11.66   5
  -1  -1  11   -1.75   11.08  13
  -1   1  11    9.53   12.08  14
  -1   1  11    2.40   11.09  13
  -1   1  10  178.63   17.83   5
  -1  -1  10  174.25   18.39  13
  -1  -1  10  168.21   19.56  14
  -1   1  10  199.21   18.71  14
  -1   1   9   33.71   27.79   2
   1   1  -9   18.64   30.80   4
  -1   1   9   -3.81   17.64  14
  -1  -1   9  -13.97   18.01  14
  -1   1   9   10.19   18.88  27
  -1  -1   9  -10.25   18.31  27
  -1   1   8   33.53   17.68  14
  -1  -1   8   18.92   17.79  14
   1   1  -8   -7.78   34.37   4
  -1   1   8   30.82   29.63   2
  -1   1   8   37.86   29.94  42
  -1   1   8  -19.44   28.08  38
  -1  -1   8    8.19   18.06  27
  -1   1   8    5.06   17.93  27
  -1  -1   7  245.34   19.47  14
  -1   1   7  219.12   20.04  14
  -1  -1   7  217.68   20.18  27
  -1   1   7  208.24   20.85  27
  -1   1   7  183.19   30.68   2
  -1   1   7  236.13   30.76  38
  -1   1   7  229.87   31.61  42
  -1  -1   6  212.77   27.62  38
  -1   1   6  213.76   28.03  38
  -1   1   6  199.85   28.79  42
  -1  -1   6  235.48   29.06  42
   1  -1  -6  204.37   25.22  36
  -1   1   6  205.15   17.44  27
  -1  -1   6  188.94   17.37  27
  -1  -1   6  178.73   16.17  19
  -1   1   6  207.84   27.54   2
  -1   1   6  212.08   17.32  14
  -1  -1   6  178.41   16.43  14
   1  -1  -5  491.08   30.17  36
  -1   1   5  450.57   31.58  38
  -1  -1   5  474.58   31.15  38
  -1  -1   5  419.49   21.07  39
   1   1  -5  476.49   26.24  36
  -1   1   5  504.87   33.51   2
  -1  -1   4  315.13   24.10  38
   1  -1  -4  328.46   24.01  36
   1   1  -4  301.33   18.39  36
  -1   1   4  291.50   25.67   2
   1  -1  -3  880.09   41.43  36
  -1  -1   3  890.80   41.45  38
   1   1  -3  913.11   39.46  36
  -1   1   3  849.16   42.58   2
  -1   1   2   41.56   13.74   2
  -1  -1   2   61.20   13.00  38
  -1   1   2   73.80    8.02  35
   1  -1  -2   83.27   13.88  36
  -1   1   2   58.60   10.26  10
   1  -1  -1 4308.39  176.07  36
   1   1  -1 4322.62  176.02   4
  -1   1   0 1930.15   79.54   1
   1   1   0 1966.75   79.64  37
   1   1   0 1931.69   79.95  35
   1   1   0 1947.10   79.67   4
   1   1   1   92.09   12.77   3
   1   1   1  105.65   10.33   2
   1   1   1   67.07   13.36  40
   1  -1   1   75.64   11.38  38
   1   1   1   87.37   12.01  35
   1   1   2 1964.69   84.17   2
   1   1   2 2005.74   85.45   3
  -1  -1  -2 2029.59   85.28  36
   1  -1   2 1951.79   84.74  38
   1   1   2 2105.37   84.53  42
   1   1   2 1969.51   85.70  40
   1  -1   2 2007.63   82.99  39
   1   1   3  158.39   22.91   3
   1   1   3  202.53   18.83   2
   1  -1   3  158.43   12.82  39
  -1  -1  -3  188.50   21.10  36
   1   1   3  129.83   18.68  42
   1  -1   3  172.23   20.67  38
   1   1   3  173.58   24.97  34
   1   1   4   17.60   19.82   2
   1  -1   4   17.47   19.56  42
   1  -1   4   -1.62   10.88  39
   1   1   4    2.96   19.43  42
   1  -1   4    1.32   21.32  38
   1   1   4   21.74   27.36  34
  -1  -1  -4   -9.91   21.46  36
   1   1   5  324.14   28.67   2
   1   1   5  334.89   28.80  42
  -1   1  -5  359.65   26.57  36
   1  -1   5  319.99   28.85  42
   1  -1   5  335.82   19.90  39
   1   1   5  284.03   36.14  34
  -1  -1  -5  257.71   29.32  36
   1   1   6  132.32   17.08   8
  -1   1  -6  143.26   23.81  36
  -1  -1  -6  147.16   27.26  36
   1   1   6  126.02   20.35  39
   1  -1   6  140.79   13.81  39
   1   1   6  128.60   31.75  38
   1  -1   6  105.92   27.39  42
   1   1   6  155.45   28.56  42
   1   1   6  129.45   28.79   2
   1   1   6  157.19   18.54  22
   1  -1   6  133.35   17.33  22
   1   1   6  169.23   14.97  19
   1  -1   6  134.98   13.67  19
   1   1   7  245.57   22.32   8
   1   1   7  255.73   33.07   2
   1   1   7  233.85   37.33  38
   1  -1   7  239.02   35.86  38
   1   1   7  204.76   21.62  39
  -1  -1  -7  203.75   31.95  36
  -1   1  -7  229.55   29.73  36
   1  -1   7  224.56   22.23  22
   1   1   7  245.57   19.08  19
   1   1   8  425.80   27.60  14
   1   1   8  403.64   42.83  38
   1  -1   8  366.00   27.61  27
   1   1   8  377.82   26.85  27
   1   1   8  435.85   26.51  19
   1   1   8  419.74   37.65   2
   1  -1   9  203.95   22.91  27
   1   1   9  265.53   23.40  27
   1   1   9  227.59   31.16   2
  -1   1  -9  298.48   34.00   4
   1  -1   9  240.32   23.33  14
   1  -1   9  257.60   19.82  13
   1   1   9  270.88   23.15  14
   1   1   9  244.91   21.73   5
   1   1  10  356.88   23.98  27
   1  -1  10  304.77   23.69  27
   1   1  10  360.51   22.61   5
   1   1  10  342.47   21.06  13
   1  -1  10  373.26   23.77  14
   1   1  10  328.36   23.35  14
   1  -1  10  311.25   20.06  13
   1   1  11  -10.34   11.09   5
   1   1  11    6.76   12.26  14
  -1   2  11    2.80   10.84   5
  -1  -2  11   12.30   10.94   5
  -1   2  11   -8.16   10.87  13
  -1   2  11   -3.45   11.56  14
  -1  -2  11    1.64    9.99  13
  -1   2  10   -3.60   14.23   5
  -1  -2  10   -2.86   14.67   5
  -1  -2  10   -1.57   14.87  13
  -1  -2  10   -5.47   16.48  14
  -1   2  10   -4.54   15.14  14
   1  -2  -9   22.70   29.07   4
  -1  -2   9   34.03   25.63   2
   1   2  -9   52.85   31.20   4
  -1   2   9   58.16   26.02   2
  -1   2   9   24.51   18.52  27
  -1   2   9   11.83   16.82  14
  -1  -2   9   26.26   17.49  14
  -1  -2   9   24.06   15.81  13
  -1   2   8  616.59   35.33  27
  -1  -2   8  736.35   35.73  14
  -1   2   8  646.20   34.58  14
  -1  -2   8  671.66   47.41   2
   1  -2  -8  659.02   48.19   4
   1   2  -8  700.04   50.17   4
  -1   2   8  644.06   43.86   2
  -1  -2   8  616.46   47.17  42
  -1   2   8  535.96   44.42  42
  -1   2   8  645.15   44.25  38
  -1   2   7  542.20   30.80  27
  -1  -2   7  587.08   30.45  14
  -1   2   7  544.44   30.45  14
  -1  -2   7  606.45   42.74   2
  -1   2   7  591.86   40.84   2
  -1  -2   7  489.26   41.63  42
  -1   2   7  552.05   40.92  38
  -1   2   7  550.74   41.18  42
   1  -2  -6  683.50   43.42  36
  -1   2   6  729.47   44.45  38
  -1   2   6  751.87   44.94  42
  -1  -2   6  720.03   35.32  27
  -1   2   6  704.64   35.69  27
  -1   2   6  784.71   35.47  19
  -1  -2   6  763.25   45.68   2
  -1   2   6  804.77   44.72   2
  -1   2   6  730.66   35.23  14
   1  -2  -5  362.08   29.78  36
  -1   2   5  360.81   30.48  42
   1   2  -5  359.37   21.55  36
  -1  -2   5  405.85   31.09   2
  -1   2   5  397.91   30.05   2
   1   2  -4 1066.44   48.57  36
   1  -2  -4 1076.11   51.94  36
  -1   2   4 1089.45   52.67   2
  -1  -2   4 1175.62   52.82   2
  -1   2   3 2812.79  113.65  35
   1  -2  -3 2656.98  116.05  36
  -1   2   3 2765.41  113.67  10
  -1   2   3 2711.53  115.63   2
  -1  -2   3 2765.10  116.04   2
   1  -2  -2 7517.52  314.24  36
  -1   2   2 7749.75  313.71   2
  -1  -2   2 7789.13  313.74   2
   1  -2  -1  234.06   18.36  36
  -1   2   1  240.77   17.26   9
   1   2  -1  241.12   11.09   9
   1   2  -1  259.00   13.81   4
   1  -2  -1  226.41   14.32   4
  -1   2   0 1757.23   71.60  37
  -1  -2   0 1729.18   71.60   1
   1  -2   1 1036.67   42.82   2
   1   2   1 1023.42   42.85   2
   1  -2   1  984.10   43.57   3
   1   2   1  962.72   43.65   3
   1   2   1 1033.00   43.68  37
   1   2   1  959.55   43.97  40
   1  -2   1 1033.33   44.00  40
   1   2   1 1006.42   45.28  35
   1   2   212212.10  498.42   2
   1   2   212259.10  499.00   3
   1  -2   212160.90  498.40   2
   1  -2   211885.20  498.86   3
   1   2   212522.70  498.50  42
   1  -2   212431.80  499.07  38
   1  -2   212177.20  498.49  42
   1   2   212493.00  499.26  34
   1  -2   212297.00  499.15  34
   1   2   3  631.04   36.73   3
   1   2   3  594.94   33.19   2
   1  -2   3  627.03   32.93   2
   1  -2   3  622.60   35.60   3
   1  -2   3  621.47   32.35  42
   1   2   3  640.30   32.85  42
  -1  -2  -3  647.85   35.35  36
   1  -2   3  633.63   35.08  38
   1   2   3  642.76   33.35  35
   1  -2   3  684.59   36.85  34
   1   2   3  649.37   37.82  34
   1  -2   4 6803.45  285.72   2
   1   2   4 7214.94  285.92   2
  -1  -2  -4 6992.93  286.52  36
   1  -2   4 6744.80  286.30  38
   1   2   4 6915.11  285.98  42
   1   2   4 6947.52  287.82  34
   1   2   5   36.40   22.85   2
   1  -2   5   24.25   22.33   2
  -1  -2  -5   10.43   25.13  36
  -1   2  -5   57.61   18.43  36
   1   2   5    5.05   22.13  42
   1  -2   6   79.13   15.65   8
   1   2   6   84.26   16.82   8
   1   2   6   70.32   30.52  38
   1   2   6   65.87   25.53  42
  -1   2  -6   83.00   21.39  36
  -1  -2  -6   81.61   29.15  36
   1   2   6   67.27   26.84   2
   1  -2   6  110.16   26.19   2
   1   2   6   67.22   14.64  15
   1  -2   6   81.14   15.24  14
   1  -2   6   67.22   15.78  22
   1   2   6   80.85   14.57  19
   1   2   7  288.03   22.92   8
   1  -2   7  275.60   22.04   8
   1  -2   7  253.58   32.67   2
   1   2   7  271.23   32.87   2
   1   2   7  234.41   26.07  39
   1   2   7  338.35   38.17  38
  -1  -2  -7  269.21   34.66  36
  -1   2  -7  261.83   27.85  36
   1  -2   7  290.93   22.60  14
   1  -2   7  267.20   22.58  22
   1   2   7  305.38   21.69  19
   1   2   8    4.34   18.56  14
   1   2   8   25.83   33.29  38
   1   2   8   17.51   18.29  27
   1   2   8   29.17   17.13  19
   1   2   8   30.85   28.09   2
   1  -2   8    8.71   26.54   2
   1   2   9   15.98   17.31  27
   1  -2   9  -13.90   13.93  13
   1   2   9  -10.78   18.33  14
   1  -2   9   15.67   16.08   5
   1   2   9   12.79   16.55   5
   1   2  10  329.29   23.01  27
   1   2  10  355.62   23.38  14
   1  -2  10  323.51   22.33   5
   1   2  10  341.56   22.20   5
   1   2  11   -1.73   11.85  14
  -1   3  11    4.96   10.47  13
  -1   3  11    2.52   10.52  14
  -1   3  10  433.01   25.64  14
  -1  -3  10  463.12   25.86  13
  -1  -3  10  465.83   25.57   5
  -1   3  10  447.15   25.09   5
  -1  -3   9  333.51   22.76  28
  -1   3   9  368.67   25.44  27
  -1  -3   9  380.51   25.57  27
  -1   3   9  368.56   24.77  14
  -1  -3   9  402.98   25.12  13
  -1   3   8  386.58   26.24  27
  -1  -3   8  395.37   26.74  27
  -1   3   8  389.99   25.73  14
  -1  -3   8  432.96   25.90  13
  -1  -3   8  362.10   35.71   2
   1  -3  -8  394.89   39.55   4
  -1   3   8  465.95   35.96   2
   1   3  -8  386.95   39.53   4
  -1   3   8  395.27   36.48  42
  -1   3   8  334.20   34.98  38
  -1  -3   8  366.31   37.17  42
  -1  -3   7  -12.70   28.49  42
  -1   3   7   10.16   27.67  38
  -1   3   7   23.81   27.13  42
  -1   3   7   -7.25   15.37  14
  -1   3   7   -1.70   16.41  27
  -1  -3   7   -6.46   15.30  27
  -1   3   7   -4.03   13.05  29
   1   3  -7  -15.97   29.60   4
  -1  -3   7    1.74   27.33   2
  -1   3   7   -3.30   26.61   2
   1  -3  -7    9.43   30.31   4
  -1   3   7   19.62   16.37  19
  -1   3   6    6.41   23.29  42
  -1  -3   6   -5.30   26.04  42
   1  -3  -6    9.73   26.45  36
  -1   3   6   10.85   12.16  29
  -1  -3   6   -0.28   13.12  27
  -1   3   6   -4.21   13.10  27
  -1   3   6    6.79   13.56  19
  -1  -3   6    2.86   26.19   2
  -1   3   6  -17.00   25.04   2
  -1  -3   6   -2.00   13.32  14
  -1   3   6   -4.90   13.08  14
  -1  -3   5  680.59   40.18  42
   1   3  -5  688.36   33.35  36
  -1   3   5  676.49   39.17  42
   1  -3  -5  683.74   40.99  36
  -1   3   5  643.30   39.09   2
  -1  -3   5  638.33   39.38   2
   1  -3  -4 2791.82  120.73  36
  -1  -3   4 2747.86  119.85   2
  -1   3   4 2873.31  119.69   2
  -1   3   3 4765.54  193.50  35
   1  -3  -3 4577.56  195.60  36
  -1   3   3 4763.47  193.06  10
  -1  -3   3 4614.37  194.51   2
  -1   3   3 4752.34  194.54   2
   1  -3  -2 2378.87   96.48  36
   1   3  -2 2141.58   91.43   9
  -1  -3   2 2410.48   93.85   2
  -1   3   2 2406.46   93.73   2
  -1   3   1 2152.31   86.34  37
   1  -3  -1 2182.90   88.15  36
  -1   3   1 2081.60   87.03   9
   1   3  -1 1986.95   84.42   9
   1   3  -1 2040.61   84.72   4
   1  -3  -1 2054.20   85.08   4
  -1   3   0 8137.20  330.89  41
  -1   3   0 8420.88  331.59  37
  -1  -3   0 8222.20  330.95  41
  -1   3   0 8197.81  332.54   9
  -1   3   0 7975.63  330.85   1
  -1  -3   0 8180.50  330.95   1
   1   3   1    3.30   12.19   3
   1  -3   1    0.52   10.80   3
  -1   3  -1   17.17    8.23  37
   1   3   1   -2.15   12.27  40
   1  -3   1    9.12   11.62  40
   1   3   1   21.06   18.26  35
   1   3   2 5079.45  203.90   2
   1  -3   2 5079.84  203.89   2
   1   3   2 4940.70  204.70   3
   1  -3   2 4954.51  204.63   3
   1  -3   2 4871.46  203.91  42
  -1  -3  -2 5132.27  205.86  36
   1   3   2 5034.04  203.96  42
   1   3   2 4815.60  205.00  37
   1  -3   2 4973.96  204.85  34
   1   3   2 4868.68  205.08  34
   1   3   3   97.52   16.83   2
   1  -3   3   85.65   16.04   2
   1  -3   3   81.15   16.64  42
   1   3   3   87.45   16.83  42
  -1  -3  -3   82.75   23.61  36
   1   3   3   71.37   23.06  34
   1   3   3  127.05   20.29  35
   1  -3   3   92.20   23.21  34
   1  -3   4  184.22   21.14   2
   1   3   4  173.13   21.02   2
   1  -3   4  174.42   21.76  42
   1   3   4  176.45   21.47  42
   1   3   4  187.65   28.43  34
   1  -3   4  179.60   27.37  34
  -1  -3  -4  218.11   27.64  36
   1  -3   5   86.18   23.28   2
   1   3   5   50.89   22.47   2
  -1  -3  -5   69.07   27.41  36
   1  -3   5  101.90   22.69  42
   1   3   5  117.70   21.95  42
   1   3   6 1564.47   67.56   8
   1  -3   6 1556.91   67.31   8
   1  -3   6 1639.87   74.60   2
   1   3   6 1571.54   73.83   2
  -1  -3  -6 1570.89   77.10  36
  -1   3  -6 1495.53   71.77  36
   1  -3   6 1580.40   67.64  14
   1   3   6 1483.14   67.02  15
   1  -3   6 1508.35   67.13  22
   1   3   6 1608.38   67.43  19
   1   3   7   31.16   18.48   8
   1  -3   7   33.92   17.92   8
   1   3   7   61.60   27.78   2
   1  -3   7   27.37   28.23   2
   1   3   7   48.29   22.79  39
   1   3   7   89.14   34.83  38
  -1  -3  -7   37.60   31.29  36
   1  -3   7   69.52   17.28  14
   1  -3   7   38.27   12.25  28
   1  -3   7   32.31   16.61  22
   1   3   7   64.99   17.09  19
   1   3   8   19.07   26.21   2
   1  -3   8    4.77   28.62   2
   1   3   8   -2.22   30.45  38
   1  -3   8   -1.99   14.32  13
   1  -3   8    2.37   18.11  14
   1   3   8    1.94   17.33  14
   1  -3   8   11.15   17.29   5
   1   3   8  -14.15   16.48   5
   1   3   8   -4.31   17.31  19
   1  -3   8   13.19   17.88  27
   1   3   8    4.19   17.64  27
   1  -3   9  162.33   16.53  13
   1  -3   9  162.55   19.87  14
   1   3   9  137.25   19.83  14
   1   3   9  181.29   18.45   5
   1  -3   9  154.65   19.28   5
   1   3   9  178.88   19.75  19
   1  -3   9  142.32   20.44  27
   1   3   9  157.92   19.02  27
   1   3  10  -17.29   14.97  27
   1  -3  10    6.38   16.26  27
   1  -3  10   13.72   15.72  14
   1   3  10   22.44   15.06  14
   1  -3  10   12.09   14.03   5
   1   3  10   -7.33   13.31   5
   1   3  11   58.03   11.57  14
   1  -4 -11  518.98   27.68  31
  -1   4  11  579.14   26.43  13
  -1  -4  10  202.56   17.05  13
  -1   4  10  165.71   16.45  14
  -1   4  10  202.44   15.93   5
  -1  -4  10  164.81   16.15   5
  -1  -4   9   40.38   14.53  28
  -1  -4   9   11.84   16.99  27
  -1   4   9   10.36   16.33  27
  -1  -4   9   24.84   17.17  14
  -1  -4   9   17.41   15.55  13
  -1   4   9   30.92   15.28  14
  -1   4   8  143.66   28.66  38
  -1   4   8  127.53   17.11  14
  -1  -4   8  133.96   17.54  13
  -1  -4   8  143.06   18.35  14
  -1  -4   8  109.13   19.30  27
  -1   4   8   94.88   17.75  27
  -1  -4   8  107.78   17.23  28
   1   4  -8   87.62   30.25   4
  -1  -4   8  110.74   27.32   2
   1  -4  -8   96.25   28.71   4
  -1   4   8  113.70   26.71   2
  -1   4   8  125.67   19.59  19
  -1   4   7   55.57   25.74  42
  -1   4   7   50.86   29.08  38
  -1  -4   7   72.70   28.19  42
   1  -4  -7   41.63   30.44  36
  -1  -4   7   51.98   14.99  13
  -1  -4   7   66.82   16.86  14
  -1   4   7   47.23   15.90  14
  -1   4   7   63.91   16.38  27
  -1   4   7   53.91   14.35  29
  -1  -4   7   52.75   16.18  27
  -1   4   7   71.51   25.07   2
   1   4  -7   80.62   28.44   4
  -1  -4   7   83.90   27.95   2
   1  -4  -7   25.22   28.95   4
  -1   4   7   50.44   16.69  19
  -1  -4   6    7.54   25.54  42
  -1   4   6    8.41   24.01  42
   1  -4  -6    6.28   28.96  36
  -1  -4   6   14.02   14.01  27
  -1   4   6   -2.24   13.26  27
  -1   4   6    7.19   12.84  29
  -1   4   6   10.81   23.05   2
  -1  -4   6   24.31   24.87   2
  -1   4   6    3.40   14.97  19
  -1  -4   6   11.69   12.84  13
  -1  -4   6   22.06   13.20  14
  -1   4   6  -14.15   12.88  14
  -1  -4   5 4683.69  190.94   2
  -1   4   5 4480.09  190.19   2
  -1   4   5 4669.59  190.61  42
   1  -4  -5 4336.04  192.16  36
  -1  -4   5 4439.66  190.90  42
  -1   4   4   29.89   18.03  42
  -1  -4   4   25.91   18.88  42
  -1   4   4   11.61   18.25   2
  -1  -4   4    5.98   18.09   2
  -1   4   4   21.30   10.57  10
   1  -4  -4    5.58   25.14  36
  -1   4   4   16.61   14.65  35
   1  -4  -3 7849.07  297.96  36
  -1  -4   3 8147.39  295.56   2
  -1   4   3 8171.34  295.45   2
  -1   4   3 7876.01  295.37  35
  -1   4   2   41.14   12.10   2
   1   4  -2   34.75    8.73   4
  -1  -4   2   29.79   11.01   2
   1  -4  -2   36.82   11.36   4
  -1   4   2   32.92   19.48   9
   1   4  -2   28.88    8.22   9
   1  -4  -2   54.26   23.77  36
   1  -4  -1  608.28   34.23  36
  -1   4   1  570.16   28.95  37
   1   4  -1  589.01   29.07  37
   1   4  -1  539.21   25.69   9
  -1   4   1  542.67   30.47   9
   1  -4  -1  582.91   24.78   4
   1   4  -1  568.47   24.51   4
  -1  -4   1  507.58   24.10   2
  -1   4   1  489.35   24.21   2
  -1   4   012893.30  472.48  37
   1   4   012914.80  473.34  37
  -1  -4   014075.00  474.49  36
   1   4   011394.10  470.92   3
  -1  -4   011095.30  470.89   1
   1  -4   011083.50  470.76   3
   1   4   012547.80  472.74   9
  -1   4   012471.10  473.48   9
   1  -4   1 3869.11  156.51  34
   1   4   1 3891.10  156.65   3
  -1   4  -1 3772.75  156.38   1
  -1  -4  -1 3749.61  156.43   1
   1  -4   1 3763.84  156.35   3
  -1   4  -1 3893.89  156.70  37
   1   4   1 3904.58  158.62  37
   1   4   2   93.99   17.97  34
  -1  -4  -2  112.68   22.96  36
   1  -4   2   90.26   15.80  34
   1   4   2  115.71   17.44   3
   1   4   2  108.37   12.60   2
   1  -4   2  113.79   11.38   2
   1   4   2   88.63   18.63  37
   1   4   3   81.51   21.61  35
   1   4   3   73.94   22.05  34
  -1  -4  -3   96.19   25.61  36
   1  -4   3  104.89   20.80  34
   1   4   3  117.71   16.05   2
   1  -4   3  101.17   16.00   2
   1  -4   3  104.32   16.03  42
   1   4   3  106.64   22.05  37
   1   4   3   95.00   15.69  42
   1   4   4 1606.74   71.93  35
   1   4   4 1679.25   74.73  34
   1   4   4 1621.79   71.08  42
  -1  -4  -4 1587.88   75.31  36
   1  -4   4 1521.02   70.98  42
   1   4   4 1583.92   70.80   2
   1  -4   4 1524.57   70.75   2
  -1  -4  -5  110.33   30.64  36
   1   4   5   80.80   21.58   2
   1  -4   5   80.94   22.82   2
   1   4   5   83.31   13.57  15
   1   4   5   52.49   20.04  42
   1  -4   6  350.94   23.42   8
   1   4   6  417.48   23.53   8
   1   4   6  431.19   32.49   2
   1  -4   6  409.58   33.27   2
  -1  -4  -6  389.94   38.73  36
  -1   4  -6  424.37   28.39  36
   1  -4   6  370.95   21.16  13
   1  -4   6  389.50   22.58  14
   1   4   6  367.40   20.89  29
   1  -4   6  370.60   21.45  28
   1  -4   6  332.06   23.23  22
   1   4   6  411.49   23.65  19
   1   4   7   25.21   17.37   8
   1   4   7   39.46   25.53   2
   1  -4   7   62.47   27.73   2
   1   4   7   29.16   33.53  38
  -1  -4  -7   67.97   33.85  36
   1  -4   7   33.41   12.73  13
   1  -4   7   61.61   16.85  14
   1   4   7   34.07   12.05  29
   1   4   7   49.25   16.72  27
   1  -4   7   45.57   12.87  28
   1  -4   7   52.24   17.25  27
   1  -4   7   51.46   15.59  22
   1   4   7   39.24   17.39  19
   1   4   8  804.09   49.32   2
   1  -4   8  815.78   51.40   2
   1   4   8  739.87   54.64  38
   1   4   8  774.67   46.93  39
  -1  -4  -8  696.57   52.03  36
   1  -4   8  855.51   40.97  13
   1  -4   8  957.70   43.27  14
   1   4   8  854.79   42.55  14
   1   4   8  898.67   41.37   5
   1  -4   8  910.75   41.97   5
   1   4   8  944.44   42.71  19
   1   4   8  842.35   42.10  27
   1  -4   8  908.09   42.97  27
   1  -4   9    4.72   17.08  14
   1  -4   9   35.32   13.60  13
   1   4   9   24.07   16.63  14
   1   4   9   34.73   14.53   5
   1  -4   9   25.91   16.26   5
   1   4   9   20.13   16.36  19
   1   4   9   12.28   16.37  27
   1  -4   9   10.44   17.37  27
   1  -4  10   11.79   14.89  27
   1   4  10   18.57   14.03  27
   1   4  10   19.69   12.37   5
   1  -4  10   24.38   13.17   5
   1  -4  10   12.07   14.91  14
   1   4  10   17.34   14.10  14
   1   4  11   -0.44    9.44  14
   1  -5 -11   15.58   12.53  31
   1  -5 -11   38.16   14.80  17
  -1   5  10   40.92   11.44   5
  -1  -5  10   37.00   11.78   5
  -1   5  10   28.72   11.67  14
  -1  -5  10   36.32   12.90  13
  -1   5   9  107.19   15.90  14
  -1  -5   9   45.65   16.27  13
  -1  -5   9   55.81   17.46  14
  -1  -5   9   70.96   15.30  28
  -1  -5   9   80.65   15.03   5
  -1   5   9   80.06   14.30   5
  -1   5   9  120.26   19.02  19
  -1   5   8    6.40   14.46  14
  -1  -5   8    1.83   16.82  14
  -1  -5   8    9.33   15.59  13
  -1   5   8   11.65   26.40  38
  -1  -5   8   20.23   15.83  27
  -1   5   8    1.04   15.41  27
  -1  -5   8   14.72   15.07  28
  -1  -5   8   29.21   25.70   2
  -1   5   8   28.20   22.82   2
   1   5  -8  -11.09   27.64   4
   1  -5  -8   61.76   27.44   4
  -1   5   8   14.71   17.82  19
   1  -5  -8   22.11   17.03  20
  -1   5   7  507.16   28.20  14
  -1  -5   7  555.89   28.48  13
  -1  -5   7  545.36   29.68  14
  -1  -5   7  512.82   38.98  42
  -1   5   7  521.46   36.97  42
  -1  -5   7  498.33   28.98  27
  -1  -5   7  510.88   29.49  28
  -1   5   7  550.32   28.10  29
  -1   5   7  534.36   28.76  27
  -1   5   7  502.83   30.18  19
  -1   5   7  515.93   37.23   2
   1   5  -7  518.96   39.82   4
  -1  -5   7  569.55   38.53   2
   1  -5  -7  482.56   39.37   4
   1  -5  -6  902.97   51.43   4
   1   5  -6  956.25   49.73   4
  -1   5   6  906.40   48.58   2
  -1  -5   6  954.42   50.27   2
  -1  -5   6  843.92   49.85  42
  -1   5   6  865.93   48.35  42
   1  -5  -6  867.02   55.23  36
  -1   5   6  875.68   41.11  14
  -1  -5   6  925.54   41.38  13
  -1  -5   6  951.41   41.77  14
  -1  -5   6  874.80   41.20  27
  -1   5   6  958.70   41.56  27
  -1   5   6  877.29   41.08  29
  -1  -5   6  827.90   40.83  24
  -1   5   6  875.72   42.45  19
   1  -5  -5  265.72   35.11  36
  -1   5   5  264.46   24.78  42
  -1  -5   5  244.38   25.54  42
  -1   5   5  240.32   17.90  15
  -1  -5   5  229.41   16.26  13
  -1   5   5  244.74   18.06  19
   1   5  -5  292.16   25.05   4
  -1   5   5  261.46   24.51   2
   1  -5  -5  238.63   26.52   4
  -1  -5   5  298.44   25.89   2
  -1  -5   4  100.12   19.30  42
  -1   5   4  135.22   19.06  42
   1   5  -4  116.11   16.32   4
  -1  -5   4  106.61   19.28   2
  -1   5   4  124.87   18.70   2
  -1   5   4  118.15   14.88  10
   1  -5  -4  108.09   29.72  36
  -1   5   4  119.35   19.33  35
  -1  -5   3   19.56   13.43   2
   1  -5  -3    7.44   14.67   4
   1   5  -3   11.90    9.97   4
  -1   5   3   24.52   14.54   2
  -1  -5   3   25.95   13.39  42
  -1   5   3   28.73   14.21  42
   1  -5  -3   24.24   26.42  36
  -1   5   3   22.70   18.95  35
   1  -5  -2  739.63   43.12  36
  -1   5   2  748.09   37.64  37
  -1   5   2  700.61   38.78   9
   1   5  -2  665.09   31.74   9
  -1  -5   2  727.81   31.98   2
  -1   5   2  745.77   32.64   2
   1  -5  -2  707.10   32.60   4
   1   5  -2  686.57   31.55   4
  -1   5   1 3292.77  129.93  37
   1   5  -1 3348.49  129.88  37
   1   5  -1 3123.02  126.44   4
  -1   5   1 3161.09  130.62   9
   1  -5  -1 3292.91  126.72   4
   1   5  -1 3293.50  128.25   9
  -1  -5   1 2935.83  126.28   2
  -1   5   1 2929.39  126.45   2
  -1  -5   0 1731.04   73.45  36
  -1   5   0 1604.04   69.09  37
   1   5   0 1586.75   70.62  37
   1   5   0 1616.20   69.88   9
  -1   5   0 1582.43   71.09   9
   1   5   1  640.69   33.40  37
  -1   5  -1  627.55   29.27  37
  -1  -5  -1  627.42   26.49   1
  -1   5  -1  561.85   26.10   1
  -1   5  -1  635.91   32.07   9
   1  -5   1  584.96   26.59  34
   1   5   1  617.68   27.64  34
   1  -5   2 1247.52   57.34  34
   1   5   2 1382.79   58.51  34
   1   5   2 1386.13   61.19  37
  -1  -5  -2 1357.11   64.16  36
  -1   5  -2 1306.85   56.96  37
   1   5   3  690.72   38.06  34
   1   5   3  647.91   39.85  35
   1  -5   3  729.46   33.87   2
   1   5   3  693.04   34.02   2
  -1  -5  -3  700.42   43.30  36
   1   5   3  685.83   39.76  37
   1   5   4 3412.61  146.29  35
   1   5   4 3511.70  144.45   2
   1  -5   4 3427.63  144.55   2
  -1  -5  -4 3343.27  149.32  36
   1   5   5 1697.94   75.21  15
  -1  -5  -5 1830.47   86.14  36
   1   5   5 1881.28   79.95   2
   1  -5   5 1778.78   79.96   2
   1   5   6   35.30   22.49   2
   1  -5   6   51.02   23.97   2
   1   5   6   29.20   15.72  19
  -1  -5  -6   30.44   34.05  36
   1  -5   6   46.77   12.32  13
   1   5   6   25.09   16.08  15
   1  -5   6   45.72   13.93  14
   1   5   6   21.00   12.37  29
   1  -5   6   22.84   13.10  28
  -1  -5  -6   20.66   15.71  26
   1  -5   6    6.52   14.49  22
   1  -5   6   31.67   13.62   8
   1   5   6   31.07   15.03   8
   1   5   7  883.60   40.39   5
   1  -5   7  919.92   40.69   5
   1  -5   7  880.78   49.60   2
   1   5   7  887.37   48.88   2
  -1  -5  -7  777.33   55.70  36
   1  -5   7  816.79   39.87  13
   1  -5   7  916.71   41.24  14
   1  -5   7  764.24   39.76  28
  -1  -5  -7  826.18   40.97  26
   1   5   7  862.37   39.29  29
   1   5   7  811.52   40.99  27
   1  -5   7  881.43   41.73  27
   1  -5   7  803.90   40.60  22
   1   5   7  975.91   42.46  19
  -1   5  -8   -1.99   24.60   4
  -1  -5  -8  -32.40   26.65   4
   1   5   8    8.58   30.81  38
   1   5   8   46.43   21.52  39
  -1  -5  -8    2.12   30.34  36
   1  -5   8   -1.24   12.86  13
   1   5   8    6.21   15.67  14
   1  -5   8  -25.92   16.79  14
   1   5   8   -8.19   17.57  19
   1  -5   8   11.50   14.31   5
   1   5   8  -13.43   14.03   5
   1  -5   8   14.49   16.26  27
   1   5   8   -8.33   15.02  27
   1   5   9  161.08   18.68  14
   1  -5   9  170.25   15.36  13
   1  -5   9  190.39   19.52  14
  -1  -5  -9  162.46   18.84  20
   1   5   9  248.32   20.32  19
   1   5   9  197.72   17.75  27
   1  -5   9  181.10   19.09  27
   1  -5   9  196.10   17.77   5
   1   5   9  157.20   16.68   5
   1   5  10   65.08   11.44   5
   1  -5  10   42.35   11.68   5
   1   5  10   42.61   13.18  14
   1  -5  10   70.99   14.07  14
   1   5  11  163.89   10.96  14
  -1  -5 -11  230.82   15.95  31
   1  -6 -11   11.83   13.88  17
   1  -6 -11    6.70   11.06  31
   1  -6 -10  166.23   20.50  31
  -1   6   9  601.54   32.38  19
  -1  -6   9  575.95   31.07  13
  -1   6   9  611.38   29.67  14
  -1  -6   9  519.66   30.34  28
   1  -6  -9  556.64   31.25  20
  -1   6   9  620.20   29.19   5
  -1  -6   9  663.84   29.85   5
  -1  -6   8    7.93   15.89  14
  -1  -6   8   12.89   14.76  13
  -1   6   8    5.87   13.58  14
  -1   6   8   47.13   24.52  38
  -1  -6   8   -3.95   15.75  28
  -1   6   8   -6.02   14.38  29
   1  -6  -8   18.53   18.59  20
  -1   6   8   -5.64   17.36  19
   1  -6  -8   -1.84   24.14   4
  -1  -6   8    3.97   21.22   2
   1   6  -7  367.45   32.50   4
   1  -6  -7  342.62   33.44   4
  -1  -6   7  356.34   31.41   2
  -1   6   7  362.64   30.37   2
  -1  -6   7  387.52   23.14  14
  -1   6   7  350.18   22.22  14
  -1  -6   7  352.63   22.90  13
   1  -6  -7  381.82   40.04  36
  -1  -6   7  369.80   22.85  27
  -1  -6   7  378.94   23.89  28
  -1   6   7  345.76   22.52  29
  -1   6   7  352.23   22.71  27
   1  -6  -7  335.73   25.92  20
  -1   6   7  353.17   24.76  19
   1   6  -6 1330.43   62.46   4
  -1  -6   6 1275.00   62.00   2
   1  -6  -6 1288.71   63.60   4
  -1   6   6 1334.97   61.85   2
  -1   6   6 1241.68   61.44  42
  -1  -6   6 1234.98   62.23  42
   1  -6  -6 1171.25   70.00  36
  -1  -6   6 1243.56   55.69  13
  -1  -6   6 1326.71   55.97  14
  -1  -6   6 1269.32   55.31  27
  -1  -6   6 1230.72   56.69  28
  -1   6   6 1261.09   55.67  29
  -1  -6   6 1160.45   55.95  24
  -1   6   6 1275.28   56.81  19
  -1  -6   5  382.52   28.86  42
   1  -6  -5  473.19   41.77  36
  -1   6   5  389.05   28.35  42
  -1   6   5  394.53   26.66  35
  -1  -6   5  409.91   22.48  13
  -1   6   5  421.59   23.78  15
   1  -6  -5  403.50   23.78  12
  -1  -6   5  398.18   22.04  14
   1  -6  -5  402.94   24.06  26
  -1  -6   5  421.29   23.49  28
  -1   6   5  404.35   23.99  19
  -1   6   5  423.06   28.80   2
   1  -6  -5  453.82   30.75   4
   1   6  -5  432.91   28.41   4
  -1  -6   5  396.27   29.19   2
  -1   6   4   -5.23   15.91  42
  -1  -6   4   -7.65   16.32  42
   1  -6  -4   11.55   31.20  36
  -1   6   4   22.19   19.92  35
  -1  -6   4    1.19   15.37   2
   1   6  -4  -12.56   13.03   4
  -1   6   4   -9.80   16.46   2
   1  -6  -4    7.24   16.86   4
  -1   6   4    7.97   14.30  10
   1  -6  -3  242.73   14.80  11
  -1   6   3  245.38   25.32  35
   1  -6  -3  242.80   18.65   4
  -1  -6   3  265.95   17.46   2
  -1   6   3  284.15   18.66   2
   1   6  -3  262.50   16.38   4
  -1   6   3  244.40   18.30  42
   1  -6  -3  267.69   34.65  36
  -1  -6   3  275.31   18.03  42
  -1   6   2  408.38   20.07  42
   1  -6  -2  486.51   37.96  36
  -1  -6   2  396.54   19.56  42
  -1   6   2  426.48   29.22  37
   1   6  -2  477.79   27.44  37
  -1  -6   2  387.71   19.18   2
  -1   6   2  413.36   20.18   2
   1  -6  -2  406.24   20.40   4
   1  -6  -2  397.48   20.10  11
   1   6  -2  405.53   21.94   9
  -1   6   2  423.48   30.96   9
   1   6  -2  385.86   19.69   4
   1  -6  -111007.90  458.69  11
   1   6  -111373.30  460.22   9
  -1   6   111803.80  462.21   9
   1   6  -111490.30  461.60  37
  -1   6   111481.80  461.61  37
   1  -6   0  260.34   15.22  11
  -1   6   0  277.82   24.14   9
  -1   6   0  249.18   19.80  37
   1   6   0  267.97   22.48  37
   1  -6   1  341.03   17.70  11
   1   6   1  346.85   26.59  37
  -1   6  -1  331.71   21.31  37
  -1   6  -1  329.65   25.42   9
  -1   6  -2  146.84   16.19  37
   1   6   2  152.37   23.85  37
   1  -6   2  147.21   11.92  11
  -1  -6  -2  168.07   30.24  36
  -1   6  -2  196.66   14.53   1
  -1  -6  -2  160.92   12.92   1
  -1   6  -2  154.21   20.84   9
   1  -6   3    7.65    8.64  11
   1   6   3    9.68   13.05   2
   1   6   3   30.93   24.54  37
  -1   6  -3   15.00   13.45  37
  -1  -6  -3   20.07   30.38  36
   1   6   3    6.91   25.17  35
  -1  -6  -4   14.89   31.64  36
   1   6   4   -8.44   24.49  35
   1  -6   4   11.98    8.04   5
   1  -6   4   19.58   15.18   2
   1   6   4  -14.17   15.93   2
   1  -6   5    1.12   10.47   5
   1   6   5   33.81   10.45   5
  -1  -6  -5   -1.83   33.80  36
   1  -6   5   23.33   14.39  33
   1   6   5   35.65   23.79  35
   1   6   5    5.16   14.91  15
   1  -6   5   17.08    9.94  13
   1  -6   5   16.09   10.11  14
   1  -6   5   17.47   12.30  28
  -1  -6  -5   27.67   16.16  26
   1  -6   5    8.90   14.30  21
   1  -6   5   25.74   14.69  24
   1  -6   5    7.88   18.95   2
   1   6   5   28.54   18.68   2
   1  -6   6  264.44   17.75   5
   1   6   6  304.25   17.55   5
   1  -6   6  241.51   18.28  33
  -1  -6  -6  246.05   39.33  36
   1   6   6  235.23   18.24  29
   1  -6   6  210.14   17.86  27
  -1  -6  -6  235.76   21.09  26
   1  -6   6  254.86   19.16  28
   1   6   6  281.47   26.47   2
   1  -6   6  250.84   26.66   2
   1  -6   6  246.56   19.55  24
   1  -6   6  260.29   18.72  21
   1  -6   6  233.37   18.48  22
   1   6   6  260.56   21.60  15
   1  -6   6  239.76   17.78  13
  -1  -6  -6  279.77   20.43  12
   1  -6   6  258.02   17.97  14
   1  -6   7  570.91   27.10   5
   1   6   7  545.78   26.70   5
  -1  -6  -7  525.22   45.84  36
   1  -6   7  513.62   26.72  13
   1  -6   7  524.68   27.72  14
   1   6   7  468.19   26.46  29
  -1  -6  -7  487.41   28.99  26
   1  -6   7  490.86   27.91  27
   1   6   7  496.22   27.73  27
   1  -6   7  467.46   27.30  28
   1  -6   7  436.60   26.91  22
   1   6   7  632.46   30.29  19
   1   6   8  391.05   34.06  39
   1   6   8  435.51   39.47  38
  -1  -6  -8  449.00   41.04  36
   1  -6   8  501.77   26.24  14
   1   6   8  447.67   26.78  14
   1  -6   8  413.10   24.64  13
  -1  -6  -8  382.19   33.72   4
   1   6   8  413.55   23.49  29
   1   6   8  487.73   26.10  27
   1  -6   8  487.59   26.57  27
   1  -6   8  364.12   23.51  28
   1   6   8  505.60   28.54  19
   1   6   8  519.48   25.22   5
   1  -6   8  494.69   25.51   5
   1  -6   9  126.52   16.11  27
   1   6   9  102.12   14.64  27
   1   6   9  112.66   15.98  14
   1  -6   9  119.72   15.97  14
   1  -6   9  134.92   14.21   5
   1   6   9  117.29   13.98   5
   1   6   9  126.75   17.68  19
  -1  -6  -9  109.90   18.11  20
   1   6  10    6.43   10.73  14
  -1  -6 -11  -15.06   12.10  31
   1  -7 -11    8.29   11.07  17
   1  -7 -10    1.67   17.55  31
  -1  -7   9  123.04   16.03  28
   1  -7  -9  184.64   24.55  31
  -1  -7   9  178.26   16.51  13
   1  -7  -9  178.02   19.03  20
  -1   7   9  151.97   18.32  19
  -1   7   8  371.08   24.53  19
  -1  -7   8  340.07   22.36  13
  -1   7   8  307.88   20.94  29
  -1  -7   8  329.62   23.06  28
   1  -7  -8  285.39   25.17  20
  -1  -7   8  301.96   18.63   5
   1  -7  -7   20.21   22.38   4
  -1  -7   7   17.92   15.26  13
   1  -7  -7   12.36   33.24  36
  -1  -7   7    8.54   16.72  28
  -1   7   7   25.13   15.34  29
  -1  -7   7  -15.56   15.39  24
  -1   7   7   10.83   16.87  19
   1  -7  -7   -2.30   20.38  20
  -1  -7   6   11.29   18.37   2
   1  -7  -6    8.58   21.62   4
   1  -7  -6  -16.56   36.73  36
  -1  -7   6   33.23   12.49  14
   1  -7  -6    0.30   15.84  12
  -1  -7   6    9.35   14.35  13
   1  -7  -6   25.78   17.17  26
  -1  -7   6   22.29   16.81  28
  -1   7   6   11.90   15.71  29
  -1  -7   6   13.05   11.84  27
  -1  -7   6   -5.71   14.05  21
  -1  -7   6   27.11   17.35  24
  -1   7   6   19.62   16.80  19
  -1  -7   5  489.51   29.90  42
   1  -7  -5  473.07   46.61  36
  -1   7   5  501.40   31.11  35
   1  -7  -5  503.54   28.11  12
  -1  -7   5  493.27   25.17  14
  -1   7   5  557.12   27.66  15
  -1  -7   5  499.09   26.25  13
  -1  -7   5  510.57   27.60  28
   1  -7  -5  489.63   28.42  26
   1  -7  -5  460.06   31.82   4
  -1  -7   5  478.73   29.38   2
  -1   7   5  522.16   27.38  19
   1   7  -4   69.09   22.15  37
   1  -7  -4   56.04   35.50  36
  -1  -7   4   69.71   14.29  42
  -1   7   4   78.24   23.37  35
  -1   7   4   58.47   13.28  15
  -1  -7   4   83.59   11.98  13
   1  -7  -4   72.25   15.49  12
  -1  -7   4   86.26   13.97  28
   1  -7  -4   85.52   15.44  26
   1  -7  -4   96.39   16.45   4
  -1  -7   4   89.09   13.77   2
  -1   7   4   62.37   14.29  18
   1  -7  -3  368.31   19.54  11
  -1   7   3  345.02   29.73  35
   1  -7  -3  341.08   20.16   4
  -1  -7   3  348.83   18.65   2
   1   7  -3  422.94   27.97  37
  -1  -7   3  381.39   19.25  42
   1  -7  -3  340.09   39.46  36
   1   7  -2 1597.37   67.98  37
  -1   7   2 1613.48   69.20  37
   1   7  -2 1570.57   64.34   9
  -1   7   2 1790.20   71.55   9
   1  -7  -2 1557.15   62.87  11
   1   7  -1  661.61   37.10  37
  -1   7   1  668.36   36.95  37
  -1   7   1  696.60   39.34   9
   1   7  -1  693.16   34.58   9
   1  -7  -1  662.94   30.87  11
  -1   7   0   55.53   17.38  37
   1   7   0   20.42   20.90  37
  -1   7   0   23.67   20.83   9
   1  -7   0   45.81   11.20  11
   1   7   1 2478.91  105.31  37
  -1   7  -1 2437.94  102.68  37
  -1   7  -1 2512.89  104.30   9
   1  -7   1 2360.94   99.95  11
   1   7   2 1716.05   70.93  37
  -1  -7  -2 1830.06   75.56  36
  -1   7  -2 1804.14   65.96  37
   1  -7   2 1661.62   62.60  11
  -1   7  -2 1719.29   67.60   9
   1   7   3  544.02   39.50  35
   1  -7   3  555.59   26.10  11
   1   7   3  574.30   38.44  37
  -1  -7  -3  565.71   44.57  36
  -1   7  -3  552.65   29.94  37
  -1   7  -3  593.32   32.02   9
  -1  -7  -4  891.80   55.83  36
   1   7   4  895.41   47.54  35
   1   7   4  857.51   38.23  15
   1  -7   4  782.55   38.12  28
  -1  -7  -4  855.62   39.91  26
   1  -7   4  775.68   39.06  24
   1   7   4  798.38   38.71  18
   1   7   5  -16.92   25.60  35
   1  -7   5   22.75   15.93  33
  -1  -7  -5  -12.31   35.71  36
   1  -7   5   18.11    9.43  14
   1  -7   5   -0.25   10.81  13
   1   7   5   -1.95   15.23  15
  -1  -7  -5   20.77   16.64  12
   1  -7   5   25.47   14.42  28
  -1  -7  -5   -3.91   17.93  26
   1  -7   5    8.17   17.36  24
   1  -7   5   10.54   16.69  21
   1  -7   5    1.38    9.14   5
   1  -7   6    0.28   14.44  33
  -1  -7  -6  -12.55   37.76  36
   1  -7   6   -2.32   11.75  14
   1  -7   6   11.30   12.06  13
  -1  -7  -6    0.97   17.25  12
   1   7   6    4.14   17.72  15
   1  -7   6   33.43   14.99  28
  -1  -7  -6   10.55   17.69  26
   1  -7   6  -11.48   11.78  27
   1  -7   6   20.83   17.02  24
   1  -7   6   11.02   15.84  21
   1  -7   6   10.12   11.05   5
  -1  -7  -7  303.49   40.78  36
   1   7   7  362.26   20.90  29
   1  -7   7  339.51   20.73  27
   1  -7   7  295.86   21.76  28
  -1  -7  -7  319.84   24.15  26
   1  -7   7  355.43   19.72   5
  -1  -7  -7  310.80   28.19   4
   1  -7   7  306.21   20.39  14
  -1  -7  -7  323.36   22.85  12
   1  -7   7  304.33   20.32  13
   1  -7   8   11.89   13.18  27
   1  -7   8    7.63   11.49  28
   1   7   8   25.79   11.61  29
   1   7   8   22.74   17.30  19
   1  -7   8   14.86   11.13   5
   1  -7   8   21.16   13.24  14
   1   7   8   21.97   14.05  14
   1  -7   8    9.21   12.02  13
  -1  -7  -9  677.11   34.52  20
   1   7   9  736.42   33.82  19
  -1  -7 -10   40.29   17.06  31
   1  -8 -10   11.00   15.89  31
   1  -8  -9   99.71   17.95  20
  -1   8   9  122.63   16.84  19
   1  -8  -9   95.95   23.11  31
   1  -8  -8  498.83   31.16  20
  -1   8   8  539.86   29.76  19
  -1   8   8  524.22   27.64  29
  -1  -8   8  474.79   29.09  28
  -1  -8   7  358.01   23.61  13
  -1  -8   7  335.74   24.56  24
   1  -8  -7  414.81   28.69  20
  -1   8   7  365.27   25.33  19
  -1  -8   7  374.10   25.02  28
  -1   8   7  395.63   23.50  29
   1  -8  -7  335.15   24.80  26
   1  -8  -6   38.34   17.72  12
  -1  -8   6   19.50   14.99  13
   1  -8  -6   26.62   18.59  26
  -1   8   6   34.87   16.25  29
  -1  -8   6   32.90   17.48  28
  -1  -8   6    6.35   19.71  24
  -1  -8   6   29.95   15.71  21
  -1   8   6   46.59   17.43  19
   1  -8  -6   53.46   21.91  20
  -1   8   5  208.22   24.80  35
  -1  -8   5  244.71   18.52  13
  -1   8   5  224.39   19.37  15
   1  -8  -5  237.57   21.99  12
  -1  -8   5  222.36   19.86  28
   1  -8  -5  251.44   22.70  26
  -1  -8   5  223.53   22.37  24
   1   8  -5  205.12   26.45  37
   1  -8  -5  199.83   41.81  36
  -1   8   4   36.38   23.78  35
   1  -8  -4   22.83   18.19  12
  -1  -8   4   20.95   12.92  13
  -1   8   4   21.03   13.80  15
   1  -8  -4   34.50   18.11  26
  -1  -8   4   28.35   14.55  28
   1  -8  -4   73.02   38.94  36
   1   8  -4   51.03   22.60  37
  -1   8   4  -13.74   16.26  18
  -1   8   3  106.81   26.86  35
   1  -8  -3  110.32   17.78  31
   1  -8  -3   88.65   18.14  26
   1   8  -3  100.78   22.80  37
  -1   8   3  116.18   14.93  18
   1  -8  -3  111.39   17.64  12
   1  -8  -3  117.93   13.88  11
   1  -8  -2   61.35   13.09  11
   1   8  -2   49.72   21.96  37
  -1   8   2   85.72   24.20  37
  -1   8   2   62.22   27.16   9
   1  -8  -1  136.28   14.41  11
  -1   8   1  138.06   22.48  37
   1   8  -1  142.66   23.13  37
  -1   8   1  163.87   26.34   9
   1  -8   0   -9.23   12.42  11
  -1   8   0    9.84   18.32  37
   1   8   0    8.49   21.49  37
  -1   8   0   10.84   22.68   9
   1  -8   1 1058.14   46.09  11
  -1   8  -1 1029.00   49.89  37
   1   8   1 1069.27   53.98  37
  -1   8  -1 1048.43   51.98   9
   1  -8   2   17.69   11.77  11
  -1   8  -2   37.84   20.75   9
   1   8   2   16.18   25.31  37
  -1   8  -2    4.05   16.92  37
  -1  -8  -3   50.26   35.62  36
   1   8   3   20.85   27.15  37
   1   8   3   49.16   30.19  35
  -1  -8  -3   40.72   16.14  12
   1  -8   3   53.59   13.95  28
  -1  -8  -3   56.39   16.69  26
   1   8   3   76.17   14.89  18
  -1   8  -3   59.05   19.35   9
  -1  -8  -4  327.09   43.12  36
   1   8   4  315.67   33.15  35
   1   8   4  273.79   20.71  15
  -1  -8  -4  317.73   23.41  12
  -1  -8  -4  284.03   23.68  26
   1  -8   4  313.28   21.39  28
   1  -8   4  296.73   24.63  24
   1   8   4  299.39   21.78  18
   1  -8   5   47.56   17.58  33
   1   8   5   63.93   26.17  35
  -1  -8  -5   74.74   37.65  36
   1   8   5   31.23   16.60  15
  -1  -8  -5   37.83   18.60  12
   1  -8   5   61.81   16.04  28
  -1  -8  -5   57.66   19.86  26
   1  -8   5   41.93   18.68  21
   1  -8   5   44.45   19.55  24
   1   8   5   53.19   17.32  18
   1  -8   6  627.08   33.60  33
   1  -8   6  663.61   34.52  28
  -1  -8  -6  683.21   36.46  26
   1   8   6  755.05   35.35  15
  -1  -8  -6  640.17   35.45  12
   1  -8   6  640.63   35.91  24
   1  -8   6  645.79   34.93  21
  -1  -8  -6  729.13   54.01  36
  -1  -8  -7   40.02   18.23  26
   1   8   7   16.59   14.15  29
   1  -8   7   14.41   14.81  28
  -1  -8  -7   22.71   16.72  12
   1  -8   7   -2.48   15.42  24
  -1  -8  -8  182.36   23.21  20
  -1  -8  -8  186.51   18.95  26
   1   8   8  190.55   15.56  29
   1   8   9  112.27   15.90  19
  -1  -8  -9  116.18   18.05  20
  -1  -8 -10    5.85   15.59  31
   1  -9 -10  170.34   17.03  31
   1  -9 -10  191.67   16.83  17
  -1   9   9   66.60   14.75  19
   1  -9  -9   62.54   16.75  20
   1  -9  -9   66.87   20.28  31
   1  -9  -8  199.75   23.53  20
  -1   9   8  219.80   20.37  19
  -1   9   8  231.78   17.75  29
   1  -9  -8  225.49   26.79  31
  -1  -9   8  186.42   19.15  28
  -1  -9   7   22.38   17.36  24
   1  -9  -7   13.45   22.12  20
  -1   9   7   -7.88   17.52  19
   1  -9  -7  -11.33   17.38  26
  -1  -9   7    1.49   17.51  28
  -1   9   7   28.54   15.65  29
   1  -9  -7   -2.35   24.52  31
   1  -9  -6  399.99   27.17  12
  -1  -9   6  431.64   27.07  28
   1  -9  -6  380.75   27.80  26
  -1   9   6  427.36   25.64  29
  -1  -9   6  379.77   28.57  24
   1  -9  -6  442.47   30.86  20
  -1  -9   6  404.75   26.06  21
  -1   9   6  415.17   27.03  19
  -1   9   5    5.60   22.02  35
  -1  -9   5   20.56   14.58  33
   1  -9  -5  -18.27   19.69  12
   1  -9  -5   -7.83   22.76  31
   1  -9  -5  -14.02   20.76  26
  -1  -9   5    2.21   17.49  28
  -1  -9   5   28.79   20.92  24
   1  -9  -5   -2.79   22.61  20
   1   9  -4  313.84   28.95  37
  -1   9   4  292.01   32.64  35
   1  -9  -4  281.46   25.28  31
  -1   9   4  299.17   20.15  15
   1  -9  -4  307.33   24.89  12
   1  -9  -4  319.45   26.21  26
  -1  -9   4  333.86   26.53  24
   1  -9  -4  326.63   25.63  20
  -1   9   4  296.14   22.09  18
  -1   9   3  635.03   44.29  35
   1  -9  -3  670.06   36.59  31
   1  -9  -3  644.10   35.25  12
   1  -9  -3  674.43   36.03  26
   1   9  -3  716.79   41.14  37
  -1   9   3  663.10   33.05  18
   1  -9  -2  128.77   18.42  31
   1  -9  -2  141.03   19.83  26
  -1  -9   2  117.85   15.26  28
  -1   9   2  160.18   27.01  37
   1   9  -2  142.00   24.83  37
  -1   9   2  131.02   15.46  18
   1  -9  -2  105.41   18.03  20
   1  -9  -2  121.79   15.27  11
   1  -9  -2  103.32   18.42  12
  -1  -9   1  459.21   24.87  28
   1  -9  -1  451.62   24.97  11
   1   9  -1  492.85   34.14  37
  -1   9   1  406.71   32.51  37
  -1   9   1  475.08   35.89   9
  -1  -9   0    3.19   13.33  28
   1  -9   0   11.94   13.97  11
  -1   9   0  -29.33   21.60  37
   1   9   0   13.70   23.83  37
  -1   9   0  -14.32   23.78   9
  -1   9  -1  613.66   35.27  37
   1   9   1  598.74   39.35  37
  -1  -9  -1  580.65   31.65  26
  -1  -9  -1  564.71   31.35  12
   1  -9   1  626.13   30.02  11
   1  -9   1  629.42   32.03  24
  -1   9  -1  652.83   37.88   9
   1   9   2 1687.62   80.79  37
   1  -9   2 1721.66   72.76  28
   1  -9   2 1649.54   73.95  24
  -1   9  -2 1657.94   76.26   9
   1   9   3   83.05   31.97  35
   1   9   3   94.03   14.99  15
  -1  -9  -3   75.66   18.52  12
  -1  -9  -3   63.56   19.67  26
   1  -9   3   80.64   16.50  28
   1   9   3   65.64   29.77  37
  -1  -9  -3   91.36   39.18  36
   1   9   3   73.22   17.52  18
  -1  -9  -4  209.72   43.29  36
   1   9   4  242.75   33.46  35
   1   9   4  205.57   19.30  15
  -1  -9  -4  240.88   22.66  12
   1  -9   4  195.70   20.07  28
  -1  -9  -4  215.59   23.40  26
   1  -9   4  200.56   24.12  24
   1   9   4  209.75   20.78  18
  -1  -9  -5  232.13   43.80  36
   1  -9   5  203.49   21.47  33
   1   9   5  196.86   30.52  35
  -1  -9  -5  189.32   23.34  12
   1   9   5  182.53   19.47  15
   1  -9   5  174.54   20.57  28
  -1  -9  -5  234.03   23.81  26
   1  -9   5  258.79   25.12  24
   1  -9   5  222.86   23.56  21
   1   9   5  207.67   22.25  18
  -1  -9  -6  337.39   45.88  36
   1  -9   6  394.69   25.47  33
  -1  -9  -6  428.23   29.03  26
   1  -9   6  412.19   26.36  28
   1   9   6  457.40   27.50  15
  -1  -9  -6  442.31   27.99  12
   1  -9   6  447.32   29.61  24
   1  -9   6  393.36   27.18  21
   1   9   6  434.73   26.91  19
   1  -9   7   29.80   14.84  28
  -1  -9  -7   12.08   18.58  26
   1   9   7   23.98   14.19  29
  -1  -9  -7   30.53   17.43  12
   1  -9   7   22.15   16.29  24
  -1  -9  -7   51.57   33.40  36
  -1  -9  -8   16.52   20.08  20
  -1  -9  -8  -22.02   16.07  26
   1   9   8   -6.38   12.17  29
  -1  -9  -9  -16.39   16.35  20
  -1  -9 -10   16.85   11.19  17
  -1  -9 -10   31.41   13.58  31
   1 -10 -10   52.51   11.42  31
   1 -10  -9  385.87   25.54  31
   1 -10  -9  346.62   22.64  20
  -1  10   9  384.56   21.47  19
   1 -10  -9  405.83   23.52  17
   1 -10  -8  381.32   28.29  31
  -1 -10   8  320.51   22.28  28
  -1  10   8  327.95   20.80  29
  -1  10   8  347.87   22.77  19
   1 -10  -8  326.43   25.83  20
  -1 -10   7  271.77   22.21  28
  -1  10   7  254.51   21.09  29
   1 -10  -7  327.37   24.17  26
  -1  10   7  264.63   22.42  19
   1 -10  -7  288.83   27.31  20
  -1 -10   7  270.29   24.50  24
  -1 -10   6  243.77   22.02  28
   1 -10  -6  234.35   23.84  26
  -1 -10   6  213.94   21.53  21
  -1 -10   6  252.62   25.29  24
   1 -10  -6  264.57   26.96  20
  -1  10   6  224.78   21.16  19
  -1 -10   5  321.79   23.43  28
   1 -10  -5  337.72   26.77  26
   1 -10  -5  343.33   26.66  12
  -1 -10   5  318.62   28.02  24
   1 -10  -5  286.83   28.14  20
  -1  10   5  258.38   28.52  35
   1 -10  -5  282.48   26.93  31
  -1 -10   5  284.26   21.66  33
   1 -10  -4  176.34   24.56  26
   1 -10  -4  197.16   23.18  31
   1 -10  -4  139.34   23.27  12
  -1  10   4  174.50   30.50  35
  -1  10   4  163.01   19.66  18
   1  10  -3   27.50   25.41  37
   1 -10  -3   11.48   20.78  31
  -1  10   3    4.97   30.37  35
   1 -10  -3   15.60   19.80  12
  -1 -10   3  -10.70   17.01  28
   1 -10  -3  -14.18   21.01  26
  -1 -10   3  -62.92   24.00  24
  -1  10   3    6.09   15.91  18
   1 -10  -3   20.79   15.46  17
   1 -10  -3   40.61   20.83  20
   1  10  -2  -24.33   25.36  37
   1 -10  -2   29.15   19.95  31
   1 -10  -2   21.66   19.35  12
  -1 -10   2   -5.16   16.59  28
   1 -10  -2  -23.53   19.61  26
  -1 -10   2  -13.76   19.80  24
  -1  10   2   -4.04   15.64  18
   1 -10  -2   30.95   18.73  20
  -1  10   1  682.16   41.98  37
   1  10  -1  724.07   43.34  37
   1 -10  -1  636.61   35.78  31
   1 -10  -1  715.12   34.02  11
  -1 -10   1  671.64   34.29  28
  -1 -10   1  676.07   36.22  24
   1 -10  -1  690.63   35.08  20
   1 -10  -1  640.97   34.25  24
  -1  10   1  727.87   45.35   9
  -1  10   0   64.16   26.11   9
  -1  10   0   32.54   22.37  37
   1  10   0   66.39   25.64  37
   1 -10   0   63.84   16.05  31
  -1 -10   0   50.63   17.46  26
   1 -10   0   62.75   15.64  20
   1 -10   0   39.58   17.04  24
  -1 -10   0   52.87   16.66  24
  -1 -10   0   51.35   16.61  12
   1 -10   0   40.80   16.50  11
  -1  10  -1  248.39   25.03  37
   1  10   1  244.26   31.83  37
  -1 -10  -1  234.78   21.64  12
  -1 -10  -1  222.00   22.95  26
   1 -10   1  237.17   22.88  24
  -1 -10  -1  266.69   19.24  20
  -1  10  -1  233.53   28.27   9
   1  10   2   32.55   28.19  37
  -1 -10  -2   25.27   15.94  31
   1 -10   2   21.88   17.27  28
   1 -10   2   31.81   20.62  24
  -1  10  -2   51.01   22.19   9
   1  10   3  686.46   47.22  37
  -1 -10  -3  698.39   36.27  31
   1  10   3  757.75   50.03  35
   1  10   3  672.73   34.72  15
  -1 -10  -3  758.71   38.67  12
  -1 -10  -3  747.53   39.13  26
   1 -10   3  679.38   36.78  28
   1 -10   3  741.06   39.35  24
   1  10   3  769.12   36.81  18
  -1 -10  -4   -6.30   39.62  36
   1  10   4   -4.38   31.21  35
   1  10   4    2.34   15.21  15
  -1 -10  -4  -30.04   21.05  12
  -1 -10  -4  -25.65   22.17  26
  -1 -10  -4   -5.45   18.48  31
   1 -10   4   50.03   23.91  24
   1 -10   4   24.71   23.13  21
   1  10   4  -21.06   18.71  18
  -1 -10  -5  132.04   47.74  36
   1  10   5  195.03   31.70  35
   1  10   5  119.87   20.87  15
   1 -10   5    5.64   22.35  24
   1 -10   6  464.60   27.89  33
   1  10   6  550.04   29.47  15
  -1 -10  -6  514.55   31.06  12
  -1 -10  -6  561.19   33.26  20
   1 -10   6  481.92   30.73  21
   1  10   6  520.86   30.57  19
   1 -10   6  424.51   28.53  28
  -1 -10  -6  504.72   31.63  26
   1 -10   7   33.70   15.13  28
   1  10   7  -15.88   14.95  29
  -1 -10  -7   44.10   20.55  31
  -1 -10  -7   58.92   19.77  26
  -1 -10  -7   28.02   21.58  20
   1  10   7   16.32   17.53  19
  -1 -10  -7   14.02   18.08  12
  -1 -10  -8   99.53   16.24  26
   1  10   8   92.60   12.91  29
  -1 -10  -8  147.40   20.79  31
  -1 -10  -8  120.47   20.55  20
  -1 -10  -9   17.11   14.51  20
   1 -11  -9    8.23   12.15  17
   1 -11  -9    4.54   11.81  20
  -1  11   9    6.57   10.44  19
  -1  11   8   22.26   12.36  29
  -1 -11   8   14.97   13.77  28
  -1  11   8   32.28   14.08  19
   1 -11  -8   10.26   18.57  20
   1 -11  -8   59.38   15.96  17
  -1  11   7   60.19   15.57  29
  -1 -11   7   31.46   16.72  28
   1 -11  -7   54.73   22.06  31
  -1 -11   7   37.34   18.41  24
   1 -11  -7   31.82   21.80  20
  -1  11   7   37.35   16.92  19
   1 -11  -7   39.73   18.64  17
   1 -11  -6  139.77   22.33  26
  -1 -11   6  115.53   19.85  28
   1 -11  -6  126.63   25.18  31
  -1 -11   6  135.13   19.43  21
  -1 -11   6  102.85   23.41  24
   1 -11  -6  151.00   25.41  20
  -1  11   6  141.11   18.85  19
   1 -11  -6  140.79   20.83  17
   1 -11  -5  -17.05   21.80  26
  -1 -11   5   -7.93   18.41  28
  -1 -11   5    0.93   15.57  33
   1 -11  -5   35.74   23.02  31
  -1 -11   5    5.92   22.92  24
   1 -11  -5    2.63   17.54  17
   1 -11  -5    3.94   23.31  20
  -1  11   5    1.06   17.05  19
   1 -11  -4  174.40   25.31  26
   1 -11  -4  182.40   24.96  31
  -1  11   4  160.79   29.50  35
   1 -11  -4  178.56   18.78  17
  -1  11   4  171.18   20.85  18
   1  11  -3  187.30   29.09  37
   1 -11  -3  223.62   25.69  26
  -1 -11   3  224.59   21.99  28
  -1  11   3  237.16   35.05  35
   1 -11  -3  209.25   23.53  31
  -1 -11   3  243.27   26.19  24
   1 -11  -3  189.83   25.10  20
  -1  11   3  176.40   20.31  18
   1  11  -2  732.75   45.95  37
   1 -11  -2  778.56   41.32  26
  -1 -11   2  721.42   38.96  28
   1 -11  -2  729.88   39.72  20
  -1 -11   2  787.57   40.34  24
  -1  11   2  730.94   37.86  18
   1 -11  -2  788.07   40.31  31
   1 -11  -1  256.94   23.09  31
   1 -11  -1  266.55   21.62  24
   1 -11  -1  248.44   22.80  20
  -1 -11   1  293.35   24.57  24
   1  11  -1  243.94   31.39  37
  -1  11   1  218.66   29.51  37
  -1  11   0    5.90   26.77   9
   1  11   0   -2.52   27.61  37
  -1  11   0   37.20   22.70  37
  -1 -11   0   -9.66   18.35  12
  -1 -11   0   -1.45   19.34  26
   1 -11   0   19.73   19.05  24
   1 -11   0   15.66   16.65  20
   1  11   1  390.80   37.59  37
   1  11   1  481.27   44.52  35
  -1 -11  -1  439.20   28.96  12
  -1 -11  -1  420.38   29.02  26
  -1 -11  -1  430.04   25.80  24
   1 -11   1  423.70   29.24  24
  -1 -11  -1  446.42   25.76  20
  -1  11  -1  415.64   34.19   9
   1  11   2   23.17   29.33  37
  -1 -11  -2   32.04   16.41  31
   1 -11   2   46.39   21.72  24
  -1 -11  -2   39.93   17.98  20
   1  11   2   70.48   19.01  18
  -1 -11  -3  311.01   23.67  31
   1  11   3  296.01   39.13  35
   1  11   3  334.06   21.33  15
  -1 -11  -3  318.58   27.44  12
   1 -11   3  316.46   25.47  28
  -1 -11  -3  264.71   27.40  26
  -1 -11  -3  306.03   25.67  20
   1 -11   3  324.35   28.57  24
   1  11   3  342.58   25.82  18
  -1 -11  -4 1340.28   63.66  31
   1  11   4 1334.53   72.84  35
  -1 -11  -4 1478.70   65.26  12
   1  11   4 1378.87   62.12  15
   1 -11   4 1405.77   64.21  28
  -1 -11  -4 1416.24   65.60  26
  -1 -11  -4 1406.75   64.54  20
   1 -11   4 1366.96   66.02  21
   1  11   4 1498.08   63.76  18
   1 -11   5  111.20   20.91  33
   1  11   5   63.71   26.79  35
  -1 -11  -5  113.27   22.60  12
   1  11   5  124.54   17.29  15
   1 -11   5  124.56   20.14  28
  -1 -11  -5  126.02   20.93  31
  -1 -11  -5  100.79   23.88  26
   1 -11   5   88.49   24.64  24
   1 -11   5  145.68   23.84  21
   1  11   5  141.12   22.03  18
   1 -11   6   10.98   15.46  33
  -1 -11  -6   -7.04   20.30  12
  -1 -11  -6  -21.21   21.45  26
   1 -11   6   17.31   16.43  28
  -1 -11  -6  -16.71   20.52  31
   1  11   6  -15.93   18.53  19
  -1 -11  -6    2.77   22.43  20
   1 -11   6    6.51   19.68  21
   1 -11   6   31.88   21.94  24
  -1 -11  -7   70.25   20.26  31
  -1 -11  -7   62.91   18.83  26
   1  11   7   39.41   14.15  29
  -1 -11  -7   38.05   21.13  20
   1  11   7   69.02   17.22  19
   1  11   8   -0.17   10.49  29
  -1 -11  -8   15.81   13.56  26
  -1 -11  -8   10.66   16.98  31
  -1 -11  -8    0.54   17.39  20
   1  11   8   -2.35   14.11  19
  -1 -11  -9    2.52   13.23  31
  -1 -11  -9   28.44   12.10  20
   1 -12  -9   14.91   10.31  31
  -1  12   9   -1.01    7.78  19
   1 -12  -8  171.09   18.73  31
   1 -12  -8  148.94   18.30  20
  -1  12   8  175.40   15.14  19
  -1 -12   7   98.60   17.33  28
  -1  12   7  164.54   16.29  29
   1 -12  -7  127.72   21.43  31
  -1 -12   7  131.99   19.34  24
  -1  12   7  158.44   16.94  19
   1 -12  -7  161.69   22.60  20
  -1 -12   6  134.35   20.28  28
   1 -12  -6  182.77   23.82  31
  -1 -12   6  189.79   23.95  24
  -1 -12   6  194.45   20.67  21
   1 -12  -6  160.65   17.49  17
  -1  12   6  192.06   19.30  19
   1 -12  -6  147.53   25.83  20
  -1 -12   5   17.48   19.17  28
   1 -12  -5    4.31   22.34  26
  -1 -12   5   13.14   15.57  33
   1 -12  -5   -0.87   21.12  31
  -1 -12   5    9.90   23.87  24
  -1 -12   5   12.48   21.59  21
  -1  12   5    6.17   17.44  19
   1 -12  -5    6.98   14.59  17
   1 -12  -4  521.25   34.01  26
   1 -12  -4  486.46   32.40  31
  -1  12   4  473.70   38.50  35
  -1 -12   4  476.52   33.72  24
   1 -12  -4  485.10   33.65  20
  -1  12   4  509.57   30.22  18
   1 -12  -3  554.17   35.35  26
  -1 -12   3  468.80   32.00  28
   1 -12  -3  545.19   33.36  20
  -1 -12   3  466.32   35.15  24
  -1  12   3  498.01   30.45  18
  -1  12   3  590.74   43.55  35
   1 -12  -3  521.48   32.47  31
  -1 -12   2 1140.73   53.90  24
   1 -12  -2 1138.74   52.91  20
  -1  12   2 1056.10   50.58  18
  -1  12   2 1128.17   64.91  35
   1 -12  -2 1050.17   52.62  31
   1  12  -1   23.82   26.64  37
  -1 -12   1   23.65   20.89  24
   1 -12  -1   22.75   17.99  24
  -1  12   1   23.04   16.78  18
   1 -12  -1   20.63   19.45  20
   1 -12  -1   31.65   18.26  31
   1  12   0  178.79   30.76  37
   1 -12   0  146.87   21.52  24
  -1 -12   0  142.16   20.92  24
   1 -12   0  156.93   18.61  20
   1  12   1  315.76   41.91  35
  -1 -12  -1  312.57   26.19  12
  -1 -12  -1  309.42   27.70  26
  -1 -12  -1  311.68   22.88  24
  -1 -12  -1  289.90   22.60  20
   1 -12   1  354.73   27.94  24
   1  12   1  302.51   35.90  37
   1  12   2   -8.23   29.99  37
   1  12   2   31.65   35.15  35
  -1 -12  -2   35.50   15.02  31
  -1 -12  -2   30.83   21.74  12
   1 -12   2   26.92   23.37  24
  -1 -12  -2   28.70   18.24  20
   1  12   2   37.77   20.15  18
  -1 -12  -3   18.84   17.08  31
   1  12   3   30.80   32.86  35
  -1 -12  -3    5.90   22.04  12
  -1 -12  -3    8.35   22.44  26
   1 -12   3   30.88   24.34  24
   1 -12   3   26.67   24.93  21
   1  12   3   -6.88   19.19  18
  -1 -12  -3   35.91   19.63  20
   1  12   4    5.63   29.87  35
   1 -12   4  -25.73   22.60  33
  -1 -12  -4   -2.92   17.41  31
   1  12   4   21.88   14.90  15
  -1 -12  -4    5.50   21.98  12
  -1 -12  -4    3.10   22.98  26
   1 -12   4   51.93   24.98  21
   1  12   4    3.64   20.51  18
  -1 -12  -4   15.99   20.38  20
   1 -12   5  230.32   22.69  33
  -1 -12  -5  200.64   22.00  31
  -1 -12  -5  229.71   25.18  12
  -1 -12  -5  263.90   26.15  26
   1 -12   5  202.57   26.55  24
   1 -12   5  196.94   26.03  21
  -1 -12  -5  216.94   24.78  20
  -1 -12  -6    4.09   20.86  26
   1  12   6   -4.22   15.89  29
  -1 -12  -6   51.93   18.65  31
   1 -12   6   -8.88   14.61  33
   1 -12   6   -6.50   19.26  21
   1 -12   6  -20.93   21.11  24
  -1 -12  -6  -18.28   21.18  20
   1  12   6   -9.18   18.01  19
  -1 -12  -7    4.54   17.23  26
   1  12   7    9.09   13.00  29
  -1 -12  -7  -33.34   17.44  31
   1  12   7   -2.40   15.29  19
  -1 -12  -7   10.96   19.00  20
  -1 -12  -8  105.47   14.92  31
  -1 -12  -8  128.68   17.22  20
   1  12   8   98.98   13.74  19
   1 -13  -8   20.65   12.96  31
  -1  13   8   37.67    9.69  19
   1 -13  -8   37.24   13.07  20
   1 -13  -7   10.67   16.60  31
   1 -13  -7    2.96   17.83  20
  -1  13   7   -1.26   12.89  19
  -1  13   6   51.97   15.77  29
   1 -13  -6   46.22   19.47  31
  -1 -13   6   82.25   17.93  21
  -1 -13   6   53.46   20.68  24
  -1  13   6   61.23   15.75  19
   1 -13  -6   37.77   21.72  20
  -1  13   5   96.21   19.05  29
  -1 -13   5  101.76   20.22  28
  -1 -13   5   79.20   22.73  21
  -1  13   5   26.70   16.77  19
  -1 -13   5   19.44   15.04  33
   1 -13  -5   65.00   20.06  31
  -1 -13   4  115.68   26.40  24
   1 -13  -4  157.10   23.97  20
   1 -13  -4  125.41   21.70  31
  -1 -13   3   44.09   24.34  24
  -1  13   3   19.69   17.70  18
   1 -13  -3   35.26   21.80  20
  -1  13   3   30.00   29.99  35
   1 -13  -3   74.48   20.22  31
  -1 -13   2   39.68   23.14  24
   1 -13  -2   27.13   17.40  21
   1 -13  -2   -4.24   20.01  20
  -1  13   2   -7.63   18.00  18
  -1  13   2   15.79   32.72  35
   1 -13  -2  -11.47   18.24  31
  -1 -13   1  -23.50   21.18  24
  -1  13   1   -6.23   17.91  18
   1 -13  -1    9.16   18.27  20
   1  13  -1   28.90   34.49  35
   1 -13   0 1401.82   61.40  24
   1 -13   0 1263.72   58.53  20
  -1 -13   0 1375.61   60.24  24
   1  13   0 1397.36   74.34  35
   1  13   1  -38.01   28.72  37
   1  13   1   10.01   35.28  35
   1 -13   1   16.13   22.50  24
  -1 -13  -1    1.52   15.50  20
   1  13   2   98.46   35.53  35
  -1 -13  -2  105.22   23.41  12
  -1 -13  -2  146.59   24.23  26
   1 -13   2  140.69   25.32  24
   1  13   2  146.53   22.28  18
  -1 -13  -2  150.21   19.52  20
   1  13   3  147.81   33.55  35
  -1 -13  -3  111.08   16.39  31
  -1 -13  -3  139.95   23.82  12
   1 -13   3  122.88   27.22  21
   1 -13   3  166.22   27.26  24
  -1 -13  -3  154.01   20.75  20
   1  13   3  148.41   22.59  18
   1 -13   4   61.68   23.14  33
  -1 -13  -4   23.91   15.87  31
  -1 -13  -4   29.72   22.62  12
   1 -13   4   23.88   24.70  24
  -1 -13  -4   61.54   20.61  20
   1  13   4   29.94   20.46  18
  -1 -13  -4   42.68   23.29  26
  -1 -13  -5  -18.39   16.69  31
   1 -13   5    0.68   18.75  33
   1 -13   5   -1.68   23.12  24
   1 -13   5   15.07   21.90  21
  -1 -13  -5   -9.24   20.29  20
  -1 -13  -5   -9.37   22.37  26
  -1 -13  -6   41.93   15.83  31
   1 -13   6   86.76   18.44  21
   1  13   6   50.03   16.37  19
   1  13   6   68.29   15.45  29
  -1 -13  -6   59.08   19.13  26
  -1 -13  -7  -14.70   13.78  31
   1  13   7   -4.35   13.48  19
  -1 -13  -7   12.12   16.53  20
   1  13   7   -3.53   11.75  29
  -1 -13  -8   13.50   12.61  20
   1  13   8    5.90   10.15  19
   1 -14  -7   -4.82   11.88  31
   1 -14  -7   14.74   14.68  20
  -1  14   7  -15.32   10.77  19
   1 -14  -6  145.40   17.70  31
  -1 -14   6  194.03   17.72  21
  -1 -14   6  201.27   20.85  24
  -1  14   6  149.11   15.83  19
  -1  14   6  203.85   16.61  29
   1 -14  -5   88.25   17.91  31
  -1 -14   5   88.16   21.29  21
  -1  14   5  143.44   16.83  19
   1 -14  -5   92.48   21.16  20
  -1  14   5  108.99   17.01  29
  -1 -14   4   24.88   18.62  33
   1 -14  -4   19.69   17.17  31
   1 -14  -4   57.61   20.86  20
  -1 -14   4   54.13   23.82  21
  -1 -14   4   35.55   23.69  24
   1 -14  -3  133.73   19.58  31
   1 -14  -3  148.88   22.38  20
  -1  14   3  145.88   18.81  18
  -1 -14   3  155.51   25.12  24
  -1  14   2  136.31   19.48  18
   1 -14  -2  161.47   20.87  20
  -1 -14   2  140.13   24.82  24
   1  14  -1   79.92   34.06  35
  -1  14   1   35.82   33.03  35
  -1  14   1   88.88   18.19  18
   1 -14  -1   62.22   16.97  20
   1 -14  -1   49.72   20.44  21
  -1 -14   1   59.75   20.92  24
   1  14   0  365.33   41.94  35
  -1  14   0  408.12   26.38  18
  -1 -14   0  397.12   26.74  24
   1 -14   0  385.09   28.17  24
   1 -14   0  395.24   29.66  21
   1  14   1  155.26   36.44  35
  -1 -14  -1  176.05   15.98  20
   1 -14   1  181.65   26.31  21
   1 -14   1  198.59   24.99  24
   1  14   1  207.67   21.94  18
   1 -14   2   31.72   25.34  21
   1 -14   2  -13.74   24.28  24
   1  14   2   12.07   20.52  18
  -1 -14  -2   -4.88   16.01  20
   1 -14   3  234.37   27.81  24
   1 -14   3  264.25   29.33  21
   1  14   3  273.19   23.92  18
  -1 -14  -3  195.72   21.43  20
   1 -14   4   44.36   22.19  33
   1 -14   4   15.86   24.05  24
   1  14   4   33.73   18.45  18
  -1 -14  -4    3.85   18.12  20
  -1 -14  -4   14.55   21.80  26
   1 -14   5   -8.59   17.24  33
   1 -14   5   14.51   20.21  21
   1  14   5    1.74   16.58  19
  -1 -14  -5   -3.56   18.12  20
  -1 -14  -6  217.57   19.10  20
   1  14   6  173.21   17.38  19
   1  14   6  179.03   16.38  29
   1  14   7   22.71   11.33  19
   1  14   7   24.42    9.66  29
  -1  15   6   47.93   11.02  19
   1 -15  -6   40.70   14.32  20
  -1  15   6   74.68   12.49  29
  -1 -15   5   70.83   17.82  21
   1 -15  -5   37.69   16.71  20
  -1  15   5   35.21   12.82  19
  -1  15   5   69.42   14.48  29
  -1 -15   4   51.18   17.06  33
  -1 -15   4   10.22   20.33  24
   1 -15  -4    9.35   17.07  20
  -1  15   4   -6.96   14.36  19
  -1  15   4    7.20   15.39  29
   1 -15  -3   -8.23   17.32  20
  -1 -15   3  -10.43   23.28  21
  -1 -15   3  -13.26   21.23  24
  -1  15   2  284.44   22.28  18
   1 -15  -2  312.78   22.04  20
  -1 -15   2  303.14   26.02  24
  -1  15   1   30.81   17.04  18
  -1 -15   1   44.61   19.58  24
   1 -15  -1   35.58   18.37  21
  -1  15   0  143.10   18.31  18
   1  15   0  146.43   21.79  18
   1 -15   0  121.68   23.41  21
  -1 -15   0  110.12   18.89  24
   1  15   1  626.61   34.66  18
  -1  15  -1  548.10   31.55  18
   1 -15   1  672.29   36.84  21
   1  15   2  254.98   23.20  18
   1 -15   2  247.94   27.56  21
   1 -15   3   66.79   23.74  33
  -1 -15  -3   97.45   16.11  20
   1  15   3  123.33   19.49  18
   1 -15   3  109.67   23.75  21
  -1 -15  -4   -6.94   15.20  20
   1 -15   4    7.63   19.47  33
   1 -15   5   99.67   19.08  21
   1  15   5  106.04   15.42  19
  -1 -15  -5   88.47   15.46  20
   1  15   6    6.29   11.23  19
  -1 -15  -6    2.71   12.57  20
   1  15   6   -4.89   10.79  29
  -1  16   6    6.55    7.60  29
  -1 -16   5    7.54   13.72  21
   1 -16  -5   25.78   11.74  20
  -1  16   5    6.41    8.73  19
  -1  16   5   11.49   10.82  29
   1 -16  -4  137.47   15.09  20
  -1 -16   4  168.77   19.43  24
  -1  16   4  140.89   13.54  19
  -1  16   4  172.25   15.29  29
  -1 -16   3  -13.72   17.73  33
  -1  16   3    2.92   12.30  19
  -1 -16   3   10.06   19.45  21
  -1 -16   3   33.89   18.12  24
  -1  16   2    7.42   14.46  18
   1  16  -2    8.07   16.06  18
  -1 -16   2   -0.98   20.63  21
  -1 -16   2   22.10   18.03  24
   1  16  -1  343.81   23.68  18
  -1  16   1  295.53   20.75  18
  -1 -16   1  326.26   23.30  24
   1 -16  -1  295.72   21.99  21
   1  16   0   14.56   17.68  18
  -1  16   0   23.72   14.24  18
  -1 -16   0    0.31   18.47  21
   1 -16   0   12.16   18.71  21
   1  16   1   80.18   18.09  18
   1 -16   1   83.42   20.91  21
  -1 -16  -1   52.43   16.87  21
   1  16   2  263.26   21.33  18
   1 -16   2  244.16   24.84  21
   1 -16   3  208.72   22.20  33
   1  16   3  177.54   18.61  18
   1 -16   3  234.00   22.95  21
   1 -16   4   41.45   15.48  33
   1  16   4   21.87   13.17  19
   1  16   5   21.62   10.86  19
   1  16   5   18.25   10.87  29
  -1  17   4  106.35   10.47  29
  -1 -17   3   -7.92   12.86  33
  -1 -17   3    6.37   15.35  21
  -1  17   3   18.63    8.28  19
  -1  17   3    2.23   10.61  29
  -1 -17   2   26.12   16.44  33
  -1 -17   2   27.84   16.53  21
  -1  17   2    2.78    9.32  19
   1  17  -2    3.71   11.27  18
  -1  17   2   18.66   10.89  29
  -1 -17   1   45.21   15.99  21
   1  17  -1   68.38   13.38  18
  -1  17   1   39.63   10.50  29
   1  17   0  -10.18   14.25  18
  -1 -17   0  -10.63   15.14  21
   1 -17   0    7.12   14.26  21
   1 -17   1   22.21   19.42  33
   1  17   1   -0.78   14.01  18
  -1 -17  -1  -19.19   11.71  21
   1 -17   1    0.24   15.67  21
   1 -17   2   70.21   18.01  33
   1  17   2   97.47   14.10  18
   1 -17   2   59.70   17.14  21
   1 -17   3   -5.52   15.03  33
   1 -17   3    6.35   15.06  21
   1  17   3    2.79   10.77  19
   1  17   4    1.72    8.92  19
   1  17   4   33.87   10.63  29
  -1 -18   2   74.59   11.01  33
   1 -18  -2   57.82   11.07  33
  -1 -18   1   39.55   12.79  33
   1 -18  -1   47.41   13.90  33
  -1 -18   1   47.25   11.25  21
   1 -18   0   50.20   14.37  33
  -1 -18   0   62.32    9.49  21
   1 -18   1    6.99   13.58  33
   1  18   2    2.54    7.94  29
   1 -18   2   29.45   11.07  33
  -2   0  11   -4.64   11.30   5
  -2   0  11    0.84   11.76  13
  -2   0  10  440.25   26.61  13
  -2   0  10  429.99   26.32  14
  -2   0   9  -16.91   19.24  27
  -2   0   9   -9.38   17.52  14
   2   0  -9   49.81   31.11   4
  -2   0   9   -2.94   26.51   2
  -2   0   9  -21.48   26.72  42
  -2   0   8  409.38   27.10  27
  -2   0   8  416.87   27.01  14
   2   0  -8  387.27   42.63   4
  -2   0   8  459.64   39.66   2
  -2   0   8  357.70   38.34  42
  -2   0   7   16.91   16.84  27
  -2   0   7   -5.66   15.99  14
   2   0  -7   -4.84   29.51   4
  -2   0   7   15.67   28.71   2
  -2   0   7    7.33   28.74  42
  -2   0   6  304.21   28.83  38
  -2   0   6  346.61   21.35  14
  -2   0   6  316.10   21.20  27
  -2   0   6  350.87   20.51  19
   2   0  -6  359.32   35.37   4
  -2   0   6  336.85   33.02   2
   2   0  -5   23.89   15.70  36
  -2   0   5   25.78   19.31  38
  -2   0   5    9.15   23.23   2
   2   0  -4    1.56   13.09  36
  -2   0   4  -15.84   15.71  38
  -2   0   4   12.52   20.60   2
   2   0  -3    5.38   10.77  36
  -2   0   3   -4.17   11.83  38
  -2   0   3   -4.18   18.45   2
   2   0  -3    2.67   17.67   4
  -2   0   2  178.72   11.84  38
   2   0  -2  159.99   11.14  36
  -2   0   2  175.15   12.83   9
  -2   0   1  -10.46   11.30   1
  -2   0   0 1085.71   46.95   1
  -2   0   0 1100.42   46.33  10
   2   0   1    3.96   10.64  39
   2   0   1  -10.63    7.67  37
  -2   0  -1   -6.28    7.94  10
   2   0   2 6816.26  278.70   2
   2   0   3    0.32   17.13   2
   2   0   3   13.52   21.54   3
   2   0   3   -8.44   14.82  39
   2   0   3    6.52   22.95  40
   2   0   4 2211.42   94.97   2
   2   0   4 2168.66   97.49   3
  -2   0  -4 2239.33   95.59  36
   2   0   4 2117.03   93.14  39
   2   0   4 2241.63   96.58  38
   2   0   4 2120.58   98.26  34
   2   0   5    1.70   22.12   2
   2   0   5    0.41   16.69  39
   2   0   5    5.97   27.78  38
  -2   0  -5   18.88   24.26  36
   2   0   5  -16.61   32.10  34
   2   0   6 1185.41   57.59  39
   2   0   6 1424.87   67.60  38
  -2   0  -6 1271.71   63.17  36
   2   0   6 1323.18   63.13   2
   2   0   6 1218.18   53.84  19
   2   0   6 1187.25   54.93   8
   2   0   7    7.74   13.91  19
  -2   0  -7  -15.89   29.30  36
   2   0   7  -19.94   27.06   2
   2   0   7   -0.75   19.08  22
   2   0   7   -0.70   17.40   8
   2   0   7   15.66   16.09   5
   2   0   8   29.99   17.77  14
   2   0   8   16.84   35.26  38
   2   0   8   36.42   17.64   5
   2   0   8   31.88   19.26   8
   2   0   8   16.44   26.73   2
   2   0   9  -14.77   19.16  27
   2   0   9   -9.15   18.74  14
   2   0   9    9.59   17.05   5
   2   0  10  269.12   22.45  27
   2   0  10  311.82   22.33  14
   2   0  10  323.84   21.45   5
   2   0  11    5.48   12.19  14
  -2  -1  11   60.21   12.57  13
  -2   1  11   73.32   12.77  13
  -2  -1  10   82.72   12.87  28
  -2   1  10  125.95   17.32  14
  -2  -1  10  124.96   17.70  13
  -2  -1  10  112.58   17.56  14
  -2  -1   9  138.98   19.96  14
  -2   1   9  119.76   18.18  14
  -2   1   9  104.58   28.23   2
   2   1  -9  136.91   33.67   4
  -2   1   9  118.90   29.90  42
  -2   1   8  302.76   24.38  27
  -2  -1   8  304.60   23.37  27
  -2   1   8  314.40   23.48  14
  -2  -1   8  296.70   23.99  14
   2   1  -8  239.36   37.26   4
  -2   1   8  289.96   33.50   2
  -2   1   8  266.05   34.13  42
  -2   1   7   34.39   29.74  42
  -2   1   7   22.56   25.71  38
  -2  -1   7   22.44   17.16  27
  -2   1   7    0.34   16.49  27
  -2  -1   7   12.10   15.43  14
  -2   1   7   15.18   15.87  14
   2  -1  -7   33.93   33.34   4
  -2   1   7    6.90   28.68   2
   2   1  -7   24.16   31.41   4
  -2   1   7    3.76   16.29  19
  -2   1   6 1279.06   63.46  38
  -2  -1   6 1294.87   57.75  14
  -2   1   6 1240.40   57.74  14
  -2  -1   6 1314.20   57.86  27
  -2   1   6 1300.57   58.11  27
  -2   1   6 1337.31   57.52  19
   2   1  -6 1406.68   67.08   4
  -2   1   6 1433.08   67.34   2
   2  -1  -6 1442.14   67.02   4
  -2   1   5    9.08   23.41   2
   2  -1  -5   26.08   18.08  36
  -2  -1   5   30.98   19.36  38
  -2   1   5   17.98   19.08  38
  -2  -1   4  844.60   39.83  38
   2   1  -4  798.07   35.92  36
   2  -1  -4  768.06   38.84  36
  -2   1   4  856.53   42.36   2
   2  -1  -3  164.82   16.91  36
  -2  -1   3  183.18   16.00  38
   2   1  -3  175.02   11.11  36
   2   1  -3  167.60   19.82   4
   2  -1  -3  216.77   21.02   4
  -2   1   3  183.02   20.92   2
   2   1  -2 1934.80   80.71  35
   2   1  -2 2055.28   84.48   4
  -2   1   2 2106.13   83.30  10
   2  -1  -2 2054.44   82.94  36
  -2   1   2 1975.21   82.96   9
  -2   1   111600.90  465.07  10
   2   1  -111628.50  465.42   4
   2   1  -111303.20  464.27  35
  -2   1   111430.30  465.15   1
   2   1   0   55.56   11.45  35
  -2  -1   0   42.87    9.35  36
   2   1   0   37.54    9.31  39
  -2   1   0   50.33   11.10  10
   2   1   0   55.73   12.07   4
  -2   1   0   47.16   11.49   1
   2   1   111311.20  460.38  37
   2  -1   111432.70  460.60  38
   2   1   111490.50  460.99  35
   2   1   111133.00  460.96   3
   2   1   2 2038.55   84.26  37
   2  -1   2 1930.38   83.32  39
   2  -1   2 1887.87   84.76  38
   2   1   2 2021.68   86.49  40
   2   1   2 2002.56   85.47   3
   2   1   2 2077.61   84.18   2
   2   1   3  296.62   28.39  40
  -2  -1  -3  293.60   25.05  36
   2  -1   3  294.96   19.12  39
   2  -1   3  284.79   23.81  38
  -2   1  -3  261.16   12.67  10
   2   1   3  277.69   27.23   3
   2   1   3  272.11   22.66   2
   2   1   4    4.76   20.35   2
   2   1   4  -15.95   25.84   3
   2  -1   4   -9.75   23.36  38
   2  -1   4   -1.78   13.42  39
  -2  -1  -4   11.12   22.35  36
   2   1   4   -0.56   27.81  34
   2   1   5  546.73   35.82   2
   2   1   5  518.93   42.07  34
  -2   1  -5  609.69   36.13  36
   2  -1   5  479.08   38.40  38
  -2  -1  -5  489.90   36.02  36
   2   1   5  485.04   31.69  39
   2  -1   5  500.15   28.17  39
   2   1   6  358.71   23.85   8
   2   1   6  379.90   21.45  15
   2   1   6  360.55   34.40   2
   2  -1   6  436.64   39.28  38
  -2  -1  -6  385.68   34.94  36
   2   1   6  356.19   28.26  39
  -2   1  -6  416.91   33.78  36
   2  -1   6  368.27   24.98  22
   2  -1   6  372.54   20.74  19
   2   1   6  402.67   22.01  19
   2   1   7  762.78   36.90   5
   2   1   7  684.39   37.88   8
  -2   1  -7  672.77   46.13  36
  -2  -1  -7  720.90   47.95  36
   2   1   7  669.24   40.04  39
   2   1   7  686.77   47.34   2
   2  -1   7  767.33   37.50  22
   2   1   7  745.28   35.89  19
   2   1   8  785.91   40.13   5
   2   1   8  826.76   41.32   8
  -2  -1  -8  690.59   49.33  36
   2   1   8  832.31   55.66  38
   2   1   8  798.47   40.76  14
   2   1   8  789.48   50.35   2
   2  -1   8  816.22   41.37  22
   2   1   8  804.16   39.27  19
   2  -1   9  354.73   26.75  27
   2   1   9  366.65   26.46  27
   2   1   9  400.82   27.23  14
   2  -1   9  326.62   21.60  13
   2   1   9  424.25   25.63   5
   2  -1  10  104.80   18.53  27
   2   1  10  121.56   17.91  27
   2   1  10  122.48   17.80  14
   2   1  10  148.49   16.87   5
   2   1  11    9.04   12.21  14
   2  -2 -11  325.88   21.31  17
  -2  -2  11  352.85   19.82  13
  -2   2  11  391.21   20.06  13
  -2  -2  11  346.16   19.28   5
  -2   2  11  345.53   19.20   5
  -2  -2  10   11.08   11.90  28
  -2  -2  10    3.14   16.50  14
  -2   2  10   17.68   14.59  14
  -2  -2  10   23.01   15.79  13
  -2  -2   9  140.84   19.46  14
  -2   2   9   93.98   17.96  14
  -2  -2   9  133.50   19.54  13
   2  -2  -9  158.63   33.46   4
  -2   2   9  139.03   27.18   2
   2   2  -9  123.92   32.34   4
  -2  -2   9  105.73   27.63   2
  -2   2   9   94.01   26.96  42
  -2  -2   9   92.72   27.94  42
  -2  -2   8   20.65   28.18  42
  -2   2   8  -20.04   24.26  38
  -2   2   8   -5.93   26.14  42
  -2   2   8   18.14   18.19  27
  -2  -2   8   -0.38   17.82  14
  -2   2   8   -7.99   15.51  14
  -2   2   8   14.36   28.44   2
  -2  -2   8   -7.95   29.55   2
   2  -2  -8   28.06   30.12   4
   2   2  -8   -1.12   32.08   4
  -2   2   8   -2.16   18.33  19
  -2  -2   7  107.80   32.04  42
  -2   2   7  107.38   30.59  42
  -2   2   7  111.55   26.18  38
  -2   2   7  122.30   17.26  27
  -2  -2   7  122.21   18.09  14
  -2   2   7  102.31   16.65  14
   2   2  -7  126.47   32.21   4
  -2   2   7  115.27   29.78   2
  -2  -2   7  161.68   31.73   2
  -2   2   7  136.05   18.03  19
  -2   2   6  229.75   29.94  42
  -2   2   6  232.79   26.54  38
  -2   2   6  206.27   16.70  14
  -2  -2   6  219.22   17.52  14
  -2   2   6  239.80   16.84  29
  -2   2   6  233.74   18.73  27
  -2   2   6  227.21   17.91  19
  -2   2   6  224.56   31.34   2
   2   2  -6  234.33   32.01   4
  -2  -2   6  261.94   30.49   2
   2  -2  -5   31.42   20.74  36
  -2   2   5   16.49   22.74   2
  -2  -2   5   46.10   24.58   2
   2   2  -5   42.15   24.75   4
   2  -2  -4  261.94   23.06  36
   2   2  -4  263.07   14.17  36
  -2   2   4  290.86   24.00   2
   2   2  -4  300.05   26.13   4
  -2  -2   4  290.89   25.70   2
  -2   2   3  245.34   13.30  35
  -2  -2   3  289.43   22.59   2
  -2   2   3  279.68   21.82   2
   2   2  -3  265.48   22.56   4
   2   2  -3  234.40   13.19  36
   2  -2  -3  238.19   21.14  36
  -2   2   3  273.64   21.32   9
  -2   2   3  290.43   18.42  10
   2  -2  -2   -4.20   16.84  36
  -2   2   2  -11.25   14.38  10
  -2   2   2   -7.82   16.20   9
   2   2  -2  -11.95   15.46   4
   2  -2  -2    1.26   15.24   4
  -2  -2   119570.70  798.52  36
   2   2  -119737.50  798.57  39
   2   2  -119850.10  799.70   4
   2  -2  -119376.30  799.78   4
  -2   2   119851.60  799.46   1
  -2  -2   120068.00  799.58   1
  -2   2   0  475.30   24.22   1
  -2  -2   0  492.40   24.49   1
  -2  -2   0  528.95   24.79  36
   2   2   0  499.34   26.55  35
  -2  -2  -110245.90  432.13   1
   2   2   111155.50  432.40   3
   2  -2   110267.20  431.63   3
  -2   2  -110591.60  431.87   1
   2   2   110995.00  432.38  35
   2   2   2  417.55   28.51  40
   2  -2   2  404.06   25.22  38
   2  -2   2  373.57   27.57  40
  -2  -2  -2  381.03   26.22  36
   2   2   2  399.52   24.76  37
   2  -2   2  423.30   26.84   3
   2  -2   2  414.10   24.20   2
   2   2   2  443.20   23.96   2
   2   2   2  436.98   27.42   3
   2  -2   3  662.23   36.65  38
  -2  -2  -3  672.83   36.82  36
   2   2   3  635.01   38.13   3
   2  -2   3  661.62   34.41   2
   2  -2   3  658.87   37.33   3
   2   2   3  642.49   34.59   2
   2  -2   4  963.23   47.60   2
   2   2   4 1009.79   48.27   2
   2   2   4  923.54   52.01   3
  -2  -2  -4  965.75   50.37  36
   2  -2   4  954.57   50.52  38
   2   2   4 1022.61   52.97  34
   2  -2   5   -1.71   23.69   2
   2   2   5   10.19   21.74   2
   2   2   5   25.59   31.72  34
  -2  -2  -5    5.61   26.11  36
   2  -2   5   41.86   27.01  38
   2  -2   6  183.60   19.00   8
   2   2   6  166.65   19.23   8
   2   2   6  184.66   25.71  39
   2  -2   6  212.80   33.73  38
  -2  -2  -6  183.11   31.54  36
  -2   2  -6  202.39   26.79  36
   2  -2   6  219.59   29.12   2
   2   2   6  189.69   29.89   2
   2   2   6  193.40   17.80  15
   2  -2   6  194.99   20.00  22
   2   2   6  251.51   21.81  22
   2   2   6  208.24   17.61  19
   2  -2   7   22.98   17.03   8
   2  -2   7   54.16   16.46   5
   2   2   7   42.89   17.26   5
   2   2   7   16.45   18.39   8
   2   2   7   10.37   21.97  39
  -2  -2  -7   14.74   31.51  36
  -2   2  -7    8.93   26.02  36
   2   2   7   34.94   28.29   2
   2  -2   7   50.63   27.34   2
   2  -2   7    6.63   17.64  14
   2  -2   7   24.06   18.43  22
   2   2   7    7.60   14.61  19
   2   2   8   37.77   17.06   5
   2   2   8   28.08   18.47   8
   2  -2   8   28.08   19.53   8
   2  -2   8   20.36   17.50   5
   2   2   8   25.26   34.29  38
  -2  -2  -8   -5.92   29.71  36
   2  -2   8   41.73   13.26  13
   2  -2   8   12.65   18.92  14
   2   2   8   22.59   17.33  14
   2  -2   8   25.15   18.67  22
   2   2   8    4.81   17.17  19
   2   2   9    6.75   18.34  27
   2   2   9   -0.77   18.18  14
   2  -2   9    5.05   11.43  13
   2  -2   9   27.47   18.88  14
   2   2   9   -1.32   15.95   5
   2  -2   9   15.75   17.19   5
   2   2  10   14.25   15.76  27
   2   2  10   22.49   15.85  14
   2  -2  10    6.15   15.92  14
   2  -2  10   28.28   14.87   5
   2   2  10   12.19   14.30   5
   2   2  11   29.24   11.78  14
   2  -2  11   48.07   12.11  14
  -2  -3  11   10.57   10.88  13
  -2   3  11   11.03   10.97  13
   2  -3 -11   -6.19   15.09  17
  -2  -3  10  106.15   16.62  13
  -2   3  10  108.87   15.38  14
  -2   3  10  117.17   15.08   5
  -2  -3  10  137.46   15.31   5
  -2  -3   9 1169.56   54.57  28
  -2  -3   9 1147.10   55.29  14
  -2   3   9 1160.81   54.18  14
  -2  -3   9 1322.89   55.57  13
  -2   3   8  265.63   28.88  38
  -2   3   8  233.66   31.68  42
  -2  -3   8  229.86   33.80  42
  -2  -3   8  258.82   23.01  27
  -2   3   8  297.36   22.75  27
  -2   3   8  249.15   20.96  14
  -2  -3   8  258.70   21.82  13
  -2   3   8  255.52   31.76   2
   2   3  -8  208.68   36.02   4
  -2  -3   8  231.01   34.36   2
   2  -3  -8  298.85   35.57   4
  -2   3   8  313.58   22.74  19
  -2   3   7  391.04   34.73  38
  -2  -3   7  461.33   38.03  42
  -2   3   7  429.68   37.52  42
  -2   3   7  487.46   27.31  27
  -2  -3   7  465.66   27.20  27
  -2   3   7  425.02   26.02  14
   2   3  -7  449.53   40.85   4
   2  -3  -7  440.52   39.77   4
  -2  -3   7  442.52   37.95   2
  -2   3   7  410.02   37.67   2
  -2   3   7  470.93   26.57  19
  -2   3   6   -3.79   22.65  38
  -2   3   6  -10.98   26.10  42
  -2  -3   6  -23.48   26.74  42
  -2   3   6    0.23   13.27  29
  -2   3   6   -2.27   13.12  27
  -2  -3   6   10.59   14.14  27
  -2   3   6  -21.36   14.60  19
  -2  -3   6   -2.99   25.90   2
   2  -3  -6   10.31   27.23   4
  -2   3   6  -10.62   24.75   2
   2   3  -6  -11.67   27.01   4
  -2   3   6   22.42   12.96  14
   2  -3  -5  363.04   31.41  36
   2  -3  -5  411.45   32.36   4
  -2   3   5  438.84   31.61   2
  -2  -3   5  412.76   31.71   2
   2   3  -5  440.98   32.86   4
   2  -3  -4 4441.60  199.14  36
  -2   3   4 4730.93  195.37  35
   2  -3  -4 4884.53  199.76   4
  -2   3   4 5016.04  199.31   2
  -2  -3   4 4921.01  199.74   2
   2   3  -4 4840.54  199.57   4
  -2   3   3  743.21   32.38  35
   2  -3  -3  684.42   37.72  36
  -2   3   3  699.86   37.30   9
  -2   3   3  742.38   34.45  10
  -2   3   3  684.70   35.83   2
   2   3  -3  635.71   35.57   4
   2  -3  -3  688.20   36.74   4
  -2  -3   3  697.83   36.17   2
   2  -3  -2 1810.84   80.18  36
   2  -3  -2 1791.57   78.70   4
   2   3  -2 1905.30   78.49   4
   2   3  -1  534.34   24.72  39
  -2  -3   1  563.46   26.69  36
   2  -3  -1  524.49   27.47   4
   2   3  -1  596.51   27.47   4
  -2   3   1  564.16   30.99   9
  -2   3   0  210.55   14.94   1
  -2  -3   0  227.06   15.63   1
  -2  -3   0  232.15   16.07  41
  -2  -3   0  252.43   19.72  36
   2   3   0  220.44   21.44  35
   2   3   1 1173.42   45.51   3
   2  -3   1 1097.74   45.39   3
  -2   3  -1  969.36   44.46   1
  -2  -3  -1 1076.44   45.06   1
  -2   3  -1  941.32   41.50  37
   2   3   1 1202.44   48.78  35
   2   3   2  211.34   21.83  40
  -2  -3  -2  191.15   22.50  36
   2  -3   2  197.77   21.68  40
   2   3   2  218.12   21.62   3
   2  -3   2  173.66   20.57   3
   2   3   3 2128.32   91.86   2
   2  -3   3 2146.63   93.58   3
   2  -3   3 2145.20   91.95   2
   2   3   3 2148.76   93.93   3
  -2  -3  -3 2236.27   94.39  36
   2   3   3 2178.31   93.43  37
   2   3   3 2139.87   94.58  34
   2  -3   3 2077.64   94.28  34
   2   3   3 2164.59   93.72  35
   2   3   4  139.69   27.34   3
   2   3   4  161.69   21.09   2
   2  -3   4  149.28   20.50   2
   2   3   4  122.39   28.63  34
   2  -3   4  144.46   28.83  34
  -2  -3  -4  161.92   27.18  36
   2  -3   5 1335.23   62.75   2
   2   3   5 1289.18   62.68   2
   2  -3   5 1323.31   66.93  34
   2   3   5 1308.03   67.50  34
  -2  -3  -5 1214.96   65.47  36
   2  -3   6  873.01   41.56   8
   2   3   6  866.33   41.13   8
  -2   3  -6  921.28   49.17  36
  -2  -3  -6  881.57   53.75  36
   2  -3   6  827.89   40.10  33
   2  -3   6  941.79   50.12   2
   2   3   6  887.46   49.03   2
   2   3   6  909.87   41.38  19
   2  -3   6  844.83   42.08  22
   2  -3   6  935.77   41.61  14
   2   3   6  817.06   40.73  15
   2  -3   7 1206.24   52.19   5
   2   3   7 1175.20   53.16   8
   2  -3   7 1101.92   52.86   8
   2   3   7 1158.17   52.06   5
   2   3   7 1033.96   58.34  39
  -2  -3  -7 1021.67   63.48  36
  -2   3  -7 1038.76   58.99  36
   2   3   7 1175.99   51.94  15
   2  -3   7 1197.48   53.13  14
   2  -3   7 1049.79   50.24  13
   2  -3   7 1093.02   61.47   2
   2   3   7 1121.39   60.73   2
   2  -3   7 1115.44   52.95  22
   2   3   7 1249.34   52.30  19
   2   3   8    1.30   16.08   5
   2  -3   8  -15.00   16.46   5
   2   3   8   15.12   18.11   8
   2  -3   8   17.64   17.66  14
   2  -3   8  -14.22   12.33  13
   2   3   8   20.48   20.50  39
   2   3   8  -21.36   33.13  38
   2  -3   8  -15.73   17.85  27
   2   3   8   -5.74   17.72  27
   2  -3   8   -2.23   17.99  22
   2   3   8    9.42   17.06  19
   2  -3   9  503.25   29.11  27
   2   3   9  506.39   28.73  27
   2  -3   9  523.19   28.83  14
   2  -3   9  386.69   23.43  13
   2   3   9  473.70   28.53  14
   2   3   9  505.80   27.38   5
   2  -3   9  481.40   27.68   5
   2  -3  10  -12.82   15.97  27
   2   3  10   42.23   15.24  27
   2   3  10   -5.40   12.72   5
   2  -3  10    1.29   13.44   5
   2   3  10    3.44   15.41  14
   2  -3  10   20.58   15.08  14
   2  -3  11   98.36   11.95  14
   2   3  11   80.00   11.57  14
   2  -4 -11   21.85   10.88  31
   2  -4 -11   57.39   15.73  17
  -2  -4  11   34.10   10.10  13
  -2   4  11   29.55   10.65  13
  -2   4  10  451.99   24.82  14
  -2  -4  10  469.56   26.57  13
  -2   4  10  474.10   24.84   5
  -2  -4  10  495.26   25.18   5
   2  -4 -10  469.04   28.58  31
  -2  -4   9  209.00   19.46  28
  -2   4   9  151.99   17.88  14
  -2  -4   9  191.32   19.94  13
  -2   4   9  183.39   21.05  19
  -2   4   8  120.82   26.29  42
  -2   4   8   96.45   24.01  38
  -2  -4   8  115.08   28.40  42
  -2  -4   8  113.19   17.53  27
  -2   4   8  110.86   18.26  27
  -2  -4   8  115.19   17.47  13
  -2   4   8   84.06   16.13  14
  -2  -4   8  170.26   29.64   2
  -2   4   8  124.66   27.99   2
   2  -4  -8   77.41   30.90   4
   2   4  -8   91.12   31.50   4
  -2   4   8  134.56   18.20  19
  -2   4   7   -0.86   25.44  42
  -2   4   7   26.60   24.43  38
  -2  -4   7   -0.93   27.50  42
  -2  -4   7    7.12   15.83  27
  -2   4   7    1.95   14.52  29
  -2   4   7   -1.01   15.06  27
  -2   4   7   -5.03   13.98  14
  -2  -4   7    6.47   14.37  13
  -2  -4   7   -4.14   16.29  14
   2   4  -7  -19.02   30.01   4
  -2   4   7   -6.59   25.02   2
  -2  -4   7    5.28   27.23   2
   2  -4  -7  -14.53   29.53   4
   2  -4  -7    4.13   15.91  20
  -2   4   7    4.30   17.00  19
  -2  -4   6  109.57   26.34  42
   2  -4  -6   91.00   28.40  36
  -2   4   6   77.73   25.08  42
  -2   4   6   69.33   12.91  14
  -2  -4   6   94.93   15.36  14
  -2   4   6   87.95   14.29  29
  -2  -4   6   63.60   14.91  27
  -2   4   6   81.69   14.54  27
   2  -4  -6   67.03   15.74  20
  -2   4   6   43.51   14.62  19
  -2   4   6   79.01   25.64   2
  -2  -4   6  110.41   28.18   2
   2   4  -6   90.96   28.12   4
   2  -4  -6   88.12   26.89   4
  -2  -4   5   62.71   23.07   2
   2   4  -5   45.68   22.48   4
  -2   4   5   49.83   22.20   2
   2  -4  -5   60.80   23.02   4
   2  -4  -5   46.91   25.97  36
   2  -4  -4    8.10   23.79  36
  -2   4   4   22.76   14.09  10
   2  -4  -4   32.48   20.55   4
  -2  -4   4   18.42   19.34   2
   2   4  -4    1.38   18.27   4
  -2   4   4   16.05   18.00   2
  -2   4   4   29.21   11.14  35
   2  -4  -3 2140.03   94.72  36
  -2   4   3 2225.79   91.79   2
   2   4  -3 2082.15   91.69   4
  -2  -4   3 2120.89   91.93   2
   2  -4  -3 2062.07   92.19   4
  -2   4   3 2185.76   93.50   9
  -2   4   3 2196.73   91.48  10
   2  -4  -2  166.78   16.71   4
   2   4  -2  198.68   16.23   4
   2   4  -1 2682.51  107.71  37
  -2   4   1 2563.75  108.47   9
   2  -4  -1 2565.31  105.98   4
   2   4  -1 2463.75  105.80   4
   2   4   0 1946.70   83.13  37
  -2  -4   0 2099.61   84.17  36
  -2  -4   0 1941.45   80.98  41
  -2   4   0 1903.27   81.03  37
  -2   4   0 1867.56   80.82  41
  -2  -4   0 2041.90   81.04   1
  -2   4   0 1920.71   80.75   1
  -2   4  -1    5.35    7.51  37
   2   4   1    7.14   15.05  40
   2  -4   1   16.07   13.34  40
   2   4   1   13.99   15.20  37
   2   4   1   19.76   13.69   3
  -2   4  -1   13.05    8.85   1
  -2  -4  -1   14.40   11.58   1
   2  -4   1   14.73   12.28   3
   2   4   1   -3.11   21.93  35
   2   4   2  106.76   19.50  40
  -2   4  -2   83.35    7.11  37
   2  -4   2  104.40   18.45  40
   2  -4   2   86.19   16.68   3
   2   4   2   91.67   18.19   3
  -2  -4  -2   89.82   23.01  36
   2  -4   3   54.91    8.62   5
   2   4   3   64.44    8.72   5
   2   4   3   58.43   16.44   2
   2  -4   3   47.04   21.43   3
   2   4   3   59.33   22.37   3
   2  -4   3   68.49   16.21   2
   2   4   3   61.91   23.43  35
   2  -4   3   40.65   22.33  34
   2   4   3   62.37   23.34  34
  -2  -4  -3   49.78   24.59  36
  -2  -4  -4 2053.82   90.10  36
   2  -4   4 1915.80   80.74   5
   2   4   4 1933.56   80.87   5
   2  -4   4 2008.74   85.55   2
   2   4   4 1998.93   85.60   2
   2   4   4 1901.80   89.04  34
   2  -4   4 1885.01   88.25  34
   2   4   5 2118.84   96.64   2
   2  -4   5 2173.07   96.74   2
  -2  -4  -5 2255.51  101.15  36
   2   4   5 2236.65  101.48  34
   2  -4   5 2127.32  100.45  34
   2   4   5 2111.28   91.67  19
   2   4   5 2273.00   91.21   5
   2  -4   5 2148.28   91.17   5
   2   4   6   68.04   24.34   2
   2  -4   6   49.78   25.71   2
   2   4   6   79.31   16.19  19
   2  -4   6   86.02   15.42  33
  -2  -4  -6   84.43   33.90  36
   2  -4   6   51.56   15.01  14
   2  -4   6   56.13   11.41  13
   2   4   6   69.51   11.22  29
   2  -4   6   53.99   17.13  22
   2   4   6   97.86   15.90   8
   2  -4   6   55.15   14.44   5
   2  -4   6   59.21   16.11   8
   2   4   6   56.96   13.37   5
   2   4   7    0.29   15.71   5
   2  -4   7   -3.08   17.81   8
   2  -4   7    3.35   15.99   5
   2   4   7    3.80   16.41   8
   2   4   7    9.17   24.86  39
  -2  -4  -7   -7.18   32.92  36
  -2   4  -7   36.37   21.90  36
   2  -4   7   -3.27   11.60  13
   2  -4   7   17.38   16.84  14
   2   4   7   17.61   17.16  15
   2  -4   7   21.38   17.53  22
   2   4   7   10.48   17.01  19
   2   4   8  252.77   20.21   5
   2  -4   8  283.42   20.51   5
   2   4   8  209.04   26.70  39
   2   4   8  280.23   38.16  38
  -2  -4  -8  229.43   35.44  36
   2  -4   8  266.50   22.21  27
   2   4   8  255.48   20.55  27
   2  -4   8  253.19   21.65  14
   2  -4   8  220.59   17.41  13
   2  -4   8  224.97   21.65  22
   2   4   8  306.32   22.29  19
   2  -4   9  271.51   21.95  14
   2   4   9  159.64   20.68  14
   2  -4   9  214.55   19.42   5
   2   4   9  207.58   18.73   5
   2   4   9  278.51   20.63  19
   2  -4   9  242.30   21.30  27
   2   4   9  249.95   20.45  27
   2   4  10   14.97   13.72  27
   2  -4  10   17.41   14.59  27
   2   4  10   12.04   12.10   5
   2  -4  10   -9.24   12.58   5
   2  -4  10   11.78   13.98  14
   2   4  10    7.64   14.13  14
   2   4  11   67.84   10.30  14
   2  -5 -11    4.10   10.46  31
   2  -5 -11   -9.89   14.63  17
  -2  -5  10  633.91   31.66  13
  -2   5  10  568.98   29.53  14
  -2  -5  10  649.46   30.01   5
  -2   5  10  650.41   29.94   5
   2  -5 -10  705.03   34.37  31
  -2  -5   9  781.27   39.55  28
  -2   5   9  842.67   40.39  19
  -2   5   9  772.90   37.82  14
  -2  -5   9  841.14   40.03  13
  -2   5   8   36.47   14.51  14
  -2  -5   8   74.70   18.03  14
  -2  -5   8   56.93   16.89  13
  -2  -5   8   40.82   26.43  42
  -2   5   8   51.96   24.58  42
  -2  -5   8   42.35   17.40  28
   2  -5  -8   42.58   17.46  20
  -2   5   8   61.97   18.70  19
  -2  -5   8   50.93   24.92   2
   2   5  -8   90.76   28.26   4
  -2   5   8   62.19   24.62   2
   2  -5  -8   44.08   27.14   4
  -2  -5   7  302.74   32.03   2
   2  -5  -7  323.69   33.78   4
   2   5  -7  246.72   32.55   4
  -2   5   7  248.77   29.29   2
  -2   5   7  252.95   19.33  14
  -2  -5   7  275.66   20.32  13
  -2  -5   7  297.88   21.62  14
  -2  -5   7  276.39   32.60  42
  -2   5   7  218.69   29.55  38
  -2   5   7  244.16   29.32  42
  -2  -5   7  277.39   21.40  27
  -2   5   7  270.30   20.23  29
  -2   5   7  269.14   20.49  27
   2  -5  -7  254.97   22.26  20
  -2   5   7  289.60   21.13  19
   2  -5  -6  543.78   41.17   4
  -2  -5   6  607.60   40.06   2
  -2   5   6  586.26   38.37   2
   2   5  -6  615.17   39.83   4
  -2  -5   6  574.34   30.67  13
  -2  -5   6  636.35   30.80  14
  -2  -5   6  652.99   40.98  42
  -2   5   6  597.43   38.76  42
   2  -5  -6  577.88   43.76  36
  -2  -5   6  621.50   30.76  27
  -2   5   6  599.68   30.51  27
  -2   5   6  617.09   30.64  29
   2  -5  -6  579.36   32.33  20
  -2   5   6  625.83   31.14  19
  -2   5   5  156.25   23.20  42
   2  -5  -5  119.12   29.83  36
  -2  -5   5  139.32   23.43  42
  -2  -5   5  137.97   13.71  14
  -2   5   5  141.98   14.47  29
  -2   5   5  133.93   22.78   2
  -2  -5   5  146.36   23.96   2
   2  -5  -5  132.80   24.94   4
   2   5  -5  145.80   22.81   4
  -2   5   5  115.32   15.15  19
  -2   5   4   99.07   16.13  35
   2  -5  -4   73.79   28.64  36
  -2  -5   4   87.66   19.97   2
  -2   5   4   97.88   19.48   2
   2  -5  -4   94.56   21.57   4
   2   5  -4   94.17   18.52   4
  -2   5   4  119.17   16.66  10
   2   5  -3  125.37   16.06   4
  -2   5   3  130.13   16.76   2
  -2  -5   3  128.83   17.08   2
   2  -5  -3  124.92   18.18   4
   2  -5  -3  158.93   28.31  36
   2  -5  -3  118.29   10.41  11
  -2   5   2  120.89   14.10   2
   2  -5  -2  130.90   14.96   4
  -2  -5   2  133.89   13.09   2
  -2   5   2   86.44   22.05   9
   2   5  -2  132.84   14.37   4
  -2   5   1  763.50   39.27   9
   2   5  -1  677.18   32.30   4
   2  -5  -1  755.09   32.41   4
   2   5  -1  720.81   37.41  37
  -2   5   1  667.13   35.08  37
  -2  -5   0   -1.88   20.99  36
  -2   5   0    4.35    8.02   1
   2  -5   0   -1.00    8.31   3
  -2  -5   0  -11.87    8.00   1
  -2   5   0   11.65   20.54   9
  -2   5   0    3.21    8.89  41
  -2   5   0   -1.44   11.70  37
   2   5   0   -7.05   17.74  37
   2   5   1 1085.39   51.27  37
   2  -5   1 1067.93   47.04  40
  -2  -5  -1 1278.88   53.84  36
  -2   5  -1 1055.29   46.13  37
   2   5   1 1062.24   47.66  40
   2   5   1 1079.12   47.63   3
  -2  -5  -1 1090.69   46.58   1
   2  -5   1 1007.83   46.47   3
  -2   5  -1 1065.21   45.98   1
   2   5   1 1225.11   53.69  35
   2  -5   2 3412.08  145.45  11
  -2   5  -2 3405.07  145.93  37
   2   5   2 3758.35  150.19  37
   2  -5   2 3658.15  147.91   3
  -2   5  -2 3817.44  148.02   1
  -2  -5  -2 3660.48  148.12   1
   2   5   2 3621.71  148.42   3
   2  -5   2 3642.50  148.13  34
   2   5   2 3641.03  148.68  34
  -2  -5  -3  -10.44   27.22  36
   2  -5   3   -4.16   20.56  34
   2   5   3   -9.82   21.90  34
   2   5   3   -9.21   24.53  35
  -2   5  -3    9.86    7.43  37
   2  -5   3    4.46    7.58  11
   2   5   3  -11.06   21.03   3
   2   5   3    9.01    7.73   5
   2  -5   3    5.06    7.05   5
   2  -5   4  928.57   49.00  34
   2   5   4  957.14   50.19  34
   2   5   4  954.98   49.72  35
  -2  -5  -4  890.44   53.11  36
   2  -5   4  891.11   39.84   5
   2   5   4  900.30   39.77   5
   2   5   4  985.83   45.33   2
   2   5   5   -3.63   12.96   8
   2   5   5   18.29   10.67   5
   2  -5   5    2.65   11.21   5
  -2  -5  -5   -0.84   32.70  36
   2   5   5    4.22   14.21  15
   2  -5   5   -6.53   13.81  22
   2   5   5   40.84   20.24   2
   2   5   6  222.61   19.24  19
   2  -5   6  210.48   19.17  33
  -2  -5  -6  176.10   37.02  36
   2  -5   6  195.07   15.04  13
   2  -5   6  191.11   17.01  14
   2   5   6  176.29   15.28  29
   2  -5   6  186.59   19.12  22
   2  -5   6  222.67   17.86   8
   2   5   6  202.50   19.06   8
   2   5   6  236.46   17.23   5
   2  -5   6  210.59   17.42   5
   2  -5   7   26.78   14.82   5
   2   5   7   30.82   15.07   5
   2   5   7   13.51   17.06   8
   2  -5   7   29.66   17.44   8
   2   5   7   42.58   26.30  39
  -2  -5  -7   49.95   33.91  36
   2  -5   7   25.89   15.68  14
   2  -5   7   19.48   11.23  13
   2   5   7   21.26   11.27  29
  -2  -5  -7   12.40   16.58  26
   2  -5   7   28.26   16.52  27
   2  -5   7   17.07   17.03  22
   2   5   7   40.63   17.43  19
   2   5   8  281.98   19.82   5
   2  -5   8  308.20   21.38   5
   2   5   8  255.18   28.17  39
   2   5   8  247.89   36.22  38
  -2  -5  -8  287.82   36.38  36
   2  -5   8  307.25   22.52  27
   2   5   8  269.79   21.19  27
   2  -5   8  309.66   21.92  14
   2  -5   8  233.63   17.29  13
   2  -5   8  275.82   21.59  22
   2   5   8  312.27   22.50  19
   2  -5   9    5.68   15.16  14
   2   5   9    3.62   16.32  14
   2   5   9   -0.89   15.22  19
   2  -5   9    7.81   14.05   5
   2   5   9   -5.01   13.28   5
   2   5   9    2.99   14.60  27
   2  -5   9   -5.23   15.44  27
   2  -5  10  154.62   14.31  14
   2   5  10  138.77   15.02  14
  -2  -5 -11   12.07   12.26  31
   2  -6 -11   82.26   13.70  17
  -2  -6  10   20.32   12.61  13
   2  -6 -10   -0.59   18.17  31
  -2  -6   9   39.55   15.45  13
   2  -6  -9   66.76   21.78  31
  -2  -6   9   51.15   16.14  28
  -2   6   9   39.56   17.30  19
  -2  -6   9   31.75   12.20   5
  -2   6   9   30.75   12.08   5
  -2  -6   8 1319.57   56.72  13
  -2   6   8 1321.62   57.43  19
  -2  -6   8 1267.74   57.11  28
   2  -6  -8 1221.22   57.24  20
   2  -6  -8 1115.59   64.30   4
  -2  -6   8 1110.32   61.64   2
   2  -6  -7  720.19   46.46   4
   2   6  -7  745.10   45.10   4
  -2   6   7  674.14   42.06   2
  -2  -6   7  788.67   43.65   2
  -2  -6   7  805.47   35.95  14
  -2  -6   7  754.32   36.09  13
  -2   6   7  606.44   40.97  42
  -2  -6   7  649.60   43.05  42
  -2   6   7  736.35   35.55  29
  -2  -6   7  720.40   37.24  28
  -2  -6   7  598.62   34.44  24
   2  -6  -7  721.44   37.53  20
  -2   6   7  741.05   36.51  19
   2  -6  -6 1227.20   62.48   4
  -2   6   6 1218.99   59.86   2
  -2  -6   6 1212.10   60.71   2
   2   6  -6 1303.20   61.73   4
   2  -6  -6 1183.10   67.81  36
  -2   6   6 1116.14   59.61  42
  -2  -6   6 1127.42   60.70  42
  -2  -6   6 1149.73   54.27  13
  -2  -6   6 1265.78   54.55  14
  -2   6   6 1216.91   54.07  29
  -2  -6   6 1223.48   55.05  28
   2  -6  -6 1224.37   56.10  20
  -2   6   6 1266.99   54.83  19
  -2   6   5  454.02   30.54   2
  -2  -6   5  511.13   31.51   2
   2  -6  -5  384.85   32.40   4
   2   6  -5  472.49   30.75   4
  -2  -6   5  423.80   31.55  42
   2  -6  -5  523.73   42.31  36
  -2   6   5  478.76   30.93  42
  -2   6   5  399.63   24.64  35
  -2  -6   5  486.75   24.62  14
  -2  -6   5  447.14   24.37  13
  -2   6   5  435.36   25.19  10
  -2  -6   5  496.39   25.51  28
   2  -6  -5  490.67   27.77  20
  -2   6   5  453.51   25.43  19
  -2   6   4 1451.35   66.36  35
  -2  -6   4 1459.89   66.53  42
  -2   6   4 1492.55   66.55  42
   2  -6  -4 1434.21   74.82  36
  -2   6   4 1470.23   66.13  10
  -2   6   4 1588.49   66.88   2
  -2  -6   4 1548.23   66.68   2
   2  -6  -4 1475.77   67.41   4
   2   6  -4 1478.87   66.41   4
   2  -6  -4 1430.75   61.79  11
   2   6  -3  182.23   16.45   4
  -2   6   3  166.62   17.35   2
  -2  -6   3  196.40   16.77   2
   2  -6  -3  172.29   18.40   4
   2  -6  -3  164.28   12.84  11
   2   6  -2  846.49   42.38  37
   2   6  -2  784.17   36.39   4
   2  -6  -2  790.33   36.65   4
  -2   6   2  880.84   43.89   9
  -2   6   2  779.39   36.15   2
  -2  -6   2  760.45   35.35   2
   2  -6  -2  814.35   35.18  11
   2   6  -1  343.32   25.85  37
  -2   6   1  318.39   22.33  37
  -2   6   1  356.65   27.77   9
  -2  -6   1  267.75   14.24   2
  -2   6   1  269.32   15.04   2
   2  -6  -1  339.62   16.91  11
   2  -6   0   38.54    6.55  40
  -2  -6   0   96.39   25.11  36
   2   6   0   45.37   20.78  37
  -2   6   0   56.90   14.15  37
   2  -6   0   67.44   10.60  11
  -2   6   0   52.38   21.90   9
   2  -6   0   44.14    5.62   3
   2   6   1  169.84   15.02  34
   2   6   1  210.94   27.88  35
   2  -6   1  158.67   11.81  34
  -2  -6  -1  194.99   28.58  36
  -2   6  -1  167.99   14.45  37
  -2  -6  -1  161.40   11.71  41
   2   6   1  178.78   22.64  37
   2  -6   1  154.36   12.90  11
  -2   6  -1  211.46   24.05   9
   2   6   1  178.87   14.73   3
  -2   6  -1  183.32   11.19   1
   2  -6   1  168.23   11.59   3
  -2  -6  -1  189.28   11.76   1
   2  -6   2 4903.91  201.22  11
  -2   6  -2 4930.91  202.04  37
   2   6   2 5185.60  206.62  37
  -2   6  -2 4961.38  202.50   1
  -2  -6  -2 4930.80  202.73   1
   2   6   2 5029.00  203.64  34
   2  -6   2 4781.11  202.81  34
   2   6   3 1457.65   67.43  35
   2   6   3 1433.62   63.50  34
   2  -6   3 1431.66   61.88  34
  -2  -6  -3 1475.51   69.32  36
   2   6   3 1468.39   66.02  37
   2  -6   3 1282.48   56.94  11
   2  -6   3 1343.39   56.58   5
  -2  -6  -3 1409.78   62.02   1
  -2  -6  -4  364.59   37.80  36
   2   6   4  369.71   32.71  35
   2  -6   4  292.47   15.80  11
   2   6   4  321.51   19.55  15
   2   6   4  341.82   20.33  18
   2   6   4  337.26   17.16   5
   2  -6   4  326.52   17.09   5
   2   6   5  116.66   17.14  18
   2  -6   5  110.64   17.66  33
  -2  -6  -5  161.33   36.19  36
   2  -6   5  107.22   11.98  14
   2  -6   5   95.87   11.09  13
   2   6   5  119.84   15.70  15
   2  -6   5  121.51   13.38  28
   2  -6   5  121.77   16.69  24
   2  -6   5  103.08   16.21  22
   2  -6   5  131.11   17.14  21
   2   6   5  121.26   12.66   5
   2  -6   5  105.92   12.36   5
   2  -6   5  117.34   13.48   8
   2   6   6   27.17   16.03  19
  -2  -6  -6  107.74   37.35  36
   2  -6   6   34.12   16.77  33
   2   6   6   38.24   17.68  15
   2  -6   6   52.81   11.35  13
   2  -6   6   51.80   12.65  14
  -2  -6  -6   50.07   18.00  26
   2  -6   6   27.34   12.72  28
   2  -6   6   56.49   16.06  22
   2  -6   6   37.17   14.93  24
   2   6   6   56.92   13.25   5
   2   6   6   75.61   15.63   8
   2  -6   6   60.86   13.36   5
   2  -6   6   26.55   14.26   8
   2   6   7  202.96   19.39  19
   2  -6   7  168.18   16.89  33
  -2  -6  -7  174.43   36.63  36
   2  -6   7  145.82   14.38  13
   2  -6   7  185.76   17.22  14
  -2  -6  -7  174.83   18.63  12
   2   6   7  173.74   20.88  15
   2   6   7  185.38   14.80  29
  -2  -6  -7  176.06   19.72  26
   2   6   7  196.69   17.92  27
   2  -6   7  151.87   18.23  27
   2  -6   7  180.84   18.91  22
   2  -6   7  171.99   17.18   5
   2   6   7  217.36   16.97   5
   2   6   8   22.61   13.14   5
   2  -6   8   59.27   14.09   5
   2   6   8   52.49   28.74  38
  -2  -6  -8   67.61   31.88  36
  -2  -6  -8   25.15   15.94  26
   2  -6   8   47.62   15.52  27
   2   6   8   12.75   14.45  27
   2  -6   8   21.42   14.16  14
   2   6   8   35.96   16.23  14
   2  -6   8   44.17   10.04  13
   2  -6   8   36.84   14.77  22
   2   6   8   48.56   17.01  19
   2   6   9  -19.70   15.24  14
   2  -6   9    0.27   12.87  14
  -2  -6  -9    9.96   16.41  20
   2   6   9   17.42   14.96  19
   2  -6   9   -0.23   11.71   5
   2   6   9   13.81   11.48   5
   2  -6   9   11.39   14.33  27
   2   6   9  -20.34   12.93  27
   2   6  10   30.09   11.09  14
  -2  -6 -11   -9.72   10.51  31
   2  -7 -11   -1.25   11.16  17
   2  -7 -10  107.77   18.81  31
   2  -7 -10  144.39   20.11  17
  -2  -7   9   63.73   16.07  28
   2  -7  -9   76.25   22.85  31
  -2  -7   9   74.26   15.76  13
   2  -7  -9   99.37   16.80  20
  -2   7   9   89.27   16.79  19
  -2   7   8 1690.59   70.26  19
   2  -7  -8 1716.82   73.66  31
  -2  -7   8 1660.06   70.06  13
  -2  -7   8 1554.91   70.47  28
  -2   7   8 1522.58   68.94  29
   2  -7  -8 1556.39   70.88  20
  -2  -7   8 1533.22   67.61   5
  -2  -7   7 2700.57  113.28  13
  -2   7   7 2819.58  113.24  19
  -2  -7   7 2867.98  113.80  28
  -2   7   7 2762.45  112.62  29
  -2  -7   7 2478.48  112.41  24
   2  -7  -7 2644.27  114.07  20
  -2  -7   6  168.19   22.71  42
  -2  -7   6  130.47   16.94  13
  -2   7   6  136.49   17.78  29
  -2  -7   6  167.46   19.30  28
   2  -7  -6   95.51   21.53  20
  -2   7   6  130.69   17.90  19
  -2  -7   6  189.21   22.03   2
   2  -7  -6  173.10   25.61   4
  -2  -7   5   14.19   16.74   2
   2  -7  -5   17.90   20.00   4
  -2  -7   5   12.51   17.36  42
  -2   7   5    7.93   14.28  35
  -2  -7   5    4.31   13.30  13
   2  -7  -5   14.68   16.02  12
   2  -7  -5    1.21   16.47  26
  -2   7   5   -3.21   12.80  10
  -2   7   5    3.97   14.74  19
   2  -7  -5    3.69   19.32  20
  -2  -7   4   51.67   13.73   2
   2  -7  -4   35.60   16.41   4
  -2  -7   4   45.93   14.46  42
  -2   7   4   15.43   20.36  35
   2  -7  -4  -23.37   17.40  26
  -2   7   4   44.60   18.10  10
   2  -7  -4    0.27   17.03  12
   2  -7  -4   48.23   11.31  11
   2  -7  -4   38.92   17.97  20
  -2   7   4   43.28   13.68  18
  -2  -7   3   42.41   10.27  42
   2   7  -3   53.25   22.63  37
   2  -7  -3   53.41   12.49   4
  -2  -7   3   53.51   10.14   2
  -2   7   3   34.34   27.56   9
   2  -7  -3   45.82   11.51  11
   2   7  -2   21.34   22.38  37
  -2  -7   2    8.82    6.52  42
  -2  -7   2   18.08    6.11   2
   2  -7  -2   19.06    8.55   4
   2  -7  -2   -7.07   11.63  11
  -2   7   2   18.14   25.62   9
   2  -7  -1   11.49   11.38  11
  -2   7   1    4.54   24.26   9
   2   7  -1  -13.58   21.88  37
  -2   7   1    5.63   17.23  37
   2  -7   0  420.66   21.75  11
   2   7   0  408.46   30.36  37
  -2   7   0  412.11   25.40  37
  -2   7   0  440.47   31.75   9
   2  -7   1  844.85   38.69  11
   2   7   1  892.57   49.87  35
   2   7   1  870.84   46.91  37
  -2  -7  -1  995.02   51.43  36
  -2   7  -1  855.11   40.51  37
  -2   7  -1  943.81   46.28   9
   2   7   2  161.23   25.84  37
   2  -7   2  114.03   12.51  11
  -2  -7  -2  128.15   11.27   1
  -2   7  -2  151.19   23.73   9
   2   7   3  259.07   30.33  37
   2   7   3  292.31   33.23  35
  -2  -7  -3  226.24   34.83  36
   2  -7   3  236.31   15.40  11
  -2   7  -3  244.08   26.14   9
  -2  -7  -3  258.16   18.30   1
  -2  -7  -4  227.10   17.34  32
  -2  -7  -4  231.26   37.46  36
   2  -7   4  266.78   21.56  33
   2   7   4  294.98   33.22  35
   2   7   4  255.02   19.33  15
  -2  -7  -4  244.03   20.44  26
   2  -7   4  216.42   17.08  28
   2  -7   4  218.09   21.03  24
   2  -7   4  255.29   20.74  21
  -2  -7  -4  213.40   22.85   1
   2  -7   5  593.81   26.88   5
  -2  -7  -5  564.80   48.71  36
   2  -7   5  551.92   31.59  33
   2  -7   5  531.77   27.55  13
   2   7   5  619.48   30.96  15
  -2  -7  -5  611.94   32.55  26
   2  -7   5  549.06   29.15  28
   2  -7   5  485.57   29.23  22
   2  -7   5  570.46   31.80  24
   2  -7   5  592.06   31.49  21
   2   7   5  607.38   30.72  18
   2   7   6  296.73   22.52  19
  -2  -7  -6  213.88   40.32  36
   2  -7   6  296.63   22.20  33
   2   7   6  301.85   23.25  15
   2  -7   6  247.35   17.16  14
   2  -7   6  255.21   17.52  13
   2  -7   6  261.23   18.24  27
   2  -7   6  232.35   19.02  28
  -2  -7  -6  259.21   23.95  26
   2  -7   6  272.14   21.86  24
   2  -7   6  285.31   22.02  21
   2  -7   6  252.22   20.21  22
   2  -7   6  304.48   17.54   5
   2   7   7  156.87   19.76  19
   2  -7   7  119.35   16.01  33
   2   7   7  140.09   14.73  29
   2  -7   7  139.97   15.69  27
  -2  -7  -7  182.00   20.28  26
  -2  -7  -7  154.37   18.67  12
   2  -7   7  146.60   14.16  14
   2   7   7  162.06   20.70  15
   2  -7   7  139.73   16.38  22
   2  -7   7  125.43   13.88   5
   2   7   8  228.30   19.37  19
  -2  -7  -8  129.99   18.84  26
   2  -7   8  139.18   16.06  27
   2  -7   8  108.32   14.73  22
   2  -7   8  174.50   14.11   5
   2  -7   8  193.40   15.37  14
   2   7   8  207.56   17.80  14
  -2  -7  -9   12.36   16.81  20
   2   7   9   20.29   14.53  19
   2   7   9   25.59   13.28  14
   2   7  10  138.31   10.87  14
   2  -8 -10   31.84   16.19  31
   2  -8 -10   15.85   16.67  17
   2  -8  -9  272.61   25.61  31
   2  -8  -9  226.60   20.18  20
  -2   8   9  283.13   19.74  19
  -2  -8   9  240.59   19.17  28
   2  -8  -8   66.20   25.45  31
  -2  -8   8   84.70   18.34  28
  -2   8   8   82.24   15.83  29
  -2  -8   8   65.55   16.11  13
   2  -8  -8   96.43   21.12  20
  -2   8   8   60.00   17.07  19
   2  -8  -7 1424.63   62.91  31
  -2  -8   7 1230.86   57.39  13
  -2  -8   7 1291.66   58.93  28
  -2   8   7 1259.31   57.36  29
  -2  -8   7 1204.11   58.07  24
   2  -8  -7 1273.50   60.25  20
  -2   8   7 1348.10   58.03  19
   2   8  -6 1540.89   80.23  37
   2  -8  -6 1863.35   78.28  31
  -2  -8   6 1750.03   74.24  13
  -2  -8   6 1764.91   75.21  28
   2  -8  -6 1654.78   74.94  26
  -2  -8   6 1556.00   73.34  21
   2  -8  -6 1769.10   76.63  20
  -2  -8   6 1697.24   75.82  24
  -2   8   6 1797.08   74.66  19
   2   8  -5 2176.26   95.01  37
   2  -8  -5 2199.28   91.80  31
  -2   8   5 1834.83   90.04  35
  -2  -8   5 1994.88   88.23  13
   2  -8  -5 2033.28   89.31  26
   2  -8  -5 2239.73   90.31  20
  -2   8   5 2102.04   88.64  19
  -2   8   4   97.78   23.51  10
   2   8  -4   89.02   26.50  37
  -2   8   4  119.79   25.57  35
   2  -8  -4  165.87   15.29  11
   2  -8  -4  159.35   20.82  12
   2  -8  -4  144.64   19.78  26
  -2  -8   4  121.55   16.30  28
   2  -8  -4  196.36   22.78  20
  -2   8   4  153.09   17.81  18
   2  -8  -3  565.29   32.65  31
  -2  -8   3  583.93   28.92  28
   2  -8  -3  529.28   30.86  26
   2  -8  -3  575.29   31.05  20
  -2   8   3  556.97   28.21  18
   2  -8  -3  522.79   30.87  12
   2  -8  -3  605.68   28.38  11
   2  -8  -2   99.22   13.97  11
  -2   8   2  106.68   28.44   9
   2   8  -2  144.49   25.65  37
   2  -8  -1  137.43   14.76  11
  -2   8   1  115.51   27.14   9
  -2   8   1   98.34   20.41  37
   2   8  -1  152.02   25.65  37
   2  -8   0 2244.33   93.01  11
  -2   8   0 2175.96   96.11  37
   2   8   0 2236.42   99.41  37
  -2   8   0 2242.61   99.27   9
   2  -8   1   30.95   12.50  11
   2   8   1   28.81   29.70  35
  -2   8  -1   31.56   14.99  37
  -2  -8  -1   19.25   31.52  36
   2   8   1   26.32   24.74  37
  -2   8  -1    0.54   23.93   9
   2   8   2 1130.33   60.51  37
   2  -8   2 1169.51   50.71  11
   2  -8   2 1171.77   52.71  24
  -2   8  -2 1177.47   57.98   9
   2   8   3  -22.71   27.37  37
   2   8   3    7.57   30.71  35
   2   8   3  -14.18   13.71  15
   2  -8   3   -6.73   11.12  11
   2  -8   3   -5.94   13.39  28
  -2  -8  -3    7.50   15.59  26
   2  -8   3   -5.72   17.67  24
   2  -8   3   30.78   17.87  21
  -2   8  -3  -20.31   22.83   9
   2  -8   4   47.79   14.31  28
  -2  -8  -4   36.23   17.53  26
   2   8   4   42.22   16.12  15
   2  -8   4   53.52   20.15  24
   2  -8   4   27.14   19.29  21
  -2  -8  -4   41.67   36.46  36
   2  -8   4   35.03   18.99  33
   2   8   4   47.31   30.55  35
  -2  -8  -5  418.94   27.52  26
   2  -8   5  383.30   24.19  28
   2   8   5  408.55   25.84  15
   2  -8   5  356.67   23.20  22
   2  -8   5  410.57   27.32  24
   2  -8   5  411.19   27.53  21
   2   8   5  405.51   37.13  35
  -2  -8  -5  409.41   45.42  36
   2  -8   5  422.68   27.16  33
  -2  -8  -6  183.91   39.94  36
   2  -8   6  143.90   19.24  33
  -2  -8  -6  121.48   20.27  12
   2   8   6  188.03   19.98  15
   2  -8   6  127.11   16.38  28
  -2  -8  -6  142.76   21.27  26
   2  -8   6  122.31   15.73  22
   2  -8   6  143.93   20.33  24
   2  -8   6  170.38   19.53  21
   2   8   6  173.44   20.56  19
  -2  -8  -7  118.48   35.62  36
   2  -8   7  152.69   16.24  33
   2   8   7  185.86   21.25  15
  -2  -8  -7  150.60   19.07  12
   2  -8   7  148.52   14.54  22
   2   8   7  168.10   19.96  19
   2   8   7  139.21   15.17  29
  -2  -8  -7  169.16   20.96  26
   2  -8   7  141.91   14.17  28
   2   8   8   84.10   14.46  14
   2   8   8   62.67   17.11  19
  -2  -8  -8  102.91   17.85  26
   2   8   9  567.37   29.03  14
   2   8   9  660.10   31.09  19
  -2  -8  -9  672.00   32.53  20
  -2  -8 -10   80.00   14.84  31
   2  -9 -10    8.05   14.29  31
  -2  -9   9  104.13   14.25  28
   2  -9  -9  112.19   16.38  20
  -2   9   9  132.28   15.21  19
   2  -9  -9  137.58   21.47  31
   2  -9  -8    3.13   20.53  20
  -2   9   8   23.31   16.01  19
   2  -9  -8   16.45   23.85  31
  -2  -9   8   15.61   16.03  28
  -2   9   8   22.63   14.46  29
   2  -9  -7   43.05   26.34  31
  -2   9   7   48.53   16.49  29
  -2  -9   7   58.26   17.94  28
  -2  -9   7   74.22   18.49  24
  -2   9   7   66.60   17.56  19
   2  -9  -7   58.78   22.38  20
   2  -9  -6  969.28   48.94  26
  -2  -9   6 1057.52   48.62  28
  -2   9   6 1070.85   48.17  19
   2  -9  -6 1069.68   51.34  20
  -2  -9   6  953.39   47.43  21
  -2  -9   6 1025.68   50.40  24
   2  -9  -6 1062.25   53.30  31
   2  -9  -5 3267.95  139.34  26
   2   9  -5 3240.31  144.34  37
  -2   9   5 3361.01  138.35  19
  -2   9   4  488.51   32.87  10
   2   9  -4  559.03   37.46  37
  -2   9   4  461.21   35.80  35
  -2  -9   4  538.95   28.45  28
   2  -9  -4  474.16   30.92  26
   2  -9  -4  483.49   31.83  20
  -2   9   4  449.50   27.91  18
   2  -9  -3  412.98   28.57  31
   2  -9  -3  435.76   23.94  11
  -2  -9   3  375.64   24.59  28
   2  -9  -3  379.65   27.31  26
   2   9  -3  422.03   34.50  37
  -2   9   3  420.14   23.68  18
  -2   9   2  378.70   36.36   9
   2   9  -2  436.55   33.06  37
   2  -9  -2  391.53   27.12  31
   2  -9  -2  395.70   22.55  11
  -2  -9   2  351.15   22.02  28
   2  -9  -2  331.58   26.12  26
   2  -9  -2  343.25   25.19  20
  -2   9   2  359.10   21.48  18
   2   9  -1  286.94   30.76  37
  -2   9   1  282.33   26.58  37
   2  -9  -1  287.63   22.63  31
  -2  -9   1  306.81   19.51  28
   2  -9  -1  301.70   20.37  11
   2  -9  -1  281.12   22.07  20
  -2   9   0 5342.05  233.56  37
   2   9   0 5705.37  237.02  37
   2  -9   0 5739.13  230.57  11
  -2  -9   0 5693.30  231.05  28
   2  -9   0 5453.31  231.32  24
  -2   9   0 5921.96  236.47   9
   2   9   1  570.10   39.47  37
   2   9   1  660.11   45.29  35
  -2  -9  -1  576.80   30.74  26
  -2  -9  -1  564.96   30.47  12
   2  -9   1  583.33   29.25  11
   2  -9   1  551.78   31.29  24
  -2   9  -1  569.08   38.20   9
   2   9   2  138.95   28.82  37
  -2  -9  -2  230.50   39.00  36
   2   9   2  162.83   15.19  15
   2  -9   2  154.30   16.00  11
   2  -9   2  151.61   17.41  28
  -2  -9  -2  195.68   19.70  26
   2  -9   2  179.57   21.22  24
  -2   9  -2  157.10   26.01   9
   2   9   3   91.78   30.58  37
   2   9   3   98.32   32.85  35
   2   9   3   89.61   15.36  15
   2  -9   3  103.81   16.27  28
  -2  -9  -3   81.82   19.26  26
   2   9   3  117.55   17.88  18
  -2   9  -3   85.24   23.76   9
   2   9   4  815.75   52.51  35
   2  -9   4  826.11   43.03  33
   2   9   4  805.40   40.34  15
  -2  -9  -4  876.37   42.24  12
  -2  -9  -4  881.45   42.74  26
   2  -9   4  787.93   40.23  28
   2  -9   4  816.69   42.96  21
   2  -9   4  856.30   43.39  24
  -2  -9  -4  832.93   58.87  36
   2  -9   5   32.57   20.25  33
   2   9   5   10.12   27.90  35
   2   9   5   10.71   16.54  15
  -2  -9  -5   24.90   20.12  12
   2  -9   5   13.85   15.19  28
  -2  -9  -5   29.76   20.73  26
   2  -9   5   27.63   21.07  21
   2  -9   5   10.88   21.64  24
  -2  -9  -5  -18.34   39.19  36
   2  -9   6  101.08   18.67  33
   2   9   6   83.28   19.60  15
  -2  -9  -6   84.78   20.09  12
   2  -9   6   74.67   15.66  28
  -2  -9  -6  132.05   21.78  26
   2  -9   6  138.80   19.97  21
   2  -9   6  117.33   21.30  24
  -2  -9  -6  117.57   38.19  36
   2  -9   7   46.88   12.74  28
  -2  -9  -7  102.92   19.91  26
   2   9   7   75.50   14.31  29
  -2  -9  -7   71.45   18.39  12
   2   9   7   73.32   17.84  19
   2  -9   7   51.22   14.17  33
  -2  -9  -8  468.54   28.00  26
   2   9   8  482.01   27.44  19
  -2  -9  -8  517.06   29.92  20
  -2  -9  -9   37.69   16.94  31
  -2  -9  -9   47.28   15.67  20
   2   9   9   25.37   12.69  19
  -2  -9 -10   13.57    9.09  17
   2 -10 -10   -4.64   10.27  31
  -2 -10   9    4.85   11.28  28
   2 -10  -9   40.02   16.20  17
   2 -10  -9   -8.37   13.53  20
  -2  10   9   -3.34   12.02  19
   2 -10  -9   -0.28   18.16  31
  -2 -10   8   19.88   15.42  28
  -2  10   8    1.17   13.47  29
   2 -10  -8   -7.10   20.44  17
   2 -10  -8   -6.39   19.46  20
  -2  10   8    5.00   14.84  19
   2 -10  -8    7.83   22.64  31
  -2 -10   7   20.64   17.39  28
   2 -10  -7   20.56   22.99  20
  -2  10   7   26.72   16.30  19
  -2 -10   7   43.94   19.74  24
   2 -10  -7   53.32   25.81  31
  -2 -10   6   12.07   18.32  28
   2 -10  -6   -3.07   18.95  26
  -2  10   6  -23.24   16.52  29
   2 -10  -6  -24.63   24.02  20
  -2  10   6   -9.78   16.70  19
  -2 -10   6    1.71   21.33  24
  -2 -10   6   -2.63   17.26  21
   2 -10  -5 1613.03   74.29  26
  -2 -10   5 1733.38   75.36  24
   2 -10  -5 1733.53   75.44  20
  -2  10   5 1569.11   72.32  19
   2  10  -4   28.61   26.83  37
  -2  10   4   46.80   25.48  35
   2 -10  -4   38.70   22.32  31
   2 -10  -4   37.19   21.86  26
  -2 -10   4   21.77   17.47  28
  -2  10   4   52.91   21.59  10
  -2  10   4   13.13   17.06  18
   2 -10  -4   40.63   22.54  20
   2 -10  -4   47.64   19.88  17
  -2  10   3 1951.91   90.08  35
   2 -10  -3 1814.72   84.61  31
   2 -10  -3 1950.84   80.80  11
   2 -10  -3 1906.30   83.90  26
  -2 -10   3 1927.16   81.83  28
   2  10  -3 1959.78   89.67  37
   2 -10  -3 1817.35   81.55  17
  -2  10   3 1858.50   80.86  18
  -2  10   2 1257.39   64.33   9
   2  10  -2 1290.18   62.79  37
   2 -10  -2 1147.26   55.78  31
   2 -10  -2 1190.56   53.04  11
   2 -10  -2 1184.03   56.05  26
  -2 -10   2 1132.05   53.44  28
   2 -10  -2 1175.04   55.34  20
  -2  10   2 1163.23   52.26  18
  -2  10   1  140.50   31.32   9
   2  10  -1  121.88   29.31  37
   2 -10  -1  117.82   21.42  31
   2 -10  -1  167.18   18.46  11
  -2 -10   1  171.08   17.05  12
  -2 -10   1  145.00   17.24  28
  -2 -10   1  152.44   17.56  26
   2 -10  -1  144.59   18.61  24
  -2  10   1  149.34   15.96  18
   2 -10  -1  114.29   20.21  20
  -2  10   0   89.34   28.11   9
   2  10   0   90.38   28.22  37
   2 -10   0  127.40   18.52  31
   2  10   0   67.24   34.51  35
  -2 -10   0   94.13   17.39  12
   2 -10   0  105.54   17.29  11
  -2 -10   0  110.66   18.07  26
   2 -10   0  104.39   19.82  24
   2 -10   0  110.66   17.66  20
   2  10   1    9.11   28.06  37
   2  10   1   26.65   34.49  35
  -2 -10  -1   -7.28   18.46  26
   2 -10   1   12.93   15.48  11
  -2 -10  -1   20.13   17.24  12
   2 -10   1   -7.48   20.09  24
   2 -10   1   -4.24   13.83  20
  -2  10  -1    5.38   25.29   9
   2  10   2  686.00   47.91  37
   2 -10   2  761.10   35.06  11
   2  10   2  682.25   34.06  15
  -2 -10  -2  725.95   37.61  26
   2 -10   2  703.13   39.18  24
  -2  10  -2  645.70   41.93   9
   2  10   3   10.82   29.78  37
   2  10   3   39.38   33.87  35
   2  10   3   23.12   15.21  15
  -2 -10  -3   38.97   20.85  12
   2 -10   3   18.86   17.64  28
  -2 -10  -3   31.69   19.63  26
  -2 -10  -3   27.82   15.56  31
   2 -10   3   11.90   22.69  24
   2  10   3   38.34   19.60  18
  -2 -10  -4   22.13   38.14  36
   2  10   4   -1.83   31.25  35
   2 -10   4    2.49   22.94  33
   2  10   4  -12.92   16.93  15
  -2 -10  -4   28.10   21.68  12
   2 -10   4   -2.91   18.08  28
  -2 -10  -4   -0.40   21.37  26
   2 -10   4  -16.70   23.45  21
   2 -10   4  -22.46   23.57  24
   2  10   4   31.10   18.38  18
   2  10   5  131.54   29.08  35
   2 -10   5  132.69   21.85  33
  -2 -10  -5  111.90   22.13  12
   2  10   5   84.20   18.93  15
  -2 -10  -5  108.03   22.83  26
   2 -10   5   81.06   17.74  28
   2 -10   5  143.78   23.71  24
   2 -10   5  128.01   23.11  21
  -2 -10  -5   91.35   39.66  36
   2 -10   6   20.45   17.56  33
  -2 -10  -6  -24.20   20.30  26
   2 -10   6   -5.30   14.99  28
  -2 -10  -6   -4.88   19.90  12
   2  10   6   14.30   18.06  15
   2 -10   6    0.37   19.20  21
   2 -10   6   -0.40   20.89  24
  -2 -10  -6   14.06   34.63  36
   2  10   7  226.54   17.86  29
  -2 -10  -7  235.52   23.52  26
  -2 -10  -7  230.57   21.83  12
  -2 -10  -8   67.78   16.03  26
  -2 -10  -8   63.01   18.36  31
  -2 -10  -8   55.39   19.13  20
   2  10   8   56.98   15.52  19
  -2 -10  -9  130.28   16.18  31
   2  10   9  118.33   13.19  19
  -2 -10  -9  131.89   15.29  20
   2 -11  -9    5.93   11.66  17
  -2  11   9   21.86   10.39  19
   2 -11  -9   15.55   11.31  20
   2 -11  -9    4.70   14.94  31
  -2 -11   8   15.15   14.12  28
   2 -11  -8   21.40   16.61  17
   2 -11  -8   23.92   17.89  20
  -2  11   8   48.52   13.79  19
   2 -11  -8   56.11   20.79  31
  -2 -11   7  -18.52   16.66  28
   2 -11  -7   46.48   22.17  20
  -2  11   7   13.65   15.60  19
   2 -11  -7    5.51   19.17  17
  -2 -11   7   12.70   18.89  24
  -2  11   6   49.05   17.63  29
  -2 -11   6   47.79   18.97  28
   2 -11  -6   40.31   24.56  20
  -2  11   6   50.56   16.75  19
   2 -11  -6   26.45   20.16  17
  -2 -11   6   66.96   22.61  24
  -2 -11   6   30.93   17.98  21
  -2  11   5   31.97   17.14  19
   2 -11  -5   35.54   19.06  17
   2 -11  -5   29.79   24.22  20
  -2 -11   5   65.79   23.96  24
  -2 -11   5   58.69   13.01  33
   2 -11  -5   66.34   24.82  31
   2 -11  -4  634.21   38.61  31
  -2  11   4  597.04   40.96  35
  -2 -11   4  667.18   33.80  28
   2 -11  -4  674.08   37.34  26
  -2  11   4  593.89   32.69  18
   2 -11  -4  627.47   33.34  17
  -2  11   4  548.79   36.45  10
   2  11  -3  797.83   51.31  37
   2 -11  -3  901.96   46.61  31
  -2  11   3  847.82   53.59  35
  -2 -11   3  957.27   43.30  28
   2 -11  -3  850.70   46.18  26
  -2 -11   3  861.64   45.91  24
   2 -11  -3  886.01   46.13  20
  -2  11   3  891.88   41.45  18
   2 -11  -3  816.50   41.71  17
   2  11  -2 8100.67  346.93  37
   2 -11  -2 8507.38  341.60  31
   2 -11  -2 8521.32  339.53  11
  -2 -11   2 8361.44  340.43  28
   2 -11  -2 8092.91  340.83  20
  -2  11   2 8144.15  339.32  18
  -2  11   1   26.11   29.87   9
   2  11  -1   -3.48   28.80  37
   2 -11  -1    5.21   20.84  31
   2 -11  -1   31.91   17.94  11
  -2 -11   1    1.19   16.08  12
  -2 -11   1   36.75   17.73  28
   2 -11  -1   19.12   18.28  24
  -2  11   1   18.37   15.73  18
   2 -11  -1   43.35   19.73  20
  -2  11   0   19.58   27.67   9
   2  11   0   25.06   28.78  37
   2  11   0    0.97   35.20  35
   2 -11   0   -3.89   17.56  11
  -2 -11   0   13.07   17.89  12
  -2 -11   0   -2.46   18.33  26
  -2 -11   0  -12.57   17.38  24
   2 -11   0   14.74   19.17  24
   2 -11   0   10.25   17.45  20
  -2  11  -1  220.53   29.11   9
   2  11   1  211.77   33.64  37
   2  11   1  170.15   38.29  35
  -2 -11  -1  196.50   21.90  26
  -2 -11  -1  181.66   22.12  12
   2 -11   1  191.32   19.98  11
   2 -11   1  193.12   24.02  24
  -2 -11  -1  187.26   18.35  20
   2  11   2   92.39   33.03  37
  -2 -11  -2  106.86   21.36  12
  -2 -11  -2  160.30   21.90  26
   2 -11   2  132.05   24.54  21
   2 -11   2  100.07   23.74  24
  -2 -11  -2  113.20   18.18  20
   2  11   3  231.43   33.48  37
   2  11   3  195.17   37.41  35
  -2 -11  -3  223.81   19.86  31
   2  11   3  205.12   19.19  15
  -2 -11  -3  234.33   25.26  12
   2 -11   3  228.85   26.81  24
   2 -11   3  224.22   26.78  21
   2  11   3  246.40   23.03  18
   2 -11   4   86.23   23.75  33
   2  11   4   43.19   31.84  35
  -2 -11  -4  102.83   22.78  12
   2  11   4  107.97   17.21  15
  -2 -11  -4   96.24   22.35  26
  -2 -11  -4   94.47   18.01  31
   2 -11   4  117.19   24.97  21
   2  11   4   80.29   20.32  18
   2  11   5  115.79   31.62  35
  -2 -11  -5  226.38   25.34  12
   2  11   5  177.11   19.88  15
  -2 -11  -5  228.90   25.06  26
  -2 -11  -5  163.32   21.18  31
   2 -11   5  129.97   24.64  21
   2 -11   5  179.65   25.90  24
   2  11   5  185.52   23.67  18
   2 -11   6   71.84   18.91  33
   2  11   6  133.65   18.47  15
  -2 -11  -6  106.26   21.01  12
   2 -11   6  128.56   21.66  21
  -2 -11  -6  109.76   22.50  20
  -2 -11  -6  106.08   22.18  26
  -2 -11  -6   75.67   19.43  31
   2  11   7  -10.33   12.75  29
  -2 -11  -7   -1.26   17.30  31
  -2 -11  -7   -6.72   18.26  26
  -2 -11  -7   -9.46   17.15  12
  -2 -11  -7    4.59   19.84  20
  -2 -11  -8   59.94   14.67  26
  -2 -11  -8   71.04   16.12  31
  -2 -11  -8   48.03   17.19  20
  -2 -11  -9   23.30   10.41  31
   2  11   9   45.62    9.85  19
  -2 -11  -9   23.88   11.84  20
   2 -12  -8  103.87   17.01  20
  -2  12   8  129.52   13.23  19
  -2 -12   7   -3.45   15.96  28
  -2 -12   7   -8.55   17.42  24
   2 -12  -7    5.43   15.35  17
  -2  12   7   15.31   14.13  19
   2 -12  -7   -1.31   20.31  20
  -2  12   6   53.17   17.50  29
  -2 -12   6   82.10   18.71  28
   2 -12  -6   94.51   24.37  31
  -2 -12   6   66.43   18.03  21
  -2 -12   6  129.32   22.66  24
  -2  12   6   68.64   16.29  19
   2 -12  -6   99.21   17.58  17
   2 -12  -6   92.60   24.46  20
  -2  12   5  166.89   20.55  29
   2 -12  -5  194.90   25.90  31
   2 -12  -5  186.85   18.94  17
   2 -12  -5  200.13   26.86  20
  -2  12   5  159.81   18.80  19
  -2 -12   4  288.35   24.91  28
   2 -12  -4  348.91   29.09  31
  -2  12   4  333.60   31.13  35
  -2 -12   4  311.20   29.18  24
   2 -12  -4  291.99   21.25  17
   2  12  -3 1890.15  103.93  37
  -2 -12   3 2644.21   98.23  28
   2 -12  -3 2190.60   99.04  31
  -2  12   3 2048.87  104.78  35
  -2 -12   3 2862.24  100.83  24
   2 -12  -3 2222.82   98.55  20
  -2  12   3 1966.20   95.84  18
   2  12  -2  -13.80   27.46  37
  -2 -12   2   31.23   19.27  28
  -2 -12   2   54.70   22.72  24
  -2  12   2   32.70   16.84  18
   2 -12  -2   38.84   22.27  20
   2 -12  -2   30.03   22.23  31
   2  12  -2   47.22   33.97  35
   2  12  -1  336.57   37.37  37
   2  12  -1  401.76   43.00  35
   2 -12  -1  355.90   28.72  31
   2 -12  -1  392.92   26.98  21
   2 -12  -1  406.49   28.13  20
  -2 -12   1  366.98   27.77  24
  -2  12   1  367.10   23.96  18
   2  12   0   26.49   29.05  37
   2  12   0   -7.48   35.91  35
  -2 -12   0   12.31   19.17  12
  -2 -12   0   25.00   19.49  26
   2 -12   0   35.78   17.50  20
   2 -12   0    1.99   21.47  24
  -2 -12   0   16.98   18.45  24
  -2  12   0   27.93   27.54   9
  -2  12  -1   16.27   25.84   9
   2  12   1   39.00   30.54  37
   2  12   1    2.14   35.51  35
  -2 -12  -1   13.59   21.28  26
  -2 -12  -1   27.40   20.17  12
   2 -12   1   19.87   23.35  24
   2 -12   1    9.99   23.35  21
  -2 -12  -1   24.36   15.10  20
   2  12   2  116.19   33.87  37
  -2 -12  -2  155.98   22.67  12
  -2 -12  -2  132.82   22.87  26
   2 -12   2  178.47   26.01  24
   2 -12   2  103.83   26.47  21
  -2 -12  -2  136.15   18.94  20
   2  12   2  181.01   23.02  18
   2  12   3   71.47   33.13  35
  -2 -12  -3   49.92   14.80  31
   2  12   3   60.57   15.52  15
   2 -12   3   67.04   25.43  21
   2 -12   3   76.14   25.08  24
  -2 -12  -3   62.91   18.85  20
   2  12   3   77.56   21.88  18
  -2 -12  -4  336.92   24.06  31
   2  12   4  404.00   38.41  35
   2 -12   4  371.64   30.85  33
  -2 -12  -4  431.57   30.24  12
   2  12   4  393.79   24.33  15
  -2 -12  -4  402.25   30.28  26
  -2 -12  -4  342.43   27.45  20
   2  12   4  448.43   28.60  18
  -2 -12  -5    0.98   16.43  31
   2 -12   5    2.72   20.77  33
  -2 -12  -5   27.94   21.81  12
   2  12   5   -3.53   15.88  15
  -2 -12  -5   17.98   21.99  26
   2 -12   5    7.94   23.72  24
   2 -12   5   -4.20   22.52  21
  -2 -12  -5   26.22   20.33  20
  -2 -12  -6  176.95   22.69  26
  -2 -12  -6  209.10   22.79  12
  -2 -12  -6  171.24   19.20  31
   2 -12   6  185.89   19.49  33
   2  12   6  205.72   21.41  19
   2  12   7  145.76   14.44  29
  -2 -12  -7  148.35   18.57  26
  -2 -12  -7  155.06   19.61  20
  -2 -12  -8    2.20   14.46  20
  -2 -12  -8    2.95   12.00  31
   2 -13  -8   85.91   14.32  31
  -2  13   8   72.16   10.01  19
   2 -13  -8  111.94   13.18  20
   2 -13  -7   99.10   18.51  31
  -2 -13   7  116.44   16.40  24
   2 -13  -7  127.66   19.47  20
  -2  13   7  117.29   13.66  19
  -2  13   6  169.61   17.66  29
  -2 -13   6  139.43   18.61  28
   2 -13  -6  137.32   21.95  31
  -2 -13   6  153.90   22.33  24
  -2 -13   6  158.64   18.42  21
  -2  13   6  153.70   16.11  19
   2 -13  -6  165.78   23.04  20
  -2  13   5  191.97   20.43  29
   2 -13  -5  172.98   23.98  31
  -2 -13   5  188.87   23.58  21
  -2  13   5  193.18   18.73  19
  -2 -13   4  815.24   40.25  28
   2 -13  -4  830.15   43.46  20
  -2 -13   4  855.42   43.69  24
  -2  13   4  704.44   38.51  19
   2 -13  -4  770.34   41.94  31
  -2 -13   3   85.41   24.19  24
  -2  13   3   71.79   16.59  18
   2 -13  -3   81.97   22.95  20
  -2  13   3  116.19   30.31  35
   2  13  -3   86.75   31.06  35
   2 -13  -3   55.09   21.67  31
  -2 -13   2   53.15   21.67  24
  -2  13   2   44.33   16.15  18
   2 -13  -2   28.22   21.29  20
  -2  13   2   30.57   31.70  35
   2 -13  -2   73.82   21.09  31
   2  13  -2   81.74   33.50  35
   2 -13  -1  509.10   31.41  21
  -2 -13   1  500.07   31.59  24
   2 -13  -1  520.12   31.59  20
  -2  13   1  514.59   29.20  18
   2  13  -1  520.92   46.29  35
   2  13   0  640.09   48.85  35
   2 -13   0  621.05   35.18  21
  -2 -13   0  555.18   32.27  24
  -2  13   0  571.30   30.55  18
   2  13   1   80.86   31.21  37
   2  13   1  180.99   37.08  35
  -2 -13  -1  179.69   22.73  26
  -2 -13  -1  156.27   21.79  12
   2 -13   1  163.37   25.53  24
   2 -13   1  152.97   25.84  21
  -2 -13  -1  149.78   15.84  20
   2  13   2    6.53   27.96  37
  -2 -13  -2    9.55   21.20  12
   2 -13   2   19.96   24.79  21
   2 -13   2  -13.08   24.24  24
  -2 -13  -2   -3.44   15.70  20
   2  13   2    8.72   21.29  18
  -2 -13  -2  -18.38   21.34  26
   2  13   3  297.38   38.67  35
   2 -13   3  369.67   31.72  24
  -2 -13  -3  345.18   25.29  20
   2 -13   3  388.16   31.85  21
   2  13   3  405.20   28.77  18
  -2 -13  -4   -4.48   21.99  26
  -2 -13  -4   -8.61   22.32  12
  -2 -13  -4  -28.38   12.70  31
   2 -13   4   30.56   24.03  33
   2  13   4   -2.85   20.58  18
  -2 -13  -4   -2.74   18.46  20
  -2 -13  -5  333.80   27.59  26
  -2 -13  -5  391.73   27.19  12
   2 -13   5  379.53   29.07  21
  -2 -13  -5  357.27   26.10  20
   2 -13   5  328.14   26.52  33
  -2 -13  -6   39.47   18.80  26
   2  13   6   20.40   14.21  29
  -2 -13  -6   42.30   18.03  20
   2  13   6   27.97   15.94  19
   2  13   7    8.42   10.37  29
  -2 -13  -8    9.17   10.73  20
  -2  14   7  166.12   13.52  29
   2 -14  -7  146.73   14.82  31
   2 -14  -7  172.46   16.46  20
  -2  14   7  135.91   11.53  19
  -2  14   6  260.55   17.78  29
   2 -14  -6  214.75   19.99  31
  -2 -14   6  221.69   21.37  24
   2 -14  -6  212.61   21.72  20
  -2 -14   6  257.75   18.08  21
  -2  14   6  202.18   16.28  19
  -2  14   5  428.39   24.16  29
   2 -14  -5  325.13   25.83  31
  -2 -14   5  440.36   27.50  21
  -2  14   5  359.35   22.47  19
  -2  14   4  409.95   24.94  29
   2 -14  -4  372.60   28.35  20
  -2 -14   4  432.73   29.67  24
  -2  14   4  331.58   22.70  19
  -2 -14   4  345.66   24.61  33
   2 -14  -4  345.68   26.13  31
  -2 -14   3  -38.42   22.59  24
   2 -14  -3  -20.72   20.87  20
  -2 -14   2   27.88   21.44  24
  -2  14   2   29.38   15.92  18
   2 -14  -2    8.78   19.17  20
   2 -14  -1  552.48   33.19  20
   2 -14  -1  668.88   34.68  21
  -2 -14   1  571.26   34.36  24
  -2  14   1  626.90   31.91  18
  -2  14   1  623.68   46.98  35
   2  14  -1  567.87   46.62  35
   2 -14   0 1722.72   71.77  21
  -2 -14   0 1561.91   69.63  24
   2  14   0 1533.47   82.18  35
   2  14   1   80.26   35.06  35
   2 -14   1  132.78   24.90  21
   2  14   1  160.75   23.42  18
   2 -14   2  152.34   26.28  21
   2  14   2  196.47   23.56  18
  -2 -14  -2  161.46   22.82  26
   2 -14   3   50.24   26.15  33
   2 -14   3  103.81   26.32  21
  -2 -14  -3   96.45   17.27  20
   2  14   3   86.72   20.48  18
   2 -14   4   62.30   22.90  33
   2  14   4   20.79   18.60  18
  -2 -14  -4    1.17   16.90  20
  -2 -14  -4   26.76   20.93  26
   2 -14   5   28.28   18.44  33
   2 -14   5   34.96   20.91  21
   2  14   5   34.35   16.29  19
  -2 -14  -5   41.04   16.94  20
  -2 -14  -5   28.97   18.95  26
  -2 -14  -6  272.32   19.99  20
   2  14   6  265.80   19.14  19
   2  14   6  258.58   17.50  29
   2  14   7    6.39   10.54  19
   2  14   7   20.29    7.76  29
  -2 -15   6  137.30   15.79  24
  -2  15   6  137.79   13.02  29
   2 -15  -5  229.07   20.11  20
  -2 -15   5  271.56   20.72  21
  -2 -15   5  276.46   22.07  24
  -2  15   5  200.39   15.67  19
  -2  15   5  231.84   17.51  29
  -2 -15   4   53.44   20.41  24
  -2 -15   4    3.30   20.52  21
  -2  15   4   43.17   12.81  19
   2 -15  -4   26.87   17.97  20
  -2  15   4   16.36   15.09  29
  -2  15   3   70.83   14.09  19
  -2 -15   3   63.30   20.89  24
   2 -15  -3   78.12   18.48  20
  -2  15   2  138.05   16.91  18
  -2 -15   2  187.98   22.08  24
   2 -15  -2  160.08   19.29  20
   2 -15  -1  202.96   20.87  21
  -2 -15   1  175.85   20.97  24
   2  15   0  -30.18   21.41  18
  -2 -15   0   -5.42   15.94  24
   2 -15   0    6.90   20.94  21
   2  15   1    4.71   20.54  18
   2 -15   1    1.56   22.11  21
   2  15   2  299.26   24.90  18
   2 -15   2  252.41   27.56  21
   2 -15   3  -25.53   23.64  33
   2  15   3   37.52   18.36  18
   2 -15   3   32.73   22.59  21
   2 -15   4  -19.23   20.12  33
  -2 -15  -4  -16.05   13.91  20
   2 -15   5  -22.59   14.88  33
  -2 -15  -5    5.62   13.03  20
   2  15   5   -5.35   14.14  19
  -2 -15  -6   40.10   11.76  20
   2  15   6   38.89   11.86  19
   2  15   6   47.77   10.59  29
  -2 -16   5   11.77   12.80  21
  -2  16   5   -4.63   10.17  29
  -2 -16   4   82.46   16.81  24
  -2 -16   4   90.13   17.34  21
  -2  16   4   40.37    9.62  19
  -2  16   4   83.37   12.88  29
  -2 -16   3    3.21   15.94  33
  -2 -16   3   10.51   17.25  24
  -2 -16   3    6.13   19.07  21
  -2  16   3    3.50   10.29  19
  -2  16   3   -3.67   12.97  29
  -2 -16   2  208.63   22.82  21
  -2 -16   2  191.35   19.74  24
  -2  16   2  176.17   16.20  29
   2  16  -1  198.38   20.63  18
  -2 -16   1  212.02   18.76  24
   2 -16  -1  180.46   17.66  21
   2  16   0   26.57   18.27  18
   2 -16   0    2.02   18.05  21
   2  16   1  172.33   19.88  18
   2 -16   1  140.91   21.26  21
   2  16   2 1007.94   47.71  18
   2 -16   2 1058.90   49.48  21
   2 -16   3  258.08   23.84  33
   2  16   3  280.12   20.57  18
   2 -16   3  269.96   24.05  21
   2 -16   4  106.19   17.22  33
   2  16   4  119.32   15.00  19
   2  16   5    6.14   10.83  19
  -2 -17   4  276.66   16.79  21
  -2  17   4  190.28   13.03  29
   2 -17  -3    2.42   10.64  33
  -2 -17   3  -17.43   14.60  21
   2  17  -3  -15.95    9.96  18
  -2  17   3    7.69    9.04  29
  -2 -17   2  105.00   16.16  21
   2  17  -2   83.85   13.31  18
   2  17  -1  -16.06   14.37  18
  -2 -17   1   -0.45   15.48  21
   2 -17   0  152.89   20.53  33
   2  17   0  166.76   16.80  18
  -2 -17   0  149.46   16.69  21
   2 -17   1   77.47   19.53  33
   2  17   1   90.09   15.12  18
   2 -17   1   76.30   16.02  21
  -2 -17  -1   75.41   11.96  21
   2  17   2  143.89   15.94  18
   2 -17   3   22.34   15.31  33
   2  17   3   35.02   12.09  19
   2  17   4  187.00   13.37  19
   2  17   4  221.66   13.46  29
  -2 -18   2   11.30   10.16  21
   2 -18  -1  117.20   12.99  33
  -2 -18   1  154.37   12.34  21
   2  18   0   34.67    9.56  18
   2 -18   0   62.37   13.72  33
   2 -18   1   18.26   13.34  33
   2  18   2   15.70    8.26  29
  -3   0  11   13.37   10.14   5
  -3   0  11   15.40   11.59  13
  -3   0  10   25.02   15.64  14
  -3   0   9  -22.16   27.79  42
  -3   0   9   -7.27   16.81  14
   3   0  -9   -1.20   31.63   4
  -3   0   9    6.85   26.22   2
  -3   0   8   59.60   30.55  42
  -3   0   8  125.02   31.05   2
   3   0  -8  123.44   32.88   4
  -3   0   8   99.47   18.58  14
  -3   0   7    6.01   16.79  27
   3   0  -7  -19.25   31.11   4
  -3   0   7  -32.73   29.76   2
  -3   0   7   14.10   30.01  42
  -3   0   6 1021.99   47.43  27
  -3   0   6 1011.63   46.52  19
  -3   0   6 1086.12   56.22   2
   3   0  -6 1156.88   59.37   4
  -3   0   6 1045.27   46.84  14
  -3   0   5  -15.13   15.89  38
   3   0  -5   15.04   26.78   4
  -3   0   5  -13.29   24.60   2
  -3   0   4   65.56   13.28  38
   3   0  -4   62.56   23.96   4
  -3   0   4   57.77   22.61   2
  -3   0   3    5.21    9.33  38
  -3   0   3    4.33    9.99   6
   3   0  -3   -6.71   19.72   4
  -3   0   2  250.90   15.84   9
   3   0  -2  256.65   22.14   4
  -3   0   1    5.64   16.89  41
  -3   0   1   -3.55   16.06   1
  -3   0   0 2058.25   86.96   1
   3   0   1   -2.63   14.08  39
   3   0   1   -6.54    8.66  37
  -3   0  -1   -2.38   18.24   1
   3   0   2 7555.00  308.74  40
   3   0   2 7704.85  306.17  37
   3   0   2 7125.44  308.10   3
   3   0   3   10.77   16.39  39
   3   0   3   -0.47   22.91  40
   3   0   3   -8.92    9.64   5
   3   0   3    4.00   23.79   3
   3   0   4 2171.27  103.76  34
  -3   0  -4 2440.94  101.71  36
   3   0   4 2212.00   98.86  39
   3   0   4 2302.30  102.38  38
   3   0   4 2272.06   95.38   5
   3   0   4 2374.74  103.08   3
   3   0   4 2379.22  100.67   2
  -3   0  -5   -3.90   26.63  36
   3   0   5    4.71   33.11  34
   3   0   5    2.24   30.80   3
   3   0   5  -10.96   22.75   2
   3   0   5  -36.90   19.77  39
   3   0   5  -10.22   28.01  38
   3   0   5  -11.04   12.34   5
   3   0   6  988.00   50.30   8
   3   0   6 1200.91   49.60   5
   3   0   6 1021.93   53.61  39
   3   0   6 1277.56   64.75  38
  -3   0  -6 1122.82   60.10  36
   3   0   6 1097.28   65.67  34
   3   0   6 1152.50   58.44   2
   3   0   6 1087.44   48.47  15
   3   0   6 1141.91   50.82  22
   3   0   6 1038.75   47.98  19
  -3   0  -7  -11.02   32.04  36
   3   0   7   26.38   37.83  38
   3   0   7   -0.36   18.98   8
   3   0   7   -2.25   17.58   5
   3   0   8  553.36   30.35   5
   3   0   8  485.17   31.85   8
   3   0   9   -8.36   19.10  27
   3   0   9  -18.68   16.47   5
   3   0  10  -18.06   16.11  27
   3   0  10   -4.22   13.74   5
   3   0  11   -0.35   11.40  27
  -3   1  11   -8.52   10.25   5
  -3  -1  11  -17.90   11.75  13
  -3   1  10  321.76   21.37  14
  -3   1   9   51.67   26.43  42
  -3  -1   9   87.83   17.75  14
  -3   1   9   60.12   16.90  14
   3   1  -9   46.50   30.27   4
  -3   1   8  422.66   38.47  42
  -3   1   8  484.21   38.95   2
   3   1  -8  468.54   43.32   4
  -3  -1   8  461.67   27.58  14
  -3   1   8  469.00   27.76  14
  -3  -1   7  -14.56   15.29  14
  -3   1   7   -1.97   15.57  14
  -3   1   7  -35.34   28.65  42
  -3  -1   7    8.14   17.72  27
  -3   1   7    7.05   17.16  27
   3   1  -7   13.17   32.24   4
  -3   1   7   -0.90   28.11   2
   3  -1  -7  -22.39   33.31   4
  -3   1   7   -2.83   16.23  19
  -3  -1   6   69.07   15.20  14
  -3   1   6   78.49   13.89  14
  -3  -1   6   79.09   15.12  27
  -3   1   6  102.33   15.93  27
  -3   1   6   67.41   19.80  38
  -3   1   6   89.92   14.52  19
   3  -1  -6  103.76   28.56   4
  -3   1   6   69.79   28.66   2
   3   1  -6   76.18   29.22   4
  -3   1   5   23.63   16.36  38
  -3   1   5   24.61   23.44   2
   3   1  -5   38.53   26.60   4
   3  -1  -5   52.65   26.24   4
  -3   1   4 2118.36   89.06  38
   3  -1  -4 1948.53   88.69  36
   3   1  -4 2151.58   94.04   4
   3  -1  -4 2150.77   93.95   4
  -3   1   3  296.12   16.03  38
  -3   1   3  259.99   15.41   6
  -3   1   3  305.90   19.39   9
   3   1  -3  307.15   25.21   4
   3  -1  -3  271.56   25.44   4
  -3   1   2   37.87   14.23   9
  -3  -1   2   32.75    7.51   9
   3   1  -2   69.03   17.82   4
   3  -1  -2   40.59   19.62   4
  -3  -1   111060.20  450.21  36
  -3   1   111245.80  452.15  41
   3   1  -111086.80  452.62   4
  -3   1   111157.00  452.13   1
   3   1   0  419.61   22.03  39
  -3   1   0  382.74   22.72  10
  -3   1   0  379.11   22.89   1
   3   1   113002.50  526.35  37
   3  -1   113183.00  526.58  38
   3   1   113755.20  527.29  39
   3  -1   112648.00  524.97  37
  -3   1  -113408.70  526.40  10
  -3   1  -112719.60  527.48   1
   3   1   2  585.90   35.96  40
   3   1   2  650.61   32.89  39
   3  -1   2  603.29   32.38  38
  -3  -1  -2  618.67   33.48  36
   3   1   2  607.21   30.25  37
  -3   1  -2  597.66   28.24  10
   3   1   2  681.36   35.38   3
   3   1   3 4449.95  192.82  40
  -3  -1  -3 4722.09  192.07  36
   3  -1   3 4620.25  190.22  39
   3  -1   3 4418.39  191.46  38
   3   1   3 4667.67  187.87   5
   3   1   3 4568.54  192.55   3
   3   1   4 1759.91   84.00  34
  -3  -1  -4 1892.05   81.88  36
   3  -1   4 1691.14   77.74  39
   3  -1   4 1814.08   82.15  38
   3   1   4 1873.19   79.64  39
   3   1   4 1787.64   74.89   5
   3   1   4 1756.33   80.38   2
   3   1   4 1729.59   82.67   3
  -3  -1  -5  245.51   30.70  36
   3   1   5  168.67   35.32  34
  -3   1  -5  220.66   29.39  36
   3   1   5  186.89   28.02   2
   3   1   5  189.09   32.87   3
   3   1   5  196.85   23.91  39
   3   1   5  216.35   33.72  38
   3  -1   5  227.38   31.99  38
   3   1   5  203.75   16.49   5
   3   1   6   28.55   16.00   8
   3   1   6   16.16   15.68   5
   3   1   6   34.77   21.16  39
   3   1   6   42.41   34.95  38
   3  -1   6   36.17   33.63  38
  -3   1  -6   19.08   29.85  36
   3   1   6    2.89   35.94  34
  -3  -1  -6    9.62   29.40  36
   3   1   6   33.98   27.48   2
   3   1   6   23.36   13.99  15
   3   1   6   27.68   17.29  22
   3   1   6   29.14   12.62  19
   3   1   7   42.12   17.44   5
   3   1   7   30.72   18.30   8
  -3   1  -7   -5.46   29.68  36
  -3  -1  -7   42.33   30.90  36
   3   1   7   10.34   21.23  39
   3   1   7  -51.12   37.02  38
   3  -1   7   16.94   37.15  38
   3   1   7   21.01   20.49  22
   3  -1   7  -17.15   19.09  22
   3   1   7   -2.02   13.75  19
  -3  -1  -8   53.87   29.34  36
  -3   1  -8   28.68   27.60  36
   3  -1   8   13.47   10.77  13
   3  -1   8   46.01   19.42  14
   3  -1   8   51.46   20.85  22
   3   1   8   40.45   18.50   5
   3   1   8   25.74   19.45   8
   3  -1   9  195.56   23.16  27
   3   1   9  358.42   24.76  27
   3   1   9  277.27   24.93  14
   3  -1   9  183.75   23.13  14
   3   1   9  305.21   23.13   5
   3  -1  10   10.62   16.03  27
   3   1  10   11.05   15.74  27
   3  -1  10   49.57   15.74  14
   3   1  10   -0.30   15.41  14
   3   1  10    4.89   14.06   5
   3   1  11  123.80   12.76  27
   3  -1  11  107.11   12.70  27
   3   1  11  117.61   12.95  14
   3  -1  11   98.39   12.63  14
  -3  -2  11  -10.85   11.45  13
   3  -2 -11    3.15   12.77  17
  -3  -2  10    9.98   13.71  28
  -3   2  10   14.81   13.88  14
  -3  -2   9  -15.80   17.75  14
  -3   2   9   10.17   15.82  14
  -3  -2   8    0.38   17.55  14
  -3   2   8    7.76   15.28  14
  -3  -2   8    1.00   28.02   2
   3   2  -8    8.05   31.93   4
  -3   2   8   19.34   28.19   2
   3  -2  -8   19.65   33.73   4
  -3   2   8   -1.02   26.99  42
  -3  -2   8  -14.79   27.37  42
  -3   2   7    9.95   20.36  38
  -3  -2   7  -10.58   28.79  42
  -3   2   7  -13.80   26.66  42
  -3   2   7    2.11   16.33  27
  -3  -2   7    7.91   15.29  14
  -3   2   7   -8.02   14.07  14
  -3   2   7  -13.32   28.56   2
   3   2  -7    2.02   31.46   4
   3  -2  -7   42.79   32.67   4
  -3  -2   7   16.58   29.12   2
  -3   2   7    1.90   15.80  19
  -3   2   6   31.66   19.23  38
  -3   2   6   34.30   15.04  27
  -3   2   6    2.62   13.27  19
  -3   2   6   23.57   27.92   2
  -3  -2   6   39.51   27.10   2
   3   2  -6   23.19   30.03   4
  -3   2   6    8.08   12.55  14
  -3  -2   6   24.16   13.75  14
  -3   2   5  224.09   20.26  38
   3   2  -5  239.10   29.01   4
  -3  -2   5  223.78   28.57   2
  -3   2   5  232.02   27.55   2
   3  -2  -4  352.19   24.18  36
  -3   2   4  343.64   27.69   2
   3   2  -4  334.75   29.62   4
  -3  -2   4  345.97   27.83   2
  -3   2   3  303.54   21.02  10
  -3   2   3  267.22   20.58   9
  -3  -2   3  248.66   14.38   6
  -3   2   3  250.38   14.13   6
   3   2  -3  307.19   23.83   4
  -3   2   3  208.21   10.32  35
  -3   2   2  801.89   38.78   9
   3   2  -2  835.18   39.72   4
   3   2  -2  791.92   35.36  35
  -3   2   1 1401.45   61.22   1
  -3  -2   1 1375.11   60.86   1
   3   2  -1 1365.84   60.12  35
  -3  -2   1 1413.20   61.29  41
  -3  -2   1 1440.16   58.27  36
  -3   2   1 1355.41   61.14  41
   3   2  -1 1388.45   61.67   4
  -3   2   1 1475.82   61.07  10
   3  -2  -1 1278.67   62.10   4
   3   2   0  467.95   24.80  39
  -3  -2   0  481.32   24.30  36
  -3   2   0  456.65   26.22   1
  -3  -2   0  473.18   25.81   1
   3   2   0  451.61   27.15  35
   3   2   1  155.15   16.60  37
   3   2   1  166.42   18.72  39
  -3  -2  -1  211.87   19.51  36
  -3  -2  -1  196.23   19.13   1
   3   2   1  198.71   21.14  35
   3   2   2 1047.95   50.86   3
   3  -2   2 1045.23   51.46   3
   3  -2   2 1084.64   50.04  38
   3   2   2 1084.96   52.71  40
   3   2   2 1114.74   49.20  37
   3  -2   3 2384.82  104.14   3
   3   2   3 2315.74  103.98   3
   3   2   3 2296.34  104.57  40
   3  -2   3 2311.09  102.97  38
   3   2   3 2473.73  102.47  37
  -3  -2  -3 2423.37  103.74  36
   3   2   3 2443.56   98.47   5
  -3   2  -3 2304.12   98.81  10
   3  -2   3 2426.81   98.46   5
   3   2   4  -20.11   21.01   2
   3   2   4    4.14   26.91   3
   3   2   4    9.95   29.02  34
  -3  -2  -4    7.64   25.03  36
   3   2   4    5.51   21.02  39
   3  -2   4  -20.63   25.04  38
   3  -2   4   -2.91   10.95   5
   3   2   4   -2.39   10.27   5
   3   2   5  389.80   31.20  39
  -3  -2  -5  430.29   35.81  36
   3  -2   5  420.81   36.57  38
   3  -2   5  446.81   40.58  34
   3   2   5  390.32   40.18  34
   3   2   5  398.47   31.87   2
   3  -2   5  398.12   32.60   2
   3   2   5  445.09   24.59  22
   3  -2   5  357.68   23.72  22
   3   2   5  432.37   22.63   5
   3  -2   5  408.04   22.68   5
   3  -2   6   61.15   14.87   5
   3   2   6   49.92   16.74   8
   3   2   6   38.91   15.69   5
   3  -2   6   42.78   17.13   8
  -3   2  -6   11.33   29.52  36
   3   2   6   31.94   36.05  34
   3  -2   6   82.19   36.50  34
  -3  -2  -6   28.47   31.07  36
   3   2   6   24.38   23.98  39
   3   2   6   50.90   35.52  38
   3  -2   6   39.72   33.30  38
   3   2   6   44.49   14.49  15
   3  -2   6   38.34   17.41  22
   3   2   6   48.74   17.82  22
   3   2   6   50.29   13.48  19
   3  -2   7   44.11   19.64   8
   3   2   7   65.64   17.74   5
   3   2   7   86.95   19.08   8
   3  -2   7   58.50   17.47   5
  -3  -2  -7   64.15   32.97  36
  -3   2  -7   27.46   29.84  36
   3   2   7   62.09   23.90  39
   3   2   7   87.22   38.16  38
   3  -2   7   65.13   17.78  14
   3   2   7   67.65   16.48  15
   3  -2   7   93.61   19.62  22
   3   2   7   67.80   22.50  22
   3   2   7   69.57   15.17  19
   3   2   8  366.03   24.58  19
  -3  -2  -8  349.82   37.92  36
   3  -2   8  403.93   28.27  14
   3  -2   8  436.26   28.63  22
   3   2   8  401.20   27.73   8
   3  -2   8  390.18   28.36   8
   3  -2   8  469.45   26.97   5
   3   2   8  423.20   26.52   5
   3   2   9   18.29   16.83   5
   3  -2   9   13.63   16.79   5
   3  -2   9    4.59   18.40  14
   3   2   9   12.52   19.14  14
   3   2   9   45.59   18.15  27
   3   2  10  186.88   16.85   5
   3   2  10  169.59   18.10  27
   3   2  10  208.41   19.20  14
   3  -2  10  228.95   18.75  14
   3  -2  11  122.03   11.80  14
   3   2  11  114.97   12.20  14
  -3  -3  11   67.54   11.81  13
   3  -3 -11   50.65   14.20  17
  -3  -3  10  238.43   18.72  28
  -3   3  10  259.92   17.98  14
  -3  -3  10  250.75   20.02  13
   3  -3 -10  227.93   20.75  31
  -3   3   9   10.83   14.90  14
  -3  -3   9   20.27   17.60  14
  -3   3   8  112.85   27.88  42
  -3  -3   8   85.39   29.63  42
  -3   3   8  122.64   28.75   2
   3   3  -8  113.03   31.21   4
  -3  -3   8  109.80   30.50   2
   3  -3  -8  125.35   34.03   4
  -3   3   8  124.19   19.36  19
  -3  -3   8  108.44   18.75  14
  -3   3   8  134.90   17.00  14
  -3   3   7   39.07   20.33  38
  -3   3   7   -2.73   27.32  42
  -3  -3   7  115.24   32.04  42
  -3  -3   7  106.04   17.31  14
  -3   3   7    5.93   14.38  14
  -3  -3   7   80.36   16.64  13
  -3  -3   7  108.55   32.02   2
  -3   3   7   21.93   26.41   2
   3   3  -7   80.23   33.78   4
   3  -3  -7   62.24   32.00   4
  -3   3   7   20.90   16.22  19
  -3   3   6   16.24   19.86  38
  -3   3   6   34.75   14.54  27
  -3   3   6    8.14   13.75  29
  -3  -3   6   -1.79   14.44  27
  -3   3   6   22.12   14.52  19
   3   3  -6   25.73   27.35   4
  -3  -3   6   33.61   27.68   2
   3  -3  -6   16.99   30.25   4
  -3   3   6  -31.04   26.51   2
  -3  -3   6    6.24   14.78  14
  -3   3   6    8.16   12.95  14
   3  -3  -5   11.88   21.13  36
   3   3  -5    3.31   23.53   4
   3  -3  -5   18.38   25.76   4
  -3  -3   5    3.81   23.45   2
  -3   3   5   28.23   23.10   2
  -3   3   4   99.10   22.15   2
   3   3  -4   79.36   22.44   4
   3  -3  -4   71.21   23.65   4
  -3  -3   4  113.69   21.79   2
  -3   3   3   44.97   19.03   9
  -3   3   3   39.89   16.85  10
   3   3  -3   58.47   11.27  35
   3  -3  -3   55.48   19.63   4
   3   3  -3   68.91   18.65   4
  -3   3   2 1222.58   55.20   9
   3  -3  -2 1178.59   55.03   4
   3   3  -2 1196.58   54.56   4
   3   3  -2 1197.94   52.53  35
   3   3  -1 3446.12  141.99  35
   3   3  -1 3391.75  140.44  39
  -3  -3   1 3438.47  140.40  36
   3  -3  -1 3280.30  142.41   4
   3   3  -1 3350.71  142.04   4
  -3  -3   1 3449.41  141.62   1
  -3   3   1 3546.18  141.50   1
  -3  -3   0  764.92   35.08  36
   3   3   0  747.52   34.53  39
  -3   3   0  732.96   34.72  41
  -3  -3   0  712.27   34.97  41
   3   3   0  657.61   37.18  35
  -3  -3   0  690.18   34.29   1
  -3   3   0  712.97   34.22   1
  -3  -3  -1  915.46   43.72  36
   3   3   1  894.35   42.49  37
   3   3   1  918.62   45.63  35
   3  -3   1  913.98   42.74   3
   3   3   1  911.56   42.39   3
  -3  -3  -1  860.29   42.01   1
  -3   3  -1  843.37   41.69   1
   3  -3   2   18.85   21.81  40
   3   3   2   -4.08   20.87  40
   3   3   2   -9.27   16.52  37
   3   3   2   25.09   21.40  35
  -3   3  -2   -1.86   19.51   1
  -3  -3  -2  -13.49   19.13   1
   3  -3   2    5.18   20.15   3
   3   3   2   21.86   20.04   3
   3   3   3  347.22   30.84  40
   3  -3   3  341.10   30.99  40
  -3  -3  -3  396.46   30.24  36
   3   3   3  360.13   27.48  37
   3   3   3  376.08   18.76   5
   3  -3   3  371.58   18.92   5
   3  -3   3  363.04   30.04   3
   3   3   3  359.60   29.66   3
   3  -3   4  631.94   42.22  34
   3   3   4  559.13   41.79  34
   3  -3   4  642.31   40.91   3
   3   3   4  611.00   40.45   3
  -3  -3  -4  572.46   39.78  36
   3  -3   4  615.50   28.36   5
   3   3   4  597.95   28.22   5
   3   3   5    3.22   31.63  34
  -3  -3  -5    5.84   28.65  36
   3  -3   5    0.80   31.69  34
   3   3   5   33.58   24.15  39
   3   3   5   -1.35   12.98  15
   3   3   5    2.72   16.42  22
   3  -3   5    1.98   14.41  22
   3   3   5   -7.61   12.86   5
   3  -3   5    0.66   12.72   5
   3   3   6  798.89   36.50   5
   3  -3   6  795.25   36.80   5
   3   3   6  704.26   36.97   8
   3  -3   6  730.41   37.53   8
   3  -3   6  691.04   52.57  34
   3   3   6  688.65   53.17  34
   3  -3   6  756.45   37.33  33
   3   3   6  761.34   45.57  39
  -3  -3  -6  762.11   50.19  36
  -3   3  -6  733.30   47.19  36
   3   3   6  756.67   36.47  15
   3   3   6  763.72   39.43  22
   3  -3   6  708.89   37.74  22
   3   3   6  744.47   36.51  19
   3   3   7   -2.51   16.81   8
   3   3   7   -7.83   16.35   5
   3  -3   7    6.85   18.04   8
   3  -3   7   11.28   17.13   5
  -3   3  -7   40.74   28.48  36
  -3  -3  -7  -32.78   33.20  36
   3   3   7    7.37   24.63  39
   3   3   7   22.58   35.19  38
   3  -3   7    1.50   17.41  14
   3   3   7  -11.32   15.97  15
   3  -3   7  -10.64   18.33  22
   3   3   7    3.86   15.83  19
   3  -3   8  120.72   18.70   5
   3   3   8  129.03   20.06   8
   3  -3   8  104.90   19.88   8
   3   3   8  143.66   18.86   5
   3   3   8  128.67   23.98  39
  -3  -3  -8  131.81   32.51  36
   3  -3   8  124.75   19.80  14
   3  -3   8  130.03   21.10  22
   3   3   8  122.60   17.21  19
   3   3   9  189.86   18.81   5
   3  -3   9  174.28   19.60   5
   3   3   9  217.24   21.18  27
   3  -3   9  228.30   21.80  27
   3  -3   9  216.93   21.08  14
   3   3   9  177.11   21.17  14
   3   3  10   33.46   14.36  27
   3  -3  10   28.29   15.11  27
   3  -3  10   51.15   14.79  14
   3   3  10   31.31   15.15  14
   3   3  11   72.89   11.09  14
  -3  -4  11  373.75   19.43  13
   3  -4 -11  348.49   21.16  17
  -3  -4  10  289.22   20.73  28
  -3  -4  10  362.38   22.12  13
   3  -4 -10  334.66   23.64  31
  -3  -4   9    8.04   17.34  28
   3  -4  -9  -35.18   21.58  31
  -3   4   9   -4.65   14.13  14
  -3   4   8   40.26   26.03  42
  -3  -4   8   42.48   26.99  42
   3  -4  -8   22.18   29.34   4
  -3  -4   8   42.34   28.73   2
   3   4  -8   50.37   28.67   4
  -3   4   8   39.87   26.06   2
  -3   4   8   51.77   17.08  19
  -3   4   8   46.50   14.39  14
  -3   4   7  339.74   33.77  42
  -3   4   7  308.57   28.08  38
  -3  -4   7  356.15   36.78  42
  -3   4   7  379.20   21.90  14
  -3   4   7  367.16   33.79   2
  -3  -4   7  382.94   36.01   2
   3   4  -7  315.90   38.37   4
   3  -4  -7  369.94   39.20   4
  -3   4   7  340.09   24.27  19
  -3   4   6  177.20   24.06  38
  -3   4   6  206.64   16.03  14
  -3  -4   6  213.63   17.71  13
  -3   4   6  189.38   17.93  19
   3  -4  -6  176.44   18.63  20
  -3   4   6  213.82   29.17   2
  -3  -4   6  203.27   29.65   2
   3   4  -6  183.15   32.49   4
   3  -4  -6  135.64   32.39   4
  -3   4   6  221.89   17.21  29
  -3  -4   5   27.71   12.66  14
  -3  -4   5   20.45   11.50  13
   3  -4  -5    3.47   24.55   4
  -3   4   5   42.25   22.31   2
  -3  -4   5   32.95   23.99   2
   3   4  -5   23.25   23.65   4
  -3   4   5   24.52   12.50  19
  -3   4   4  104.81   18.09  10
  -3   4   4   86.21    9.75  35
  -3   4   4   98.22   20.77   2
  -3  -4   4  100.96   21.99   2
   3  -4  -4   94.24   22.55   4
   3   4  -4   90.86   21.63   4
  -3   4   3  197.49   20.45  10
  -3  -4   3  172.93   20.63   2
  -3   4   3  182.12   20.07   2
   3  -4  -3  156.56   22.09   4
   3   4  -3  160.29   20.67   4
   3  -4  -2   27.20   18.28   4
   3   4  -2   22.93   16.08   4
   3   4  -1 1404.58   62.39  35
  -3  -4   1 1503.67   59.90  36
   3   4  -1 1345.95   58.95  39
   3   4  -1 1364.17   61.97  37
   3   4  -1 1332.02   60.70   4
   3  -4  -1 1357.36   61.05   4
  -3   4   1 1384.72   63.28   9
  -3   4   0   64.41   14.45  41
   3   4   0   88.23   18.76  37
  -3  -4   0   69.12   14.78  41
  -3  -4   0   86.84   18.27  36
   3   4   0   67.99   21.38  35
  -3   4   0   73.26   13.78   1
  -3  -4   0  100.35   13.66   1
  -3  -4  -1  634.05   34.19  36
   3   4   1  600.09   36.16  35
   3  -4   1  596.98   30.74   3
   3   4   1  564.75   30.98   3
  -3  -4  -1  552.55   30.17   1
  -3   4  -1  617.26   30.10   1
   3  -4   2    3.06   20.98  40
   3   4   2   -0.38   20.53  40
   3   4   2   29.67   19.25  37
   3   4   2   22.83   23.78  35
   3  -4   2   15.90   18.72   3
   3   4   2    2.14   18.94   3
  -3   4  -2    4.27   16.50   1
  -3  -4  -2    0.36   18.23   1
   3   4   3 1164.90   56.60  40
   3   4   3 1151.77   55.87  37
  -3  -4  -3 1222.33   58.06  36
   3  -4   3 1217.03   57.24  40
   3  -4   3 1136.84   48.81   5
   3   4   3 1134.61   48.86   5
   3  -4   3 1118.36   55.81   3
   3   4   3 1125.22   56.23   3
   3   4   4   70.80   27.55   3
   3  -4   4   68.48   26.18   3
   3   4   4   86.60   11.50   5
   3  -4   4   90.95   11.62   5
   3  -4   4  112.74   29.49  34
   3   4   4   29.11   28.09  34
  -3  -4  -4   73.26   28.07  36
  -3  -4  -5  173.61   32.85  36
   3  -4   5  127.55   33.04  34
   3  -4   5  143.62   17.80  33
   3   4   5  139.36   33.43  34
   3   4   5  154.14   16.05  19
   3   4   5  155.73   16.46  15
   3  -4   5  159.71   17.74  22
   3   4   5  196.02   19.44  22
   3  -4   5  156.71   15.16   5
   3   4   5  166.92   14.46   5
   3   4   6  172.59   17.05   5
   3  -4   6  167.54   18.37   8
   3   4   6  120.79   17.23   8
   3  -4   6  149.27   16.45   5
   3  -4   6  165.44   19.10  33
  -3  -4  -6  147.40   35.19  36
   3   4   6  142.06   28.66  39
   3   4   6  115.50   16.78  15
   3  -4   6  135.46   16.43  14
   3  -4   6  145.60   19.10  22
   3   4   6  131.88   17.22  19
   3  -4   7  314.30   23.52   5
   3   4   7  322.59   24.16   8
   3   4   7  352.46   23.20   5
   3  -4   7  333.01   24.46   8
  -3   4  -7  329.07   33.75  36
   3   4   7  284.46   32.39  39
   3   4   7  296.63   42.40  38
  -3  -4  -7  309.21   39.72  36
   3   4   7  329.84   23.15  15
   3  -4   7  356.39   23.59  14
   3  -4   7  287.19   24.35  22
   3   4   7  342.55   23.19  19
   3   4   8   37.72   15.82   5
   3  -4   8   42.96   16.49   5
   3   4   8   45.74   18.74   8
   3  -4   8   33.64   18.18   8
   3   4   8   18.07   22.12  39
  -3  -4  -8   30.55   31.08  36
  -3  -4  -8   35.47   15.94  26
   3  -4   8   42.84   18.27  27
   3  -4   8   56.49   17.57  14
   3  -4   8   28.23   18.60  22
   3   4   8   31.08   15.93  19
   3  -4   9  119.61   17.79  14
   3   4   9  118.09   18.81  14
   3   4   9  136.13   15.89   5
   3  -4   9  107.57   16.97   5
   3   4   9  111.94   15.70  19
   3   4   9  109.98   17.22  27
   3  -4   9  155.88   19.15  27
   3  -4  10   -0.25   13.70  27
   3   4  10   12.02   12.64  27
   3  -4  10  -27.51   12.79  14
   3   4  10   11.01   14.05  14
   3   4  11  109.23   10.14  14
  -3   5  11    1.03    9.52  13
   3  -5 -11   12.72   13.38  17
   3  -5 -10   97.75   18.18  31
  -3  -5  10   83.32   14.94  13
  -3  -5  10  115.86   14.31  28
  -3  -5  10   96.05   12.06   5
  -3   5  10   89.98   11.70   5
   3  -5 -10  103.00   21.52  17
  -3  -5   9  204.66   20.92  28
  -3   5   9  225.84   17.09  14
   3  -5  -9  264.18   25.08  31
  -3   5   8   91.81   24.20  42
  -3  -5   8   83.39   25.55  42
  -3  -5   8   92.88   18.85  28
  -3   5   8   79.02   14.13  14
  -3  -5   8   72.65   25.13   2
   3  -5  -8  124.45   29.54   4
  -3   5   8   54.51   24.94   2
   3   5  -8   84.04   29.62   4
  -3   5   8   91.34   18.49  19
  -3  -5   7    6.53   25.01  42
  -3   5   7   -0.85   24.86  42
  -3   5   7   15.02   15.89  29
  -3   5   7   15.23   16.34  19
   3  -5  -7    4.29   17.37  20
  -3   5   7   44.89   24.45   2
  -3  -5   7   29.73   26.41   2
   3  -5  -7  -25.05   29.57   4
   3   5  -7   25.14   27.69   4
  -3  -5   7   13.33   16.45  14
   3  -5  -6   58.73   28.38   4
   3   5  -6   28.80   27.94   4
  -3   5   6   58.07   23.72   2
  -3  -5   6   58.04   26.32   2
  -3   5   6   38.59   23.31  42
  -3  -5   6   39.91   25.66  42
  -3   5   6   52.76   15.49  19
   3  -5  -6   59.92   17.65  20
  -3  -5   6   66.86   14.38  13
  -3  -5   6   56.29   15.77  14
  -3  -5   5  222.47   16.40  13
  -3  -5   5  220.94   17.21  14
  -3  -5   5  241.90   27.51   2
  -3   5   5  208.99   25.81   2
   3  -5  -5  251.56   29.57   4
   3   5  -5  257.44   27.82   4
  -3   5   5  227.80   17.20  19
   3  -5  -5  188.19   19.01  20
   3  -5  -4    8.98    9.47  11
  -3   5   4   23.40   17.95  10
  -3   5   4    2.43   10.88  35
  -3  -5   4  -13.10   19.88   2
   3  -5  -4   39.51   21.72   4
  -3   5   4   23.10   18.73   2
   3   5  -4   13.60   20.03   4
  -3   5   3 6204.03  258.43   9
   3   5  -3 6105.20  257.00   4
  -3   5   3 6364.18  257.25  10
  -3   5   3 6250.80  256.62   2
  -3  -5   3 6222.91  256.95   2
   3  -5  -2  -12.59   16.11   4
   3   5  -2    4.46   15.10   4
   3   5  -1  280.73   25.05  35
   3   5  -1  295.43   24.15  37
   3   5  -1  276.98   17.75  39
  -3   5   1  302.07   26.97   9
   3   5  -1  265.17   19.40   4
   3  -5  -1  275.11   19.53   4
   3   5   0  111.46   23.37  35
  -3  -5   0  131.92   21.91  36
  -3   5   0   86.89   13.76  41
   3   5   0   95.70   20.45  37
  -3  -5   0  105.16   13.78  41
  -3   5   0   78.74   23.38   9
  -3  -5   0   91.85   12.69   1
  -3   5   0   92.95   13.13   1
  -3  -5  -1   19.80   13.32   1
   3  -5   1   20.95   13.82   3
   3   5   1   20.56   15.36   3
  -3   5  -1   24.20   12.87   1
  -3  -5  -1   38.02   22.69  36
   3   5   1   12.97   23.92  35
   3  -5   1   22.19   15.53  40
   3   5   1   29.34   20.46  37
   3  -5   2  300.88   23.09   3
   3   5   2  292.31   24.04   3
  -3   5  -2  315.77   21.04   1
  -3  -5  -2  318.80   22.53   1
   3  -5   2  333.55   25.48  40
   3   5   2  311.98   25.16  40
   3   5   2  285.67   30.76  35
   3   5   3  419.07   32.09  34
   3  -5   3  444.03   30.86  34
  -3   5  -3  437.97   27.16   1
  -3  -5  -3  438.98   29.74   1
   3  -5   3  384.03   29.74   3
   3   5   3  391.44   30.62   3
   3  -5   3  368.71   19.37  11
  -3  -5  -3  402.42   34.38  36
   3   5   3  347.21   30.62  37
   3   5   3  432.09   19.91   5
   3  -5   3  397.23   19.66   5
   3   5   4   56.30   13.07  15
   3   5   4   60.22   10.97   5
   3  -5   4   43.51   10.90   5
  -3  -5  -4   60.11   29.68  36
   3  -5   4   30.59   26.31  34
   3   5   5  829.60   50.49  34
   3  -5   5  765.16   49.51  34
   3  -5   5  806.03   38.77  33
  -3  -5  -5  787.61   51.50  36
   3  -5   5  707.50   35.86  14
   3  -5   5  708.49   37.87  22
   3  -5   5  721.28   36.88   8
   3  -5   5  832.49   36.13   5
   3   5   5  775.72   36.83   8
   3   5   5  909.75   36.66   5
   3  -5   6  186.83   16.99   5
   3  -5   6  157.75   18.18   8
   3   5   6  161.55   18.83   8
   3   5   6  191.76   17.32   5
  -3  -5  -6  187.95   36.62  36
   3  -5   6  159.56   19.80  33
   3   5   6  200.90   30.75  39
   3  -5   6  155.24   16.51  14
   3  -5   6  145.08   20.19  22
   3   5   6  178.15   17.96  19
   3  -5   7  501.23   28.17   5
   3  -5   7  523.66   29.21   8
   3   5   7  487.57   28.81   8
   3   5   7  544.42   28.11   5
  -3   5  -7  518.87   37.93  36
   3   5   7  414.00   38.34  39
  -3  -5  -7  381.06   43.51  36
   3  -5   7  463.41   28.61  33
   3  -5   7  532.27   28.41  14
   3   5   7  484.47   29.62  15
   3  -5   7  487.75   30.16  22
   3   5   7  505.41   29.31  19
   3   5   8   85.64   16.96  19
   3  -5   8   95.55   18.33  27
   3   5   8  127.68   17.30  27
  -3  -5  -8   79.60   17.30  26
   3  -5   8  109.15   16.94  14
   3  -5   8  107.99   18.32  22
   3   5   8  100.27   15.24   5
   3  -5   8   98.92   16.54   5
   3  -5   9   77.58   16.44  27
   3   5   9   60.34   15.12  27
   3   5   9   51.48   14.75  19
   3  -5   9   88.87   15.01  14
   3   5   9   74.96   16.64  14
   3  -5  10   24.88   12.28  27
   3   5  10   -2.56   10.53  27
   3   5  10   -2.64   12.40  14
  -3  -5 -11   51.08   10.93  31
  -3   6  11   12.77    8.41  13
   3  -6 -11  -16.19   11.95  17
  -3  -6  10  303.30   19.79  28
  -3  -6  10  339.91   20.39  13
   3  -6 -10  325.09   23.64  31
   3  -6 -10  366.71   25.63  17
   3  -6  -9   29.36   21.75  31
  -3  -6   9   56.64   17.13  28
  -3  -6   9   70.85   16.86  13
  -3   6   9   46.68   16.34  19
   3  -6  -8  537.71   41.02   4
   3  -6  -8  634.98   37.43  31
  -3  -6   8  540.65   37.97  42
  -3  -6   8  602.30   33.14  28
   3  -6  -8  569.91   32.32  20
  -3   6   8  605.69   31.98  19
  -3   6   7  216.69   25.81  42
  -3  -6   7  138.59   27.62  42
  -3   6   7  221.83   19.38  29
  -3  -6   7  221.69   21.18  28
   3  -6  -7  217.76   22.37  20
  -3   6   7  229.87   20.21  19
  -3   6   7  182.17   26.37   2
  -3  -6   7  213.18   27.39   2
   3   6  -7  194.28   30.52   4
   3  -6  -7  209.71   30.51   4
  -3   6   6   71.13   23.36  42
  -3  -6   6   89.48   24.96  42
   3  -6  -6   58.84   19.50  20
  -3   6   6   81.94   16.20  19
  -3   6   6   98.84   22.79   2
  -3  -6   6   87.88   24.01   2
   3   6  -6   85.69   26.57   4
   3  -6  -6  104.57   27.70   4
  -3   6   5    1.04   12.97  19
   3  -6  -5   26.99   17.41  20
  -3  -6   5   13.52   12.38  13
  -3   6   5    3.55   13.89  29
  -3   6   5    2.63   15.87  10
  -3  -6   5   19.14   21.34   2
   3   6  -5   15.72   23.42   4
  -3   6   5   38.66   20.53   2
   3  -6  -5   26.80   24.61   4
   3  -6  -4   71.54   16.79  20
  -3   6   4   53.10   14.90  35
  -3  -6   4   95.82   13.01  28
  -3   6   4   69.18   20.21  10
  -3   6   4   78.07   19.41   2
  -3  -6   4   51.84   19.61   2
   3   6  -4   66.90   20.03   4
   3  -6  -4   68.97   21.76   4
   3  -6  -4   66.53   11.12  11
  -3  -6   4   69.48   11.78  13
  -3   6   3  122.61   22.29  10
  -3   6   3  112.03   16.87   2
   3   6  -3   87.96   18.07   4
   3  -6  -3  106.39   19.25   4
  -3  -6   3  108.37   16.46   2
   3  -6  -3  123.05   12.37  11
   3   6  -2 2441.94  101.06  37
   3   6  -2 2286.97   97.64   4
   3  -6  -2 2328.61   98.02   4
  -3   6   2 2412.87  102.22   9
  -3   6   2 2265.76   96.92   2
  -3  -6   2 2218.74   96.85   2
   3   6  -1 1252.59   60.53  37
  -3   6   1 1285.55   61.66   9
   3   6   0 1799.09   77.26  35
   3   6   0 1810.81   75.83  37
  -3  -6   0 2004.49   76.55  36
  -3   6   0 1802.71   76.90   9
  -3  -6   0 1681.52   70.46   1
   3   6   0 1565.21   70.85   3
  -3   6   0 1573.82   70.01   1
   3  -6   0 1605.04   70.36   3
   3  -6   1    0.25   11.35   3
   3   6   1   12.69   14.78   3
  -3  -6  -1    2.00   10.75   1
  -3   6  -1    4.93   11.61   1
  -3  -6  -1  -14.54   24.81  36
   3   6   1  -13.98   27.08  35
  -3   6  -1    3.41   12.46  41
   3  -6   1   -6.59   12.53  40
   3   6   1   -0.28   15.45  40
   3   6   1   -7.40   22.40  37
  -3  -6  -1    6.97   11.43  41
   3  -6   2   37.29   10.57  11
   3  -6   2   63.25   15.21   3
   3   6   2   42.57   18.68   3
  -3  -6  -2   54.63   15.23   1
  -3   6  -2   46.08   12.68   1
   3   6   2   80.56   30.33  35
  -3  -6  -2   55.49   27.50  36
   3  -6   2   70.54   16.91  34
   3  -6   3   36.31    9.86  11
   3  -6   3   45.34   19.27   3
  -3  -6  -3   55.50   19.04   1
  -3   6  -3   53.99   15.24   1
   3   6   3   57.87   21.28   3
   3   6   3   17.89   22.85  34
   3  -6   3   22.41   20.39  34
   3  -6   4   46.22    9.92   5
   3   6   4   42.20   10.32   5
   3   6   4   36.10   27.24  37
   3  -6   4   50.39   17.33  33
   3   6   4   50.84   29.44  35
   3  -6   4   83.75   26.23  34
   3   6   4   49.69   25.94  34
  -3  -6  -4   54.67   32.70  36
  -3  -6  -4   55.54   12.81  32
   3   6   4   32.68   14.32  18
   3   6   4   22.28   14.39  15
   3  -6   4   29.79    8.15  11
   3  -6   4   30.23   16.01  24
   3  -6   4   30.69   15.81  21
  -3   6  -4   58.72   18.49   1
  -3  -6  -4   56.46   23.95   1
   3  -6   5  301.07   18.83   5
   3   6   5  330.43   19.32   5
   3  -6   5  330.72   20.05   8
   3   6   5  297.13   22.49  15
   3  -6   5  343.55   24.78  33
  -3  -6  -5  326.21   40.28  36
   3  -6   5  300.84   22.37  24
   3  -6   5  272.64   21.52  22
   3  -6   5  345.76   23.33  21
  -3  -6  -5  303.55   32.32   1
  -3   6  -5  341.15   29.06   1
   3  -6   6  378.61   22.05   5
   3   6   6  399.47   21.82   5
   3  -6   6  333.98   22.84   8
   3   6   6  335.85   22.89   8
   3  -6   6  406.69   26.15  33
  -3  -6  -6  322.36   41.97  36
   3  -6   6  345.79   21.22  14
   3   6   6  390.13   25.10  15
   3  -6   6  337.47   25.20  22
  -3   6  -6  394.54   32.79   1
  -3  -6  -6  425.79   37.95   1
   3  -6   7  514.49   28.43   5
   3   6   7  554.06   29.95   8
   3   6   7  586.57   28.43   5
   3  -6   7  589.04   30.27   8
  -3  -6  -7  511.82   42.12   1
   3   6   7  507.88   41.00  39
  -3  -6  -7  532.02   46.45  36
   3  -6   7  566.19   30.75  33
   3  -6   7  512.18   29.71  27
  -3  -6  -7  542.24   31.25  26
   3  -6   7  549.08   28.40  14
   3  -6   7  525.03   30.71  22
   3   6   7  555.35   30.72  19
   3   6   8  385.01   24.61  19
   3   6   8  362.75   23.39  27
   3  -6   8  384.13   24.17  27
  -3  -6  -8  393.89   25.02  26
   3  -6   8  392.50   22.61  14
   3  -6   8  343.81   24.41  22
   3   6   8  389.31   22.26   5
   3   6   9   19.34   12.64  27
   3  -6   9   55.94   13.93  27
   3   6   9   30.57   13.82  19
   3   6   9   35.39   14.78  14
   3   6  10  148.10   13.59  14
   3  -7 -10   27.06   16.78  31
   3  -7 -10   40.85   18.85  17
  -3  -7   9   62.36   16.48  28
   3  -7  -9   90.53   22.83  31
  -3   7   9   52.62   15.90  19
  -3  -7   9   70.17   15.92  13
   3  -7  -8  201.84   27.41  31
  -3  -7   8  183.76   21.04  28
  -3  -7   8  163.01   19.49  13
  -3   7   8  201.05   19.25  19
   3  -7  -8  164.76   21.39  20
  -3   7   7  338.45   22.29  29
  -3  -7   7  301.55   22.69  28
   3  -7  -7  289.35   29.10  31
   3  -7  -7  306.51   25.21  20
  -3  -7   7  273.33   21.94  24
  -3   7   7  293.87   22.29  19
  -3  -7   6  167.39   23.46  42
   3  -7  -6  197.79   27.41  31
  -3   7   6  206.57   18.80  19
   3  -7  -6  210.20   23.16  20
  -3  -7   6  116.84   22.51   2
   3  -7  -6  138.11   27.08   4
  -3  -7   5    2.18   17.68   2
   3  -7  -5   15.54   22.34   4
  -3  -7   5   28.97   17.84  42
  -3  -7   5   44.72   13.83  13
  -3   7   5   34.61   14.41  29
   3  -7  -5   19.66   16.06  26
   3  -7  -5   12.16   22.52  31
  -3  -7   5   45.28   15.15  28
   3  -7  -5   19.22   20.23  20
  -3   7   5   29.13   14.48  19
  -3   7   5   36.80   17.14  10
  -3  -7   4  103.62   17.27   2
  -3   7   4   84.91   13.93  19
  -3   7   4  193.24   20.71  35
   3  -7  -4  145.52   13.89  11
  -3  -7   4   84.12   13.96  13
   3  -7  -4  103.93   17.73  26
   3  -7  -4   73.01   22.41  31
  -3  -7   4   99.76   15.28  28
   3  -7  -4  139.84   20.64  20
  -3   7   4  139.19   22.34  10
   3  -7  -3   46.21   12.13  11
  -3  -7   3   51.59   11.75  13
   3   7  -3   59.14   24.85  37
   3  -7  -3   43.26   18.22  31
  -3  -7   3   49.47   12.07  28
  -3  -7   3   37.02   11.06   2
   3  -7  -3   32.80   13.99   4
   3  -7  -3   29.77   16.42  20
  -3  -7   2   56.30    9.17   2
   3  -7  -2   43.31   11.54   4
   3   7  -2   28.95   22.82  37
  -3   7   2   35.58   27.08   9
   3  -7  -2   20.30   12.55  11
   3   7  -1 1264.71   55.18  37
  -3   7   1 1316.28   55.90   9
   3  -7  -1 1263.26   46.29  11
   3   7   0   22.22   27.60  35
   3  -7   0   10.33   12.02  11
  -3  -7   0   46.05   26.07  36
   3   7   0   21.05   24.18  37
   3  -7   0   14.16    7.74  40
  -3   7   0   85.64   26.27   9
   3   7   1   29.30   29.19  35
   3  -7   1   20.03    9.12  34
  -3  -7  -1   49.64   27.95  36
   3  -7   1   32.13    8.89   3
  -3  -7  -1   33.44    8.99   1
   3  -7   1   35.56   12.01  11
   3   7   1   -0.58   22.72  37
  -3  -7  -1   42.11    9.09  41
  -3   7  -1   72.44   26.61   9
   3  -7   2  470.96   23.37  11
   3   7   2  461.87   33.73  37
  -3  -7  -2  481.79   38.75  36
   3   7   2  504.21   39.44  35
   3  -7   2  444.99   24.57  34
  -3  -7  -2  445.10   24.23   1
  -3  -7  -3  694.02   34.84  16
   3   7   3  803.06   35.32  18
  -3  -7  -3  745.13   34.88  32
   3  -7   3  708.15   37.03  34
   3  -7   3  765.68   37.40  33
   3  -7   3  722.17   33.43  11
   3   7   3  697.87   35.32  15
   3  -7   3  732.19   36.37  21
   3  -7   3  716.67   36.60  24
  -3  -7  -3  797.83   37.63   1
  -3  -7  -4  492.14   31.17   1
  -3  -7  -4  500.58   43.91  36
  -3  -7  -4  451.83   25.65  32
   3  -7   4  478.94   29.60  33
   3   7   4  518.53   40.02  35
   3  -7   4  453.51   22.62  11
   3   7   4  482.69   26.77  15
   3  -7   4  437.87   24.04  28
   3  -7   4  445.75   28.45  21
   3  -7   4  480.51   28.76  24
  -3  -7  -4  466.96   25.64  16
   3   7   4  518.38   26.86  18
   3   7   5   -5.53   16.60  18
   3  -7   5   29.06   19.40  33
  -3  -7  -5    5.37   13.52  32
  -3  -7  -5   -8.37   36.56  36
   3   7   5    9.46   17.34  15
   3  -7   5  -10.03   15.69  22
   3  -7   5   14.30   18.03  24
   3  -7   5    6.67   18.32  21
  -3  -7  -5   31.03   22.82   1
   3  -7   6  401.31   23.95   8
  -3  -7  -6  395.45   34.29   1
  -3  -7  -6  420.89   45.32  36
   3  -7   6  430.72   28.42  33
   3   7   6  490.59   28.30  15
  -3  -7  -6  484.47   28.74  26
   3  -7   6  426.35   26.95  22
   3   7   6  486.61   27.56  19
   3   7   7   37.62   26.32  39
   3  -7   7   79.68   17.07  33
  -3  -7  -7   93.75   35.26  36
  -3  -7  -7   64.94   17.66  12
   3  -7   7   36.91   10.73  14
   3   7   7   80.33   19.09  15
   3  -7   7   61.07   16.48  22
   3   7   7   84.28   17.44  19
   3   7   7   48.48   11.26  29
   3  -7   7   72.58   14.25  27
  -3  -7  -7   64.71   18.64  26
   3  -7   8    7.06   14.11  22
   3   7   8   29.82   16.65  19
   3  -7   8   -3.06   12.74  27
  -3  -7  -8   -0.63   16.65  26
   3   7   9  377.62   21.97  19
   3   7   9  380.06   22.30  14
   3   7  10  187.10   11.99  14
   3  -8 -10   47.29   16.90  17
   3  -8 -10   28.70   15.46  31
  -3  -8   9   97.65   16.60  28
   3  -8  -9  137.35   22.34  31
   3  -8  -9  171.53   23.09  17
   3  -8  -9  123.47   16.39  20
  -3   8   9  145.28   15.84  19
  -3  -8   8   71.44   18.08  28
   3  -8  -8   64.89   25.38  31
  -3  -8   8   39.48   16.95  13
  -3   8   8   99.98   17.27  19
   3  -8  -8   37.73   20.40  20
   3  -8  -7  357.74   32.11  31
   3   8  -7  338.51   31.06  37
  -3  -8   7  378.89   25.56  28
   3  -8  -7  350.78   27.55  20
  -3  -8   7  329.56   24.34  24
  -3   8   7  317.39   23.61  19
   3  -8  -6  597.12   37.69  31
  -3   8   6  502.17   29.49  29
   3   8  -6  533.40   39.28  37
   3  -8  -6  533.95   33.87  20
  -3   8   6  552.91   29.74  19
   3   8  -5   -5.00   26.50  37
  -3   8   5   18.64   15.60  29
   3  -8  -5    7.84   24.60  31
  -3  -8   5    1.05   16.10  28
   3  -8  -5  -15.55   18.07  26
  -3   8   5   16.42   17.19  10
  -3   8   5   -4.42   13.98  19
   3  -8  -5    0.78   21.28  20
   3   8  -4   10.81   27.61  37
  -3   8   4   22.53   20.12  35
   3  -8  -4   20.12   22.68  31
  -3  -8   4   22.76   15.18  28
   3  -8  -4    2.30   17.59  26
   3  -8  -4   39.06   20.10  20
  -3   8   4   46.89   21.65  10
   3  -8  -4    6.79   13.44  11
  -3  -8   4   16.37   13.32  13
  -3   8   3  412.60   37.96   9
   3   8  -3  447.68   35.71  37
   3  -8  -3  447.28   23.21  11
  -3  -8   3  455.60   23.98  28
   3  -8  -3  429.04   26.47  26
   3  -8  -3  405.27   26.88  20
   3  -8  -3  393.74   26.12  17
  -3   8   3  380.84   23.21  18
   3  -8  -2 1179.54   58.83  31
   3  -8  -2 1327.35   55.87  11
  -3  -8   2 1296.27   56.06  28
   3   8  -2 1242.41   63.97  37
  -3   8   2 1366.71   66.28   9
   3  -8  -1 1212.65   52.93  11
   3   8  -1 1262.07   61.74  37
   3   8  -1 1120.55   62.30  35
  -3   8   1 1253.31   62.22   9
   3  -8   0  916.38   41.83  11
   3   8   0  965.35   51.40  37
  -3   8   0 1014.94   51.85   9
   3   8   0  840.85   53.10  35
  -3   8  -1  543.13   36.95   9
  -3  -8  -1  539.85   40.54  36
   3   8   1  497.14   35.78  37
   3   8   1  545.46   41.55  35
  -3  -8  -1  469.58   26.82  32
   3  -8   1  491.31   26.00  11
   3  -8   1  519.01   28.27  24
  -3  -8  -1  510.57   26.80  16
  -3   8  -2  195.15   28.68   9
   3   8   2  202.75   29.14  37
  -3  -8  -2  187.55   17.77  32
  -3  -8  -2  164.30   34.09  36
   3   8   2  219.63   34.82  35
   3  -8   2  203.39   16.29  11
  -3  -8  -2  178.59   17.35  26
   3  -8   2  211.19   20.18  24
   3  -8   2  199.04   20.24  21
  -3  -8  -2  202.34   17.74  16
  -3   8  -3  -34.99   25.20   9
   3   8   3    1.66   27.81  37
  -3  -8  -3    1.14   15.13  32
   3  -8   3   15.30   12.39  11
   3   8   3    8.27   14.83  15
  -3  -8  -3   34.57   16.28  26
   3  -8   3   15.07   12.83  28
   3  -8   3   26.05   17.57  24
   3   8   3   22.44   16.03  18
  -3  -8  -3    2.14   15.60  16
   3   8   4    6.00   16.50  18
   3   8   4   12.67   30.93  35
  -3  -8  -4   22.44   35.50  36
  -3  -8  -4  -26.26   15.37  32
   3  -8   4   51.35   23.14  33
   3   8   4    9.89   17.01  15
   3  -8   4  -31.66   12.15  11
   3  -8   4   34.65   14.49  28
  -3  -8  -4   -5.81   18.17  26
   3  -8   4  -22.76   22.28  24
   3  -8   4  -14.56   22.21  21
  -3   8  -4   66.41   27.59   9
   3  -8   5  -31.25   20.83  33
  -3  -8  -5    7.93   35.64  36
   3   8   5   14.56   18.25  15
   3  -8   5    5.96   13.06  28
  -3  -8  -5    5.98   19.94  26
   3  -8   5  -27.55   20.61  21
   3  -8   5    7.82   19.95  24
   3  -8   5    8.59   15.60  22
   3   8   5    0.99   18.00  18
  -3  -8  -6  245.39   40.02  36
   3  -8   6  167.22   22.21  33
   3   8   6  215.63   21.78  15
  -3  -8  -6  221.19   23.01  26
   3  -8   6  194.47   19.47  22
   3   8   6  226.75   20.71  19
   3   8   7  205.84   30.53  39
  -3  -8  -7  245.06   38.16  36
   3  -8   7  233.23   20.36  33
   3   8   7  269.96   23.05  15
  -3  -8  -7  265.55   21.59  12
   3  -8   7  216.53   18.95  22
   3   8   7  260.44   21.11  19
   3   8   7  194.42   16.12  29
  -3  -8  -7  247.90   22.98  26
  -3  -8  -8  224.69   20.04  26
   3   8   8  195.80   18.47  19
   3   8   8  199.09   17.58  14
  -3  -8  -8  189.89   17.87  12
   3   8   9   37.52   12.45  19
  -3  -8  -9   50.07   16.18  20
   3   8   9   15.07   10.87  14
   3  -9 -10   67.01   12.82  31
  -3  -9   9    5.54   13.58  28
   3  -9  -9   36.17   13.84  20
  -3   9   9   28.70   12.79  19
   3  -9  -9   52.16   19.64  31
  -3  -9   8  -13.69   16.85  28
   3  -9  -8   10.30   19.52  20
  -3   9   8   -5.27   15.12  19
   3  -9  -8  -16.32   23.35  17
   3  -9  -8   -6.04   23.51  31
  -3  -9   7  326.10   25.07  28
  -3   9   7  338.94   23.25  19
  -3  -9   7  332.83   25.40  24
   3  -9  -7  358.97   28.59  20
   3  -9  -7  370.13   31.83  31
  -3   9   6  384.42   24.31  29
  -3   9   6  336.62   23.49  19
  -3  -9   6  329.70   27.56  24
   3  -9  -6  363.89   29.35  20
   3  -9  -6  313.49   31.88  31
   3   9  -5  231.38   30.80  37
  -3  -9   5  236.43   21.46  28
   3  -9  -5  228.38   28.54  31
  -3   9   5  238.70   20.79  29
  -3   9   5  235.10   21.87  10
  -3   9   5  197.78   19.45  19
   3  -9  -5  244.79   26.60  20
   3   9  -4  141.60   29.49  37
  -3   9   4  117.02   24.21  35
  -3  -9   4  125.99   18.53  28
   3  -9  -4  130.15   20.94  26
   3  -9  -4  112.06   15.87  11
  -3   9   4  117.10   23.23  10
   3  -9  -4  133.59   23.39  20
   3  -9  -4  130.74   23.18  17
   3   9  -3  -16.73   29.30  37
   3  -9  -3   21.63   15.32  11
  -3  -9   3    0.31   14.94  28
  -3   9   3   26.86   32.02   9
  -3   9   3   17.97   13.82  18
   3  -9  -3   52.41   21.18  20
   3  -9  -3   17.06   19.42  17
   3   9  -2   89.16   27.69  37
   3  -9  -2   80.59   21.56  31
   3  -9  -2   78.90   15.69  11
  -3  -9   2   64.87   14.86  28
   3  -9  -2   56.31   17.84  17
   3  -9  -2   53.28   19.97  20
  -3   9   2   63.78   30.36   9
  -3   9   1  109.85   30.49   9
   3   9  -1   95.45   29.28  37
   3   9  -1  134.82   31.94  35
   3  -9  -1  102.33   21.28  31
   3  -9  -1   97.56   16.39  11
  -3  -9   1  113.48   14.45  28
   3  -9  -1  108.22   16.48  21
   3  -9  -1   91.75   18.91  20
  -3   9   0   37.11   28.34   9
   3   9   0    9.83   27.77  37
   3   9   0    3.93   31.07  35
   3  -9   0    9.07   17.06  31
   3  -9   0   16.28   14.67  11
  -3  -9   0    0.26   13.85  12
  -3  -9   0    1.07   14.45  26
  -3  -9   0   13.08   13.25  28
   3  -9   0   -7.16   17.11  24
   3  -9   0   10.15   16.70  21
   3  -9   0   25.61   15.97  20
  -3   9  -1   37.98   27.59   9
   3   9   1   37.67   28.86  37
  -3  -9  -1   11.63   34.08  36
   3   9   1   28.65   33.46  35
   3  -9   1   43.30   14.92  11
  -3  -9  -1   44.68   15.61  26
   3  -9   1   14.64   18.97  24
   3  -9   1   30.41   19.26  21
  -3  -9  -1   21.38   15.69  16
  -3  -9  -2   51.53   35.04  36
   3   9   2   40.66   29.47  37
   3   9   2   53.31   33.89  35
  -3  -9  -2   41.12   17.29  26
   3  -9   2   40.69   20.25  24
   3  -9   2   30.75   19.85  21
   3  -9   2   34.88   14.58  11
   3   9   2   38.14   15.14  15
  -3   9  -2    3.46   27.36   9
   3   9   3   21.13   15.37  15
   3  -9   3   21.91   13.88  11
   3   9   3    7.52   28.75  37
  -3  -9  -3   67.46   36.17  36
  -3   9  -3   29.71   26.05   9
   3   9   4   40.85   32.24  35
   3  -9   4  -16.25   23.35  33
   3   9   4   17.11   18.00  15
  -3  -9  -4   33.91   20.67  26
   3  -9   4   13.01   22.66  21
   3  -9   4   22.55   22.07  24
   3   9   4   22.05   18.83  18
  -3  -9  -5  591.76   54.29  36
   3  -9   5  768.75   39.95  33
   3   9   5  742.58   37.44  15
  -3  -9  -5  801.68   39.90  26
   3  -9   5  631.23   36.11  22
   3  -9   5  789.49   40.75  24
   3  -9   5  751.71   39.98  21
   3   9   5  752.00   37.95  18
  -3  -9  -6   14.79   36.05  36
   3  -9   6   32.54   19.11  33
  -3  -9  -6   32.58   19.29  12
   3   9   6   36.04   19.31  15
  -3  -9  -6   40.83   20.85  26
   3  -9   6   21.47   14.49  22
   3   9   6   34.67   18.51  19
   3   9   7  366.74   22.51  29
  -3  -9  -7  431.66   27.84  26
  -3  -9  -7  387.88   27.01  12
   3   9   7  519.90   27.76  15
   3  -9   7  397.52   25.70  33
   3   9   7  470.76   26.88  19
  -3  -9  -8  338.48   22.78  26
   3   9   8  304.24   21.68  19
  -3  -9  -8  336.61   20.77  12
  -3  -9  -9    5.30   14.98  31
   3   9   9    3.61   11.26  19
  -3  -9  -9   -8.13   14.37  20
  -3 -10   9  106.90   13.22  28
   3 -10  -9  148.01   19.27  31
  -3  10   9  132.35   12.56  19
   3 -10  -9  127.05   17.41  17
  -3 -10   8  212.29   19.95  28
   3 -10  -8  230.58   26.62  31
   3 -10  -8  213.91   22.50  20
   3 -10  -8  280.25   24.51  17
  -3  10   8  255.80   18.39  19
  -3 -10   7   25.13   17.46  28
   3 -10  -7    0.48   26.96  31
  -3 -10   7   13.03   18.90  24
   3 -10  -7  111.71   24.58  17
  -3  10   7   51.02   16.03  19
   3 -10  -7  110.57   23.91  20
  -3  10   6    2.25   17.00  29
   3 -10  -6  -19.09   26.98  31
  -3 -10   6   17.46   21.49  24
   3 -10  -6    2.09   23.51  17
   3 -10  -6   10.63   24.14  20
  -3  10   6    8.58   15.53  19
  -3 -10   5  430.24   27.37  28
  -3  10   5  433.62   27.00  29
   3 -10  -5  475.75   33.05  20
   3 -10  -5  475.18   31.09  17
  -3  10   5  409.92   25.19  19
   3  10  -4   68.28   29.70  37
  -3  10   4   97.64   24.04  35
   3 -10  -4   75.53   16.07  11
  -3 -10   4   51.95   18.26  28
  -3  10   4   80.56   23.53  10
   3 -10  -4   75.88   21.57  17
   3 -10  -4   76.62   24.03  20
   3 -10  -3  284.26   28.75  31
   3  10  -3  227.96   33.99  35
   3 -10  -3  269.04   20.70  11
  -3 -10   3  262.90   20.59  28
   3  10  -3  264.84   32.85  37
   3 -10  -3  243.87   22.86  17
  -3  10   3  189.57   19.13  18
   3  10  -2   53.31   29.80  37
   3  10  -2   11.03   30.91  35
   3 -10  -2   49.88   24.04  31
   3 -10  -2   50.55   17.11  11
  -3 -10   2   41.98   15.60  28
   3 -10  -2   42.70   21.44  20
  -3  10   2   50.98   13.24  18
   3 -10  -2   59.02   17.99  17
  -3  10   2   48.17   31.96   9
  -3  10   1  275.27   34.93   9
   3  10  -1  239.37   32.91  37
   3  10  -1  255.66   36.96  35
   3 -10  -1  230.88   25.50  31
  -3 -10   1  261.56   19.51  12
   3 -10  -1  264.40   20.81  11
  -3 -10   1  236.46   20.09  28
  -3 -10   1  259.63   19.23  26
   3 -10  -1  233.24   21.41  21
   3 -10  -1  209.80   23.28  20
   3  10   0  640.75   43.00  37
   3  10   0  550.39   46.95  35
  -3 -10   0  620.30   31.74  12
   3 -10   0  595.49   32.11  11
  -3 -10   0  628.55   32.14  26
   3 -10   0  566.38   32.82  20
   3 -10   0  595.79   34.02  24
   3 -10   0  570.71   33.54  21
  -3  10   0  662.03   43.31   9
   3  10   1  438.79   41.12  37
   3  10   1  476.62   44.56  35
  -3 -10  -1  490.21   28.81  12
   3 -10   1  493.10   27.12  11
   3  10   1  451.28   25.91  15
  -3 -10  -1  468.43   28.66  26
   3 -10   1  462.44   30.80  21
   3 -10   1  532.75   31.32  24
  -3  10  -1  457.33   37.91   9
   3  10   2   51.08   30.41  37
  -3 -10  -2   43.02   37.00  36
   3  10   2   46.62   35.14  35
  -3 -10  -2   45.28   18.25  26
  -3 -10  -2   38.91   19.17  12
   3  10   2   34.34   15.21  15
   3 -10   2   20.05   15.71  11
   3 -10   2   22.11   21.44  24
   3 -10   2  -10.98   22.87  21
  -3  10  -2   14.74   26.94   9
   3  10   3  -10.43   31.42  37
  -3 -10  -3   27.26   37.13  36
   3 -10   3   32.27   15.04  11
   3  10   3   62.32   17.21  15
  -3 -10  -3   50.10   20.37  12
  -3 -10  -3   32.57   14.17  31
   3 -10   3   61.89   23.65  21
  -3  10  -3   86.57   26.16   9
  -3 -10  -4   21.50   20.71  26
   3  10   4   18.16   17.14  15
  -3 -10  -4  -10.89   20.82  12
   3 -10   4    6.59   23.14  24
   3 -10   4   41.11   23.10  21
   3 -10   4   28.48   23.54  33
   3  10   4   52.83   32.85  35
  -3 -10  -5   68.94   36.26  36
   3 -10   5   51.77   22.16  33
  -3 -10  -5   27.86   21.22  12
   3  10   5   12.91   18.31  15
  -3 -10  -5   14.33   20.71  26
   3 -10   5   39.82   22.73  21
   3 -10   5   27.80   14.33  22
   3  10   5   19.16   19.12  18
   3 -10   6  -11.59   18.61  33
   3  10   6   -8.71   18.79  15
  -3 -10  -6   18.35   19.79  12
  -3 -10  -6  -25.91   21.18  26
  -3 -10  -6   39.36   33.91  36
   3  10   6   -0.36   17.68  19
   3  10   7   17.89   11.60  29
  -3 -10  -7    4.05   19.44  26
  -3 -10  -7   12.80   17.46  12
   3  10   7    9.88   16.18  19
   3 -10   7   23.70   14.47  33
  -3 -10  -8  240.81   19.56  26
   3  10   8  233.47   18.28  19
  -3 -10  -8  259.14   21.49  20
  -3 -10  -8  242.51   19.89  31
  -3 -10  -9   29.25   12.83  31
   3  10   9   -6.06    9.54  19
  -3 -10  -9   -2.22   12.52  20
  -3 -11   9   -3.08    9.75  28
   3 -11  -9   15.90   11.66  17
   3 -11  -9    2.20   14.73  31
  -3 -11   8    0.50   14.25  28
  -3  11   8   22.14   12.29  19
   3 -11  -8   27.43   17.05  20
   3 -11  -8    5.15   17.50  17
   3 -11  -8    2.95   20.54  31
  -3  11   7   10.37   15.44  29
   3 -11  -7  -18.39   20.33  17
  -3  11   7   -1.04   14.01  19
   3 -11  -7    7.29   21.92  20
  -3 -11   7   17.96   18.45  24
   3 -11  -7    0.86   24.54  31
  -3  11   6    8.36   17.42  29
   3 -11  -6   52.79   21.76  17
  -3  11   6   12.81   15.32  19
   3 -11  -6    6.04   23.92  20
  -3 -11   6   47.31   17.37  21
  -3 -11   6   22.02   22.63  24
  -3  11   5  140.66   19.51  29
  -3 -11   5  140.60   19.00  28
  -3 -11   5  117.18   24.21  24
   3 -11  -5  122.26   21.52  17
  -3  11   5  123.78   16.88  19
   3 -11  -5  114.60   26.52  20
  -3  11   4  857.99   49.86  10
   3  11  -4  835.57   53.19  37
   3 -11  -4  995.00   51.21  31
  -3  11   4  875.04   50.72  35
  -3 -11   4 1030.72   46.04  28
   3 -11  -4  993.59   49.33  20
  -3  11   4  905.50   43.98  19
   3 -11  -4 1003.20   46.70  17
  -3  11   3   40.22   27.47  35
   3  11  -3   28.56   30.16  35
   3 -11  -3   56.03   25.72  31
   3 -11  -3   54.10   17.24  11
  -3 -11   3   29.46   18.39  28
   3  11  -3   73.87   28.89  37
   3 -11  -3   83.28   23.83  20
  -3  11   3   42.12   16.07  18
   3 -11  -3   57.81   18.66  17
   3  11  -2   10.45   29.81  37
   3  11  -2   -4.72   31.73  35
   3 -11  -2    7.51   23.12  31
   3 -11  -2   25.07   18.45  11
  -3 -11   2   -1.41   16.87  28
  -3  11   2    8.39   14.37  18
   3 -11  -2    2.38   15.84  17
   3 -11  -2   20.10   22.37  20
  -3  11   2   -0.94   32.49   9
  -3  11   1  111.45   32.76   9
   3  11  -1  156.59   31.98  37
   3  11  -1  160.43   36.74  35
   3 -11  -1  176.21   24.20  31
   3 -11  -1  145.90   20.16  11
  -3 -11   1  155.45   17.68  12
  -3 -11   1  142.82   17.93  26
  -3 -11   1  128.99   18.85  28
   3 -11  -1  151.43   20.14  21
   3 -11  -1  148.17   22.57  20
   3  11   0  244.69   33.63  37
   3  11   0  277.86   39.55  35
  -3 -11   0  228.56   21.49  12
   3 -11   0  253.31   21.91  11
  -3 -11   0  301.07   22.51  26
   3 -11   0  262.91   23.07  20
   3 -11   0  251.17   24.76  21
  -3  11   0  241.26   33.91   9
  -3  11  -1   19.30   26.97   9
   3  11   1    3.98   29.79  37
   3  11   1   29.30   35.87  35
   3 -11   1   19.36   17.60  11
  -3 -11  -1   20.04   18.46  12
  -3 -11  -1   -7.22   18.85  26
   3 -11   1   -0.41   22.50  21
   3 -11   1   10.84   22.61  24
  -3 -11  -1    6.00   14.04  20
   3  11   2  226.28   35.61  37
   3  11   2  196.64   38.53  35
  -3 -11  -2  168.51   22.49  26
   3 -11   2  131.44   26.02  24
  -3  11  -2  172.63   29.60   9
   3 -11   2  186.67   19.48  11
  -3 -11  -2  170.59   22.31  12
   3  11   2  152.09   17.67  15
   3  11   3  233.26   20.15  15
   3 -11   3  266.69   27.81  24
   3 -11   3  257.49   28.18  21
  -3 -11  -4   36.28   21.11  26
  -3 -11  -4   21.40   14.52  31
   3  11   4   38.96   17.25  15
  -3 -11  -4   39.35   21.19  12
   3 -11   4   35.20   24.49  24
   3 -11   4   44.95   23.61  33
   3  11   4   55.41   31.51  35
  -3 -11  -5  345.54   28.18  26
  -3 -11  -5  393.68   27.94  12
   3  11   5  394.93   25.37  15
   3 -11   5  354.14   29.73  21
  -3 -11  -5  303.75   23.38  31
   3 -11   5  388.50   29.11  33
  -3 -11  -6   82.05   22.11  26
  -3 -11  -6   86.65   17.12  31
   3  11   6   82.39   18.99  15
   3 -11   6   46.75   19.18  33
   3  11   6   67.43   18.99  19
  -3 -11  -7   79.73   18.43  26
   3  11   7   35.47   11.53  29
  -3 -11  -7   76.57   16.61  31
  -3 -11  -7   64.60   16.97  12
   3  11   7   72.87   16.06  19
  -3 -11  -7   27.52   18.93  20
  -3 -11  -8  297.79   19.53  26
   3  11   8  268.51   18.42  19
  -3 -11  -8  285.89   19.13  31
  -3 -11  -8  321.86   21.10  20
  -3 -11  -9   35.18    9.95  20
  -3 -12   8   13.92   12.57  28
  -3  12   8   -4.59    9.37  19
   3 -12  -8   -9.53   14.78  20
   3 -12  -8   10.31   12.07  17
   3 -12  -8   -1.78   17.00  31
  -3  12   7   20.52   14.26  29
  -3  12   7   20.99   12.67  19
   3 -12  -7   24.62   20.34  20
  -3 -12   7   52.56   17.77  24
  -3  12   6   19.56   16.72  29
  -3 -12   6   42.06   21.42  24
  -3 -12   6   55.97   16.72  21
   3 -12  -6   44.03   24.00  20
  -3  12   6    7.14   14.18  19
   3 -12  -6   14.06   17.43  17
  -3  12   5    9.82   17.17  29
  -3 -12   5   14.47   18.31  28
  -3  12   5    2.05   14.44  19
   3 -12  -5  -35.35   24.49  20
   3 -12  -5  -15.02   18.35  17
   3 -12  -5   28.69   25.72  31
   3 -12  -4  129.33   26.22  31
   3 -12  -4  101.89   18.08  17
  -3  12   4   88.37   16.04  19
  -3  12   4  108.24   18.45  29
  -3 -12   4   90.33   19.45  28
  -3 -12   4  122.92   24.32  24
  -3  12   4   83.26   22.23  10
  -3  12   3  870.02   51.28  10
   3  12  -3  771.41   52.91  37
  -3 -12   3  900.63   44.99  28
  -3  12   3  910.39   52.95  35
   3  12  -3  881.28   54.15  35
   3 -12  -3 1001.89   49.14  31
   3 -12  -3 1036.22   48.17  20
  -3 -12   3 1045.15   47.41  24
  -3  12   3  846.62   42.58  18
   3 -12  -3  866.15   42.55  17
   3  12  -2 1428.45   80.47  37
   3  12  -2 1644.25   82.80  35
   3 -12  -2 1667.16   74.85  31
  -3 -12   2 1602.88   72.16  28
   3 -12  -2 1767.21   74.17  20
  -3 -12   2 1671.66   73.50  24
  -3  12   2 1545.75   69.91  18
   3  12  -1  340.09   36.24  37
   3  12  -1  370.38   41.79  35
   3 -12  -1  415.30   26.25  11
   3 -12  -1  354.68   26.18  21
   3 -12  -1  343.50   27.75  20
  -3 -12   1  325.62   26.34  24
   3  12   0  101.79   31.87  37
   3  12   0   37.25   35.32  35
   3 -12   0  118.85   20.31  11
  -3 -12   0   45.31   18.23  12
  -3 -12   0   42.31   18.51  26
  -3 -12   0   57.71   17.60  24
   3 -12   0   38.77   21.64  21
  -3  12   0   13.33   29.21   9
  -3  12  -1   -1.67   26.13   9
   3  12   1   70.95   31.15  37
   3  12   1   30.20   34.13  35
  -3 -12  -1    6.21   19.11  12
  -3 -12  -1   25.73   19.83  26
   3 -12   1   -7.38   23.05  21
  -3 -12  -1    4.24   13.21  20
   3  12   2   27.05   31.04  37
   3  12   2   -3.24   33.95  35
   3  12   2   29.25   15.01  15
  -3 -12  -2   15.00   20.36  12
  -3 -12  -2   15.51   20.44  26
   3 -12   2   12.30   24.49  21
   3 -12   2    6.08   24.96  24
  -3 -12  -2   22.58   15.66  20
   3  12   2   33.98   22.08  18
   3  12   3   -9.07   30.39  37
   3  12   3   30.26   32.15  35
   3  12   3   -1.21   15.65  15
   3 -12   3    6.98   24.90  21
   3 -12   3  -41.03   26.28  24
   3  12   3  -14.57   21.53  18
  -3 -12  -3   -3.95   17.24  20
  -3 -12  -4   45.31   21.80  26
   3  12   4   55.20   16.66  15
  -3 -12  -4   46.80   22.41  12
   3 -12   4   77.48   25.23  33
  -3 -12  -4   52.33   12.67  31
   3  12   4   57.74   30.06  35
  -3 -12  -4   70.96   18.82  20
  -3 -12  -5  385.90   28.34  26
  -3 -12  -5  337.08   27.39  12
   3  12   5  350.28   24.45  15
   3 -12   5  371.10   29.61  21
  -3 -12  -5  371.43   26.38  20
  -3 -12  -5  328.20   21.61  31
   3 -12   5  350.10   28.59  33
  -3 -12  -6  295.64   24.26  26
  -3 -12  -6  283.73   23.50  12
   3  12   6  275.95   20.60  15
   3 -12   6  244.59   22.54  33
  -3 -12  -6  249.21   18.72  31
  -3 -12  -7  320.62   21.78  26
   3  12   7  287.91   20.17  19
  -3 -12  -7  274.87   21.70  20
   3  12   8  103.85   12.10  19
  -3 -12  -8  144.84   15.02  20
  -3  13   7  189.84   15.47  29
  -3 -13   7  199.99   17.55  24
   3 -13  -7  190.94   19.88  20
  -3  13   7  152.64   13.35  19
  -3  13   6  160.74   17.52  29
  -3  13   6  159.92   15.37  19
   3 -13  -6  158.35   23.14  20
  -3 -13   6  217.18   21.96  24
  -3 -13   6  151.09   17.12  21
   3 -13  -6  194.41   23.37  31
  -3 -13   5   26.83   17.40  28
  -3  13   5   12.39   16.54  29
   3 -13  -5   50.93   23.59  20
  -3  13   5   42.54   14.00  19
   3 -13  -5   33.59   22.21  31
  -3  13   4    1.25   17.02  29
  -3 -13   4   -2.21   18.72  28
  -3  13   4   15.88   14.57  19
  -3 -13   4   31.61   23.15  24
   3 -13  -4   14.66   23.61  31
   3 -13  -3  103.03   23.52  31
   3 -13  -3   79.02   23.97  20
  -3 -13   3  127.89   19.44  28
  -3 -13   3  108.08   23.29  24
  -3  13   3   94.65   24.64  10
  -3  13   2  236.73   34.63  35
   3  13  -2  276.71   36.40  35
   3  13  -2  248.20   33.43  37
   3 -13  -2  308.14   27.00  20
  -3 -13   2  282.58   26.13  24
   3  13  -1  687.11   50.92  35
   3 -13  -1  726.53   37.62  21
   3 -13  -1  757.98   38.64  20
  -3 -13   1  721.51   37.83  24
   3  13   0  371.10   41.25  35
  -3 -13   0  367.56   24.96  12
   3 -13   0  356.02   28.11  21
  -3 -13   0  342.20   24.91  24
   3  13   0  411.28   38.33  37
   3  13   1  352.43   41.62  35
  -3 -13  -1  438.97   27.89  12
  -3 -13  -1  425.78   28.17  26
   3 -13   1  428.67   31.53  21
   3  13   2   50.77   30.28  37
   3  13   2   23.58   32.49  35
  -3 -13  -2   61.54   20.74  12
   3 -13   2   62.83   26.05  21
  -3 -13  -2   30.83   14.76  20
   3  13   2   68.93   21.59  18
  -3 -13  -2   37.59   20.58  26
   3  13   3   22.15   14.76  15
  -3 -13  -3   39.61   21.56  26
   3 -13   3   45.30   26.35  21
  -3 -13  -3   59.49   16.93  20
   3  13   3   32.64   21.18  18
  -3 -13  -4    9.98   21.17  12
   3  13   4  -21.46   15.24  15
   3 -13   4   -6.56   25.18  33
   3  13   4   -3.53   21.21  18
  -3 -13  -5   22.56   20.60  26
  -3 -13  -5   57.48   19.94  12
   3  13   5   24.87   14.71  15
   3 -13   5   28.35   20.88  33
  -3 -13  -5   10.45   17.18  20
   3  13   6   52.20   13.06  29
  -3 -13  -6   69.43   17.98  26
  -3 -13  -6   16.67   16.62  12
   3 -13   6   12.91   15.79  33
  -3 -13  -6   37.62   16.69  20
   3  13   7   -8.12   12.12  19
  -3 -13  -7   38.05   13.53  26
  -3 -13  -8  198.88   13.36  20
   3 -14  -7  118.97   15.27  20
   3 -14  -7  110.60   14.11  31
   3 -14  -6  184.47   19.51  31
   3 -14  -6  207.38   20.63  20
  -3 -14   6  238.48   20.27  24
  -3  14   6  160.93   13.27  19
  -3  14   6  214.62   16.48  29
   3 -14  -5   98.51   20.04  31
  -3 -14   5  155.12   20.27  21
  -3  14   5   88.86   13.47  19
  -3  14   5  145.45   16.10  29
   3 -14  -4  470.11   31.35  31
  -3  14   4  521.05   28.22  29
  -3  14   4  469.07   26.34  19
   3 -14  -4  546.74   32.53  20
  -3 -14   4  572.48   32.71  24
  -3  14   3  -15.62   16.20  29
   3 -14  -3  -30.02   22.47  20
  -3  14   3    2.74   12.93  19
   3 -14  -2  423.61   30.07  20
  -3 -14   2  484.85   30.47  24
  -3 -14   1   81.44   19.72  24
   3 -14  -1  105.51   19.98  21
   3 -14   0 1061.30   49.40  21
  -3 -14   0  935.46   46.40  24
   3 -14   1  117.51   24.39  21
   3  14   1  122.02   24.37  18
   3 -14   2  147.72   28.75  33
  -3 -14  -2  175.59   21.75  12
   3 -14   2  191.95   26.69  21
  -3 -14  -2  156.56   14.67  20
   3  14   2  210.52   24.49  18
  -3 -14  -2  182.66   22.39  26
  -3 -14  -3   56.30   20.50  12
   3 -14   3   37.89   25.92  21
  -3 -14  -3   94.26   15.95  20
   3  14   3   69.51   22.03  18
  -3 -14  -4   23.13   18.88  12
   3 -14   4   14.68   22.80  33
  -3 -14  -4   18.20   15.34  20
   3  14   4   -4.37   18.43  18
   3 -14   5   21.72   19.06  33
  -3 -14  -5   42.58   15.39  20
   3  14   5   56.35   16.69  19
  -3 -14  -5   23.69   17.77  26
  -3 -14  -6   35.86   13.89  20
   3  14   6   46.10   11.36  29
  -3 -14  -6   48.34   15.61  26
   3  14   7    5.69    9.74  19
  -3 -14  -7   34.00    9.99  20
  -3 -15   6  221.90   17.39  24
  -3  15   6  190.22   14.24  29
  -3 -15   5   15.19   16.95  24
   3 -15  -5    8.79   16.37  20
  -3 -15   5    9.63   15.45  21
  -3  15   5   11.04   12.73  29
  -3 -15   4  359.17   25.46  21
   3 -15  -4  311.67   23.81  20
  -3 -15   4  306.26   24.31  24
  -3  15   4  315.23   20.43  29
  -3 -15   3   93.16   19.87  24
   3 -15  -3   79.70   18.27  20
  -3  15   3   95.85   15.17  29
  -3 -15   2   47.60   18.65  24
  -3  15   2   41.86   14.29  29
   3 -15  -1   -8.32   17.36  21
  -3 -15   1  -12.20   17.33  24
  -3  15   1   13.34   12.27  29
   3  15   0   43.31   21.30  18
   3 -15   0   41.87   19.99  21
  -3 -15   0   15.87   14.95  24
   3  15   1  203.45   23.52  18
   3 -15   1  169.80   24.23  21
   3 -15   2   29.38   24.46  33
   3  15   2   12.75   19.02  18
   3 -15   2  -24.06   22.48  21
   3  15   3   13.47   18.87  18
   3 -15   3    0.71   22.20  21
   3 -15   4    7.15   19.95  33
   3 -15   5   34.90   15.40  33
   3  15   5   32.51   13.98  19
  -3 -15  -5   29.62   11.48  20
   3  15   5   24.80   12.21  29
  -3 -15  -6   42.97    9.43  20
   3  15   6   43.59    8.22  29
  -3 -16   5   27.93   11.66  21
  -3  16   5   19.57    9.19  29
  -3 -16   4   63.20   15.97  21
  -3 -16   4   39.39   15.32  24
  -3  16   4   37.52   11.07  29
  -3 -16   3   -8.59   15.86  24
  -3 -16   3   -9.50   18.11  21
   3 -16  -3   22.34   13.60  33
  -3  16   3   -7.05   11.46  29
  -3 -16   2  114.06   16.76  24
  -3  16   2   91.89   12.24  29
   3  16  -1   36.54   18.67  18
  -3 -16   1   28.97   14.48  24
   3  16   0  -14.28   18.51  18
   3 -16   0   11.97   21.93  33
   3 -16   1  101.21   23.69  33
   3  16   1  115.91   19.41  18
   3 -16   1  108.26   19.85  21
   3 -16   2  292.38   27.17  33
   3  16   2  359.05   23.75  18
   3  16   3   12.37   15.70  18
   3 -16   4   -1.09   15.74  33
   3  16   4   32.74   13.20  19
   3  16   5   31.16   10.80  19
   3  16   5   41.07    9.45  29
  -3 -17   4  370.48   19.88  21
  -3 -17   3   25.77   14.02  21
   3 -17  -2   92.04   14.72  33
   3  17  -2  115.48   14.76  18
   3  17  -1  191.19   17.06  18
  -3 -17   1  212.25   17.65  21
   3 -17   0  265.77   22.90  33
   3  17   0  313.11   20.72  18
  -3 -17   0  307.35   19.49  21
   3 -17   1   16.81   18.00  33
   3  17   1   12.73   14.25  18
  -3 -17  -1    1.62   10.83  21
   3  17   2   17.60   13.59  18
   3 -17   2    4.57   16.54  33
   3  17   3  106.69   13.15  19
   3 -17   3  131.17   16.06  33
   3  17   4   46.73    9.08  19
  -3 -18   1   10.01    9.25  21
   3 -18   0   40.67   11.26  33
   3  18   0   27.12    9.75  18
   3 -18   1   13.58   11.82  33
  -4   0  11    0.39   11.68  13
  -4   0  10  251.48   19.88  13
  -4   0   9  -10.73   15.76  14
   4   0  -8  386.49   40.72   4
  -4   0   8  388.85   37.72   2
  -4   0   8  323.23   37.57  42
  -4   0   8  428.88   26.39  14
  -4   0   7   16.18   30.48   2
   4   0  -7   -3.24   33.56   4
  -4   0   7   15.42   15.93  14
   4   0  -6 4653.16  201.56   4
  -4   0   6 4815.62  200.15   2
  -4   0   6 4638.65  192.76  14
  -4   0   5    4.58   25.52   2
   4   0  -5   13.24   29.62   4
   4   0  -4 1604.99   75.60   4
  -4   0   3    1.39   10.19   6
  -4   0   3    0.39    9.96   9
   4   0  -3   -3.38   20.58   4
  -4   0   2 1182.30   52.27   9
   4   0  -2 1287.99   57.40   4
  -4   0   1    9.80   18.91  41
  -4   0   1   -6.46   16.00   1
   4   0  -1  -12.82   17.73   4
   4   0   0 1254.40   53.20  38
  -4   0   0 1333.37   57.57   1
   4   0   1   -7.11    8.69  37
  -4   0  -1   -1.01   18.49   1
   4   0   2 2112.09   88.90  37
   4   0   2 2145.76   88.19   5
  -4   0  -2 2121.13   93.58   1
   4   0   3   -2.78   26.84  40
   4   0   3   -6.32   18.93  39
   4   0   3    6.45   21.20  38
  -4   0  -3   -6.24   24.44   1
   4   0   3   18.11   25.51   3
   4   0   3   -0.48   10.12   5
   4   0   4   81.59   31.23  40
   4   0   4  109.07   22.01  39
   4   0   4   87.32   25.65  38
   4   0   4   89.30   13.46   5
   4   0   4   95.70   30.11   3
  -4   0  -4   83.01   26.66  36
   4   0   5    8.21   32.85   3
   4   0   5   -6.04   34.22  34
  -4   0  -5   -5.16   28.81  36
   4   0   5   21.08   20.92  39
   4   0   5    0.80   30.49  38
   4   0   5    9.24   16.01  22
   4   0   5    4.16   14.44   5
   4   0   6  605.39   48.45  34
   4   0   6  535.92   45.84  38
  -4   0  -6  532.48   42.85  36
   4   0   6  524.64   27.45  15
   4   0   6  568.10   32.22  22
   4   0   6  531.96   30.42   5
   4   0   7    9.70   36.07  38
   4   0   7   14.67   19.97  22
  -4   0  -7   27.00   31.79  36
   4   0   7    3.75   18.04   8
   4   0   7   15.21   18.50   5
  -4   0  -8   94.55   31.31  36
  -4   0  -8   73.53   37.99   1
   4   0   8   90.61   19.04   5
   4   0   8   44.68   19.88   8
   4   0   9   54.59   19.45  27
   4   0   9    2.57   16.34   5
   4   0   9   37.48   20.60   8
   4   0  10   72.27   15.84  27
   4   0  11    7.21   10.27  27
   4   0  11   -4.06   10.10  14
  -4   1  11   17.41   11.53  13
   4  -1 -10   -6.86   16.99  17
  -4  -1  10    4.64   15.77  13
  -4   1  10    2.43   15.45  13
  -4  -1   9   73.88   17.67  13
  -4   1   9   81.63   16.45  14
  -4   1   8   69.84   28.62  42
  -4  -1   8   51.05   17.35  14
  -4   1   8   45.93   16.53  14
  -4   1   8   64.76   28.18   2
   4   1  -8   39.65   34.22   4
  -4  -1   7  271.45   21.82  14
  -4   1   7  285.12   21.37  14
  -4   1   7  301.61   34.32   2
   4  -1  -7  261.77   37.57   4
   4   1  -7  295.85   38.30   4
  -4   1   6   11.76   13.51  19
  -4   1   6   19.90   27.35   2
   4   1  -6   72.20   31.42   4
   4  -1  -6    4.54   29.93   4
  -4  -1   6   16.47   14.56  14
  -4   1   6   28.72   13.56  14
  -4   1   5 2993.55  128.53   2
   4   1  -5 2948.26  130.16   4
   4  -1  -5 2878.75  129.63   4
   4   1  -4  259.67   29.17   4
   4  -1  -4  234.50   30.16   4
  -4   1   4  238.39   14.38  38
  -4   1   3  966.52   42.44   6
  -4   1   3  986.65   44.68   9
   4   1  -3 1060.40   50.23   4
   4  -1  -3  990.44   50.30   4
   4   1  -2  654.66   37.16   4
  -4  -1   2  624.21   28.80   9
  -4   1   2  638.91   28.87   6
  -4   1   2  664.08   32.55   9
   4  -1  -2  702.22   36.54   4
  -4   1   1 5480.26  226.63   1
  -4   1   1 5393.28  226.63  41
  -4  -1   1 5488.78  224.06  36
   4  -1  -1 5441.26  227.46   4
   4   1  -1 5616.00  227.70   4
  -4   1   1 5620.06  226.16  10
  -4   1   0  549.17   29.81   1
  -4   1   0  527.40   28.71  10
   4   1   0  531.70   26.96  37
  -4   1  -1  847.61   43.56   1
  -4  -1  -1  927.40   43.77   1
   4   1   1  919.30   39.85  37
   4   1   1  910.41   42.71  39
   4  -1   1  881.06   40.51  38
   4  -1   1  865.72   37.23  37
  -4   1  -1  923.92   40.68  10
  -4   1  -2 1463.96   67.24  10
   4   1   2 1668.79   70.82  39
   4  -1   2 1631.71   70.18  38
   4   1   2 1689.69   68.48  37
   4   1   2 1554.44   71.85   3
  -4  -1  -2 1577.70   72.39   1
  -4   1  -2 1619.75   72.61   1
  -4   1  -3  133.44   27.77   1
  -4  -1  -3  159.56   25.91   1
   4   1   3  153.24   27.37   3
  -4  -1  -3  116.20   24.03  36
   4  -1   3  146.02   28.53  40
   4   1   3  158.08   27.66  40
   4  -1   3  146.59   23.21  38
   4   1   3  135.92   12.24   5
   4   1   4   83.51   29.98   3
  -4  -1  -4   89.42   27.22  36
   4  -1   4   68.83   29.86  40
   4   1   4   95.30   22.77  39
   4   1   4   87.95   30.02  40
   4  -1   4   77.88   25.49  38
   4   1   4   78.57   13.21   5
   4   1   5  836.23   47.64  39
  -4   1  -5  935.26   52.85  36
   4   1   5  872.11   54.38  38
   4  -1   5  888.18   52.69  38
  -4  -1  -5  963.96   52.31  36
   4   1   5  843.32   55.61  34
   4   1   5  881.48   54.92   3
   4   1   5  827.82   42.40  22
   4  -1   5  836.39   42.04  22
   4   1   5  970.86   40.96   5
   4   1   6  458.02   25.41   5
   4   1   6  295.22   44.62  34
   4   1   6  363.86   32.70  39
  -4  -1  -6  383.69   39.35  36
   4   1   6  394.48   43.42  38
   4  -1   6  372.13   39.91  38
  -4   1  -6  394.49   39.15  36
   4   1   6  395.71   23.28  15
   4   1   6  419.95   27.65  22
   4  -1   6  405.47   27.58  22
   4   1   6  372.67   21.56  19
   4   1   7  167.81   22.70   8
   4   1   7  211.15   21.00   5
   4   1   7  174.28   40.56  38
   4  -1   7  211.09   40.67  38
  -4  -1  -7  131.27   34.31  36
  -4   1  -7  152.13   34.28  36
   4   1   7  162.47   22.86  22
   4   1   7  164.32   15.36  19
   4   1   8  -24.65   35.88  38
  -4  -1  -8   15.98   30.62  36
  -4   1  -8   49.11   28.49  36
  -4   1  -8   10.20   33.16   1
   4  -1   8    1.68   18.78  14
   4   1   8    7.75   17.12   5
   4   1   8    2.34   20.43   8
   4  -1   9    8.00   18.77  27
   4   1   9  -37.37   18.45  27
   4  -1   9   16.44   18.65  14
   4   1   9  -19.42   19.38  14
   4   1   9  -17.88   19.65   8
   4   1   9    3.46   16.08   5
   4   1  10   -2.92   15.16  27
   4  -1  10    2.15   15.06  27
   4  -1  10   28.03   14.57  14
   4   1  10   24.25   14.94  14
   4   1  11   45.40   10.28  27
   4  -1  11   25.48    9.13  14
  -4   2  11   -5.97   11.18  13
  -4  -2  10   -8.51   14.50  28
   4  -2 -10    2.59   18.62  17
  -4  -2  10  -10.03   15.38  13
  -4  -2   9   91.91   18.71  13
  -4   2   9   48.85   15.32  14
  -4   2   8 2302.36  112.95  42
  -4  -2   8 2383.13  113.83  42
  -4   2   8 2410.15  104.20  14
  -4  -2   8 2537.96  105.12  14
  -4  -2   8 2650.47  105.48  13
  -4   2   8 2462.16  113.16   2
  -4  -2   8 2389.63  113.34   2
   4   2  -8 2202.66  115.40   4
   4  -2  -8 2440.95  116.54   4
  -4   2   7 1476.42   64.17  19
  -4  -2   7 1470.30   64.33  14
  -4   2   7 1387.21   63.81  14
  -4   2   7 1504.97   74.13   2
  -4  -2   7 1449.74   74.83   2
   4   2  -7 1480.80   76.61   4
   4  -2  -7 1440.17   76.99   4
  -4   2   6   14.27   14.08  19
  -4   2   6    4.76   28.04   2
  -4  -2   6   54.12   27.19   2
   4   2  -6  -20.80   31.49   4
  -4  -2   6   -1.81   15.05  14
  -4   2   6   18.07   13.05  14
  -4   2   5    9.11   10.72  38
  -4  -2   5   11.39   25.99   2
  -4   2   5   24.66   24.74   2
   4   2  -5   18.42   27.68   4
  -4  -2   5   20.53   11.80  14
  -4   2   4 1517.54   66.50  38
   4   2  -4 1825.13   75.41   4
  -4   2   3 6860.89  301.02  38
  -4   2   3 8040.48  304.01   9
  -4  -2   3 7550.66  301.40   6
   4   2  -3 8311.11  306.60   4
  -4   2   3 7515.50  301.35   6
   4   2  -2  262.69   23.73   4
  -4  -2   2  231.90   12.17   9
  -4  -2   2  244.44   14.17   6
  -4   2   2  257.23   14.29   6
  -4   2   2  258.50   21.51   9
   4   2  -1   74.07   15.50  35
  -4  -2   1   75.68    9.72  36
  -4   2   1   49.51   18.31  41
  -4   2   1   63.05   17.18  10
  -4   2   1   68.83   17.35   1
   4   2  -1   81.43   20.78   4
   4   2   0 1626.70   70.52  35
   4   2   0 1595.41   69.77  37
   4   2   0 1602.08   69.73  39
  -4  -2   0 1659.44   68.90  36
  -4   2   0 1622.43   70.31  10
  -4   2   0 1568.62   70.20   1
  -4  -2  -1  261.34   22.74  36
   4   2   1  309.95   20.43  37
   4   2   1  299.95   23.08  39
  -4   2  -1  289.12   20.99  10
  -4   2  -1  281.81   23.54   1
   4   2   2  185.41   18.41  37
   4   2   2  221.62   22.20  39
   4  -2   2  184.40   20.05  38
  -4   2  -2  152.25   16.02  10
   4  -2   2  180.14   24.39   3
   4   2   2  175.49   24.15   3
  -4   2  -2  173.99   25.05   1
  -4  -2  -3  187.06   26.25  36
   4  -2   3  206.52   28.58   3
   4   2   3  203.17   27.93   3
  -4   2  -3  194.43   29.61   1
  -4   2  -3  208.46   15.16  10
   4   2   3  203.30   14.73   5
   4  -2   3  225.35   14.37   5
   4   2   3  148.79   30.23  40
   4   2   3  190.96   23.94  39
   4  -2   3  193.52   24.51  38
   4   2   3  221.43   21.87  37
   4  -2   4  509.88   39.10   3
   4   2   4  444.89   38.63   3
   4   2   4  470.07   39.48  40
   4  -2   4  462.38   36.09  38
   4   2   4  483.43   34.13  39
  -4  -2  -4  451.06   36.35  36
   4   2   4  516.47   25.56   5
   4  -2   4  511.11   25.29   5
   4   2   5 1082.88   60.32  39
  -4  -2  -5 1120.86   62.78  36
   4  -2   5 1228.37   64.32  38
   4  -2   5 1168.24   66.78  34
   4   2   5 1120.61   66.97  34
   4  -2   5 1154.82   54.57  33
   4  -2   5 1199.99   64.96   3
   4   2   5 1234.84   65.78   3
   4   2   5 1143.53   52.60  15
   4   2   5 1171.26   54.56  22
   4   2   5 1355.84   53.38   5
   4  -2   5 1281.12   53.69   5
   4  -2   6  -14.78   17.32   5
   4   2   6  -13.43   16.02   5
   4  -2   6    1.05   36.37  34
   4   2   6  -22.93   37.77  34
  -4  -2  -6    3.63   32.03  36
  -4   2  -6  -17.37   32.21  36
   4   2   6   34.03   24.72  39
   4   2   6  -18.26   36.98  38
   4   2   6   -1.07   14.29  15
   4   2   6   -4.52   19.52  22
   4   2   6   -2.03   12.26  19
   4   2   7   11.93   19.22   8
   4   2   7  -27.62   17.62   5
   4  -2   7    6.38   18.08   8
   4  -2   7  -19.53   19.23   5
   4   2   7  -16.59   24.20  39
   4   2   7   47.18   38.38  38
  -4   2  -7   23.24   31.46  36
  -4  -2  -7    1.05   31.59  36
   4   2   7    9.77   15.66  15
   4   2   7    2.57   22.03  22
   4   2   7   -7.95   13.54  19
  -4   2  -8  144.49   36.30   1
  -4  -2  -8   76.27   34.93   1
   4   2   8  107.42   38.75  38
  -4  -2  -8  110.69   32.12  36
  -4   2  -8  147.75   31.48  36
   4  -2   8  152.60   20.71  14
   4  -2   8  149.74   23.06  22
   4   2   8  119.03   18.84   5
   4  -2   8  129.19   19.12   5
   4  -2   8  118.99   20.91   8
   4   2   8  132.60   21.24   8
   4   2   9   23.35   15.64   5
   4  -2   9    4.71   16.33   5
   4   2   9    3.84   17.87  27
   4  -2   9   -6.14   17.53  14
   4   2   9    1.46   18.58  14
   4   2  10   87.94   15.73  27
   4   2  10  108.23   16.27  14
   4   2  11    9.10    9.33  14
   4  -2  11    8.01    7.80  14
   4  -3 -11  111.37   12.94  17
  -4   3  11  130.00   12.33  13
  -4  -3  10  325.84   22.16  28
   4  -3 -10  379.82   25.61  17
  -4   3   9  587.16   30.45  14
  -4  -3   9  618.44   33.03  13
   4  -3  -9  556.03   32.47  31
  -4   3   8  858.74   39.37  14
  -4  -3   8  825.48   41.32  13
   4  -3  -8  778.78   41.75  31
  -4   3   8  785.01   49.25   2
  -4  -3   8  833.10   51.62   2
   4  -3  -8  914.13   55.54   4
   4   3  -8  846.53   53.09   4
  -4   3   8  780.47   50.52  42
  -4  -3   8  786.60   51.65  42
  -4   3   7  445.56   27.01  19
  -4   3   7  456.93   25.62  14
  -4  -3   7  460.32   27.62  14
  -4  -3   7  443.90   27.25  13
  -4   3   7  505.55   39.53   2
  -4  -3   7  524.29   40.39   2
   4   3  -7  433.18   43.32   4
   4  -3  -7  485.19   42.51   4
  -4   3   6  160.22   16.64  19
  -4   3   6  174.68   29.62   2
  -4  -3   6  138.40   30.01   2
   4   3  -6  144.82   31.71   4
   4  -3  -6  145.85   33.42   4
  -4  -3   6  156.25   16.59  13
  -4  -3   6  142.34   16.29  14
  -4   3   6  144.82   14.35  14
  -4  -3   5   14.00   12.33  14
  -4   3   5   30.45   12.46  29
  -4   3   5   10.86   11.41  38
  -4   3   5   40.96   11.68  19
  -4   3   5   22.15   22.75   2
   4   3  -5   36.30   27.71   4
   4  -3  -5    7.66   26.60   4
  -4  -3   5   72.55   26.32   2
  -4   3   4  498.74   30.96   9
   4   3  -4  510.91   34.54   4
  -4   3   4  440.46   32.54   2
  -4  -3   4  467.60   33.18   2
   4  -3  -4  499.05   35.81   4
   4   3  -3  288.72   27.46   4
  -4  -3   3  271.12   16.52   6
   4  -3  -3  294.66   28.98   4
  -4   3   3  285.22   16.37   6
  -4   3   3  327.73   24.61  10
  -4   3   3  325.61   24.79   9
   4   3  -2 2812.52  113.63   4
  -4   3   2 2866.81  113.50   9
   4  -3  -2 2785.51  114.46   4
  -4  -3   2 2583.24  109.08   6
  -4   3   2 2532.12  108.91   6
   4   3  -2 2822.76  110.85  35
   4   3  -1 1494.64   65.45  35
  -4  -3   1 1492.44   66.01  41
  -4  -3   1 1570.92   63.09  36
  -4   3   1 1464.48   66.11  41
   4   3  -1 1435.47   66.91   4
  -4   3   1 1498.00   66.25  10
   4  -3  -1 1404.63   67.75   4
  -4   3   1 1489.84   65.45   1
  -4  -3   1 1450.80   65.96   1
   4   3   0 3725.16  157.36  35
   4   3   0 3737.21  157.02  37
  -4  -3   0 3959.64  156.16  36
   4   3   0 3874.99  156.38  39
  -4  -3   0 3744.72  156.94  41
  -4   3   0 3697.29  156.77  41
  -4   3   0 3838.93  157.15  10
  -4  -3   0 3597.44  156.53   1
  -4   3   0 3736.43  156.54   1
   4   3   1  150.75   19.78  39
  -4  -3  -1  163.09   19.71  36
   4   3   1  129.04   18.72  37
   4   3   1  155.99   24.24  35
  -4  -3  -1  131.80   19.72   1
  -4   3  -1  111.70   18.59   1
   4  -3   2 1616.55   73.92  40
   4   3   2 1591.22   73.62  40
   4   3   2 1488.75   70.35  37
   4   3   2 1619.29   71.83  39
  -4  -3  -2 1729.19   72.07  36
  -4   3  -2 1639.37   69.17  10
   4  -3   2 1560.97   72.44   3
  -4   3  -2 1565.61   71.36   1
  -4  -3  -2 1513.36   71.65   1
   4   3   2 1559.21   72.03   3
   4  -3   3  -29.09   27.44  40
   4   3   3   19.96   26.33  40
   4   3   3   43.62   20.70  37
   4   3   3    7.77   22.53  39
   4   3   3   17.65    9.76   5
   4  -3   3   22.46    9.70   5
  -4   3  -3   18.75   13.66  10
   4  -3   3   32.52   25.34   3
   4   3   3   38.75   25.27   3
  -4   3  -3   22.38   24.84   1
  -4  -3  -3   35.87   25.01   1
   4  -3   4  -10.19   28.42   3
   4   3   4   -6.75   28.14   3
  -4  -3  -4  -34.44   29.62   1
  -4  -3  -4    6.46   26.41  36
   4  -3   4    9.29   30.19  34
   4  -3   4    1.61   11.74   5
   4   3   4   11.86   12.11   5
   4   3   5    7.28   25.36  39
  -4  -3  -5   -5.53   29.66  36
   4  -3   5   35.45   34.33  34
   4   3   5  -18.47   34.27  34
   4  -3   5    6.08   17.28  33
   4  -3   5   21.94   31.09   3
   4   3   5   -0.84   31.93   3
   4   3   5   16.23   14.32  15
   4   3   5    4.17   17.48  22
   4   3   5   -1.23   14.14   5
   4  -3   5   -4.49   14.05   5
   4   3   6   41.18   18.05   8
   4  -3   6   64.25   18.23   8
   4  -3   6   76.28   16.85   5
   4   3   6   75.01   17.12   5
   4   3   6   63.50   27.19  39
   4   3   6   49.01   35.29  38
   4   3   6   70.58   37.50  34
   4  -3   6   59.79   36.35  34
   4  -3   6   68.60   19.82  33
  -4  -3  -6   48.71   32.97  36
  -4   3  -6   93.96   34.19  36
   4   3   6   62.72   16.43  15
   4  -3   6   47.33   19.45  22
   4   3   6   67.23   14.31  19
   4  -3   7 1479.37   65.20   8
   4   3   7 1380.21   64.67   8
   4   3   7 1545.76   64.09   5
   4  -3   7 1559.51   64.11   5
  -4   3  -7 1357.54   75.56  36
  -4  -3  -7 1145.60   74.39  36
   4   3   7 1306.68   70.89  39
   4   3   7 1511.76   80.49  38
  -4   3  -7 1351.96   78.64   1
  -4  -3  -7 1461.63   79.43   1
   4  -3   7 1475.70   65.03  14
   4   3   7 1434.43   63.46  15
   4  -3   7 1482.27   65.42  22
   4   3   7 1339.44   62.85  19
   4   3   8   75.57   20.02   8
   4   3   8   69.71   16.83   5
   4  -3   8   91.28   18.26   5
   4  -3   8   80.27   20.09   8
  -4   3  -8   98.38   32.36   1
  -4  -3  -8   48.66   34.74   1
   4   3   8   48.25   34.27  38
  -4  -3  -8   96.27   31.36  36
  -4   3  -8  104.23   28.46  36
   4  -3   8   74.23   18.40  14
   4  -3   8   95.27   21.52  22
   4   3   8   85.73   14.88  19
   4  -3   9  -15.22   16.98  27
   4   3   9   10.60   16.73  27
   4  -3   9   10.46   16.62  14
   4   3   9   11.25   17.71  14
   4   3  10  151.20   15.99  27
   4  -3  10  174.44   16.80  27
   4  -3  10  192.94   15.85  14
   4   3  10  169.09   17.03  14
   4   3  11   12.01    8.50  14
   4  -4 -11  -15.29   11.96  17
  -4   4  11   -6.50    9.74  13
  -4  -4  11   -4.17    9.89  13
   4  -4 -10  819.44   41.04  17
  -4  -4  10  809.11   38.43  28
  -4  -4   9  664.65   33.92  28
   4  -4  -9  562.56   34.45  31
  -4  -4   8   21.96   17.46  13
  -4   4   8    6.53   13.30  14
  -4   4   8  -14.23   24.37  42
  -4  -4   8   -9.15   27.28  42
   4  -4  -8   21.58   20.18  31
  -4   4   8   -2.72   25.20   2
  -4  -4   8   -1.91   27.59   2
   4  -4  -8    1.13   29.17   4
   4   4  -8   21.14   29.34   4
  -4   4   8   17.84   16.40  19
  -4   4   7  449.66   24.60  14
  -4  -4   7  435.02   26.77  13
  -4   4   7  396.64   36.33   2
  -4  -4   7  436.24   38.76   2
   4   4  -7  437.07   41.72   4
   4  -4  -7  426.11   42.34   4
  -4   4   7  470.46   26.20  19
  -4   4   7  408.69   36.43  42
  -4  -4   7  407.08   38.83  42
  -4  -4   6  549.22   28.52  13
  -4   4   6  524.73   28.36  19
  -4   4   6  557.80   39.01   2
  -4  -4   6  525.92   39.59   2
   4   4  -6  535.21   41.85   4
   4  -4  -6  451.65   42.43   4
  -4   4   5  114.43   14.70  29
   4   4  -5  133.78   29.21   4
   4  -4  -5  134.23   30.66   4
  -4   4   5  153.18   25.79   2
  -4  -4   5  133.51   26.13   2
   4  -4  -5  117.98   16.35  20
  -4   4   5  127.34   14.17  19
  -4  -4   5  138.12   13.91  13
  -4   4   4  474.82   30.47  10
   4   4  -4  498.12   34.97   4
  -4   4   4  407.01   32.12   9
   4  -4  -4  489.30   36.23   4
  -4   4   4  441.05   31.66   2
  -4  -4   4  540.14   33.85   2
   4  -4  -3 1095.18   54.16   4
   4   4  -3 1061.85   52.51   4
  -4  -4   3 1032.43   45.92   6
  -4   4   3 1030.19   45.60   6
  -4   4   3 1203.71   51.90  10
  -4   4   3 1093.91   52.48   9
   4   4  -3 1102.27   47.71  35
   4  -4  -2  225.67   24.42   4
  -4  -4   2  199.91   13.14   6
  -4   4   2  194.66   12.91   6
  -4   4   2  214.56   25.06   9
   4   4  -2  250.66   20.15  35
   4   4  -2  187.58   22.38   4
   4   4  -1 4699.14  195.20  35
   4   4  -1 4641.11  193.46  39
  -4  -4   1 4754.21  193.32  36
  -4   4   1 4871.59  195.70  10
   4   4  -1 4326.65  195.35   4
   4  -4  -1 4579.84  196.07   4
  -4  -4   1 4814.21  194.75   1
  -4   4   1 4921.26  194.54   1
   4   4   0  357.13   24.13  39
  -4  -4   0  387.10   25.07  36
  -4   4   0  386.79   24.84  41
  -4  -4   0  372.59   25.40  41
   4   4   0  363.77   28.93  35
  -4  -4   0  398.61   24.61   1
  -4   4   0  367.14   24.08   1
   4   4   1 1454.53   66.04  37
  -4  -4  -1 1456.52   66.14  36
   4   4   1 1511.05   65.91  39
   4   4   1 1405.76   68.14  35
   4  -4   1 1493.01   66.10   3
   4   4   1 1379.54   65.75   3
  -4  -4  -1 1452.23   65.11   1
  -4   4  -1 1493.15   64.71   1
   4  -4   2   26.26   24.68  40
   4   4   2   -8.47   23.73  40
   4   4   2  -10.90   19.99  37
   4   4   2  -21.62   26.33  35
  -4  -4  -2   -8.45   22.21  36
   4  -4   2    5.79   21.82   3
   4   4   2   -4.38   21.42   3
  -4   4  -2    4.22   19.66   1
  -4  -4  -2   16.15   19.11   1
   4  -4   3   73.32   25.81   3
   4   4   3   51.77   24.84   3
  -4   4  -3   95.96   23.36   1
  -4  -4  -3   63.28   24.46   1
   4   4   3   56.04   26.29  40
   4   4   3   59.53   22.68  37
   4  -4   3   52.84   27.08  40
   4   4   3   68.54   11.00   5
   4   4   4   11.55   29.59  34
   4  -4   4   -4.37   29.48  34
  -4  -4  -4    9.82   27.69  36
   4  -4   4    0.85   15.48  33
   4  -4   4   12.45   27.44   3
   4   4   4  -13.72   28.33   3
  -4   4  -4  -10.95   26.50   1
  -4  -4  -4    8.47   26.81   1
   4   4   4  -12.70   12.06  15
   4   4   4    6.68   24.39  39
   4  -4   4   -3.22   11.50   5
   4   4   4   20.18   11.92   5
   4  -4   5  440.38   23.45   5
   4   4   5  460.75   24.13   5
  -4  -4  -5  397.64   39.74  36
   4   4   5  443.58   35.95  39
   4  -4   5  384.10   40.64  34
   4   4   5  429.48   41.71  34
   4  -4   5  399.62   26.62  33
   4   4   5  383.86   38.99   3
  -4   4  -5  444.61   37.70   1
  -4  -4  -5  439.98   41.08   1
   4   4   5  392.47   24.56  15
   4  -4   5  374.98   26.75  22
   4   4   5  392.66   25.89  22
   4   4   5  396.97   23.47  19
   4  -4   6   77.91   17.83   8
   4   4   6   75.42   15.76   5
   4   4   6   66.86   16.86   8
   4  -4   6   60.07   16.28   5
   4   4   6   87.74   28.50  39
  -4  -4  -6   45.12   33.36  36
   4  -4   6   62.77   34.86  34
   4   4   6   63.83   35.84  34
   4  -4   6   62.76   19.86  33
   4   4   6   41.46   16.06  15
   4  -4   6   62.28   14.73  14
   4   4   6   89.10   15.62  19
   4  -4   6   37.52   19.20  22
  -4   4  -6   37.01   33.15   1
  -4  -4  -6   62.47   35.26   1
   4  -4   7  929.33   45.58   8
   4   4   7  831.79   44.50   8
   4  -4   7  965.50   44.15   5
   4   4   7  986.49   44.02   5
  -4  -4  -7  877.92   58.15  36
  -4   4  -7  943.19   56.28  36
   4   4   7  851.67   52.61  39
   4   4   7  919.41   61.68  38
  -4   4  -7 1017.91   58.23   1
  -4  -4  -7  955.73   60.11   1
   4  -4   7  944.52   44.48  14
   4   4   7  949.17   44.05  15
   4  -4   7  887.45   45.71  22
   4   4   7  909.15   43.65  19
   4   4   8    9.63   15.66   5
   4  -4   8    0.37   18.46   8
   4  -4   8   18.85   16.47   5
   4   4   8   27.86   18.12   8
   4   4   8   44.45   35.15  38
  -4  -4  -8    5.50   30.41  36
   4  -4   8   12.34   16.30  14
   4  -4   8   23.00   19.17  22
   4   4   8    4.12   14.26  19
   4  -4   9   84.66   17.51  27
   4   4   9   67.59   16.55  27
   4  -4   9  104.16   16.11  14
   4   4   9   90.12   17.86  14
   4  -4  10  189.14   15.38  27
   4   4  10  165.97   15.93  14
  -4   5  11   19.93    8.61  13
   4  -5 -11   -0.69   11.50  17
   4  -5 -10  878.55   43.81  31
  -4  -5  10  956.59   43.36  28
   4  -5 -10 1015.69   46.31  17
  -4  -5  10  971.55   41.82   5
   4  -5  -9    1.49   19.98  31
  -4  -5   9   21.22   16.90  28
  -4   5   8  617.05   40.29   2
  -4  -5   8  654.42   40.78   2
  -4   5   8  581.14   40.20  42
  -4  -5   8  586.22   41.15  42
   4  -5  -8  597.57   36.53  31
  -4  -5   8  640.12   33.48  13
  -4  -5   8  669.34   34.87  28
  -4   5   8  594.18   32.77  19
   4  -5  -8  588.27   44.02   4
   4   5  -8  545.07   43.67   4
  -4  -5   7  280.76   32.40   2
  -4   5   7  284.78   30.11   2
   4  -5  -7  289.98   35.22   4
   4   5  -7  280.58   35.05   4
  -4   5   7  268.85   31.30  42
  -4  -5   7  253.77   31.45  42
   4  -5  -7  293.80   27.10  31
  -4  -5   7  259.12   22.08  13
   4  -5  -7  293.26   22.79  20
  -4   5   7  318.34   21.72  19
  -4  -5   6    0.65   14.37  13
  -4   5   6    8.00   14.31  19
   4  -5  -6  -11.57   17.71  20
  -4  -5   6    9.17   25.92   2
  -4   5   6  -26.44   24.47   2
   4   5  -6   14.19   28.37   4
   4  -5  -6   -3.74   27.70   4
   4  -5  -6    3.65   21.68  31
  -4  -5   5  144.89   15.64  13
  -4   5   5  160.09   15.39  29
   4  -5  -5  174.49   21.74  31
  -4   5   5  139.84   15.04  19
   4  -5  -5  155.85   18.66  20
  -4   5   5  137.84   25.11   2
  -4  -5   5  174.47   26.72   2
   4  -5  -5  137.26   29.09   4
   4   5  -5  143.83   27.79   4
   4  -5  -4  412.81   25.57  31
  -4  -5   4  388.57   21.49  13
  -4   5   4  389.09   21.95  29
   4   5  -4  417.45   31.27   4
  -4   5   4  441.75   32.45   9
   4  -5  -4  369.05   32.74   4
  -4   5   4  365.78   28.12  10
  -4   5   4  416.62   29.33   2
  -4  -5   4  463.18   30.63   2
  -4   5   3   -3.14   23.34   9
  -4   5   3   15.25   20.29  10
   4   5  -3    0.98   17.27  35
   4  -5  -3   26.30   22.44   4
   4   5  -3   25.12   20.43   4
  -4  -5   2  153.83   11.88   6
  -4   5   2  159.37   11.28   6
   4   5  -2  183.63   21.79  35
   4   5  -2  165.35   20.98   4
   4   5  -1    3.36   21.46  35
   4   5  -1   26.29   20.58  37
  -4  -5   1   -0.60   13.04  36
   4   5  -1   -5.19   12.66  39
  -4   5   1   25.87   23.98   9
   4   5   0  727.27   36.55  39
  -4  -5   0  770.47   38.35  36
  -4   5   0  706.28   35.77  41
  -4  -5   0  738.04   36.06  41
   4   5   0  652.21   40.76  35
  -4  -5   0  692.12   35.83   1
  -4   5   0  703.14   35.11   1
  -4  -5  -1  311.96   27.41  36
   4   5   1  263.63   30.11  35
   4   5   1  272.08   23.79   3
  -4   5  -1  268.83   21.21   1
   4  -5   1  292.68   23.37   3
  -4  -5  -1  286.70   22.15   1
   4  -5   2  178.17   25.79  40
   4   5   2  222.21   25.00  40
   4   5   2  188.98   24.02  37
   4   5   2  273.42   31.71  35
  -4  -5  -2  231.55   27.92  36
   4  -5   2  182.71   23.67   3
   4   5   2  184.38   23.14   3
  -4  -5  -2  189.62   22.12   1
  -4   5  -2  201.92   21.02   1
   4  -5   3  163.21   28.34  40
   4   5   3  222.29   28.39  40
   4   5   3  162.57   25.08  37
   4  -5   3  174.26   26.02   3
   4   5   3  210.06   26.94   3
  -4   5  -3  182.86   23.52   1
  -4  -5  -3  161.81   24.20   1
   4  -5   4   30.84   29.14  34
   4   5   4   92.18   30.14  34
   4  -5   4   82.83   17.59  33
  -4  -5  -4  106.64   31.16  36
   4  -5   4   57.29   27.86   3
   4   5   4  160.81   29.67   3
  -4   5  -4  123.12   25.28   1
  -4  -5  -4   65.03   25.37   1
   4   5   4   89.92   26.31  37
   4  -5   4   86.56   12.19   5
   4   5   4   83.20   11.98   5
   4   5   5   32.14   14.89  19
  -4  -5  -5   23.39   12.77  32
   4  -5   5   59.57   32.77  34
   4   5   5   55.77   32.97  34
  -4  -5  -5   55.42   33.67  36
   4  -5   5   40.88   19.47  33
  -4   5  -5    3.54   26.96   1
  -4  -5  -5   55.74   30.12   1
   4  -5   5   31.76   11.71  14
   4  -5   5   17.25   18.14  22
   4   5   5   40.50   14.16   5
   4  -5   5   17.79   13.24   5
   4  -5   6   53.09   17.65   8
   4   5   6   59.78   15.53   5
   4  -5   6   79.04   15.12   5
   4   5   6   51.52   16.87   8
   4   5   6   65.69   28.52  39
   4   5   6   35.52   33.69  34
  -4  -5  -6   43.31   34.56  36
   4  -5   6   80.10   20.70  33
  -4   5  -6   90.67   29.04   1
  -4  -5  -6   58.64   33.30   1
   4   5   6   35.92   16.95  15
   4  -5   6   55.40   20.04  22
   4   5   6   70.51   16.11  19
   4   5   7  -18.73   16.60   8
   4  -5   7   19.98   17.20   8
   4   5   7   22.76   14.15   5
   4  -5   7   12.38   15.47   5
  -4   5  -7  -12.81   28.43   1
  -4  -5  -7   30.23   30.70   1
   4   5   7   -0.95   26.75  39
   4   5   7   21.25   35.35  38
  -4  -5  -7    6.80   33.36  36
  -4   5  -7  -11.23   28.79  36
   4  -5   7   18.62   14.77  14
   4   5   7    1.33   18.07  15
   4  -5   7    5.86   19.41  22
   4   5   7   16.53   15.03  19
   4   5   8   11.14   14.47  19
   4  -5   8    0.32   14.59  14
   4  -5   8    8.29   18.47  22
  -4  -5  -8   33.13   16.58  26
   4  -5   8    6.50   16.85  27
   4  -5   8    2.06   17.60   8
   4   5   8  -13.24   17.15   8
   4  -5   9  350.67   20.16  14
   4   5   9  342.80   23.21  14
   4  -5   9  338.26   22.60  27
   4   5   9  329.55   21.49  27
   4   5  10   11.40   12.17  14
   4  -5  10    8.59   10.99  27
   4   5  10   23.64    9.54  27
  -4   6  11   11.40    7.17  13
  -4  -6  10  203.31   15.95  28
   4  -6 -10  213.64   21.52  17
   4  -6 -10  159.68   18.07  31
  -4  -6   9  112.80   18.31  28
   4  -6  -9  100.35   21.96  31
   4  -6  -9  128.38   24.90  17
  -4  -6   8  850.84   41.33  28
  -4  -6   8  784.21   40.58  13
   4  -6  -8  807.39   43.66  31
  -4   6   8  791.82   39.46  19
  -4   6   7  144.65   23.88  42
  -4  -6   7  139.23   26.39  42
   4  -6  -7  132.63   25.35  31
  -4  -6   7  148.49   18.49  13
  -4   6   7  156.49   25.29   2
  -4  -6   7  155.23   25.21   2
   4  -6  -7  123.99   29.33   4
  -4   6   7  130.57   17.44  19
   4  -6  -7  100.10   20.61  20
  -4   6   6    8.20   21.69  42
  -4  -6   6   49.08   24.55  42
  -4  -6   6   16.62   15.19  13
   4  -6  -6   38.81   22.97  31
  -4   6   6    8.95   15.51  29
  -4   6   6   31.56   13.95  19
   4  -6  -6   10.70   19.57  20
  -4  -6   6  -17.89   24.34   2
   4   6  -6   10.29   26.55   4
   4  -6  -6   33.87   28.14   4
  -4   6   6  -24.14   24.04   2
  -4   6   5 1137.60   57.36   2
  -4  -6   5 1230.07   58.55   2
  -4   6   5 1112.50   50.77  19
   4  -6  -5 1137.01   55.44  31
  -4   6   5 1237.54   51.58  29
   4  -6  -5 1112.04   60.19   4
   4   6  -5 1118.21   59.37   4
   4  -6  -5 1088.35   53.36  20
  -4  -6   5 1150.43   51.40  13
   4  -6  -4  175.44   19.53  20
  -4   6   4  187.18   14.82  19
   4  -6  -4  194.28   15.09  11
  -4  -6   4  192.69   15.82  13
  -4   6   4  193.96   16.38  29
   4  -6  -4  212.77   21.53  31
  -4   6   4  218.18   29.81   9
  -4   6   4  183.12   24.33  10
   4  -6  -4  156.47   26.29   4
   4   6  -4  203.32   24.68   4
  -4   6   4  172.48   22.36   2
  -4  -6   4  183.88   23.37   2
   4   6  -3  643.60   36.30   4
  -4   6   3  638.48   38.19  10
   4  -6  -3  599.18   37.42   4
  -4   6   3  733.61   42.08   9
   4   6  -3  670.70   36.47  35
  -4   6   3  621.51   35.23   2
  -4  -6   3  677.76   35.67   2
   4   6  -2   50.58   22.01  35
   4   6  -2   74.91   25.15  37
  -4  -6   2   39.93    8.57   6
   4  -6  -2   53.76   18.49   4
   4   6  -2   55.82   17.95   4
   4   6  -1  862.73   48.42  35
   4   6  -1  896.52   49.07  37
   4   6  -1  939.87   42.10  39
  -4   6   1  869.44   49.87   9
   4   6   0 2144.19   95.74  35
   4   6   0 2202.45   91.98  39
   4   6   0 2142.04   95.13  37
  -4  -6   0 2169.61   90.81  41
  -4  -6   0 2254.26   94.25  36
  -4   6   0 2014.07   90.17  41
  -4   6   0 2264.81   96.19   9
  -4  -6   0 2142.42   90.56   1
  -4   6   0 2018.69   89.92   1
   4  -6   1  130.44   18.27   3
   4   6   1  106.97   19.26   3
  -4  -6  -1  125.75   17.01   1
  -4   6  -1  124.87   16.91   1
   4  -6   1  110.64   19.82  40
   4   6   1  103.69   21.22  40
  -4   6  -1  117.51   17.79  41
  -4  -6  -1  126.69   17.38  41
   4   6   1   79.36   28.46  35
  -4  -6  -1  141.99   26.06  36
   4   6   2 2430.57  107.84   3
  -4  -6  -2 2486.25  107.01   1
  -4   6  -2 2521.60  106.63   1
   4  -6   2 2415.23  107.53   3
   4   6   2 2615.67  112.53  35
   4  -6   2 2506.42  108.47  40
   4   6   2 2468.23  108.24  40
  -4  -6  -2 2668.71  111.41  36
  -4  -6  -3 1647.21   74.10  36
   4  -6   3 1510.31   70.58  34
  -4  -6  -3 1451.66   64.19  32
   4   6   3 1509.84   71.52  34
   4  -6   3 1583.12   69.89   3
   4   6   3 1563.07   70.43   3
  -4   6  -3 1678.89   68.94   1
  -4  -6  -3 1641.82   69.51   1
   4  -6   3 1498.51   63.14  11
   4   6   3 1432.63   64.24  15
   4  -6   3 1436.13   65.23  21
  -4  -6  -3 1381.88   63.91  16
   4   6   4  143.11   28.89  37
   4  -6   4  159.11   20.81  33
   4  -6   4  155.17   30.02  34
   4   6   4  194.06   30.13  34
  -4  -6  -4  161.36   16.09  32
   4   6   4  184.01   29.02   3
  -4   6  -4  200.93   23.82   1
  -4  -6  -4  185.61   26.60   1
   4   6   4  165.21   17.98  15
   4  -6   4  148.46   11.82  11
   4  -6   4  182.32   20.29  21
   4   6   4  184.14   17.09  18
  -4  -6  -4  168.26   16.00  16
   4  -6   5   29.27   20.72  33
   4   6   5   45.54   31.49  34
  -4  -6  -5   90.32   34.74  36
   4  -6   5   34.26   30.36  34
  -4  -6  -5   64.54   14.14  32
  -4   6  -5   62.77   24.02   1
  -4  -6  -5   44.29   26.85   1
   4   6   5   61.67   16.40  15
   4  -6   5   63.12   18.67  22
   4  -6   5   62.48   15.09   8
   4   6   5   56.67   14.94   8
   4  -6   6  751.06   35.88   8
   4   6   6  692.18   35.42   8
   4   6   6  652.78   46.58  39
  -4  -6  -6  742.55   52.12  36
   4  -6   6  750.16   38.53  33
  -4   6  -6  714.39   45.11   1
  -4  -6  -6  715.63   46.42   1
   4  -6   6  648.94   33.25  14
   4  -6   6  732.98   37.91  22
   4   6   6  746.25   35.94  19
   4  -6   7   17.88   16.02   8
   4   6   7    8.70   15.87   8
   4   6   7  -11.53   26.90  39
  -4  -6  -7   -9.31   34.28  36
   4  -6   7    9.38   18.72  33
  -4   6  -7   42.90   25.76  36
   4  -6   7    2.22   12.04  14
   4  -6   7   24.43   17.95  22
   4   6   7    8.17   15.81  19
   4  -6   8  397.81   21.00  14
   4  -6   8  422.02   25.56  22
   4   6   8  356.50   23.10  19
   4  -6   8  359.90   24.08  27
   4   6   8  367.79   22.95  27
  -4  -6  -8  346.05   25.17  26
   4   6   9  128.73   16.79  14
   4  -6   9  146.32   15.04  27
   4   6   9  140.67   14.41  27
  -4  -6  -9  165.51   15.59  26
   4   6  10   28.90    9.95  14
  -4  -7  10   -6.48   11.74  28
   4  -7 -10   18.66   17.72  17
   4  -7 -10   -1.05   13.94  31
  -4  -7   9   64.55   16.84  28
   4  -7  -9   74.79   23.27  17
   4  -7  -9   61.52   20.77  31
  -4  -7   8   75.97   18.94  28
   4  -7  -8   70.01   23.74  31
   4  -7  -8   20.34   18.72  20
   4  -7  -8   79.47   26.82  17
  -4   7   8   68.23   16.16  19
   4  -7  -7  890.77   48.78  31
  -4  -7   7  942.17   43.78  13
   4  -7  -7  915.04   45.42  20
  -4   7   7  889.53   43.26  19
  -4  -7   6   86.02   17.47  13
  -4  -7   6   84.36   22.42  42
  -4  -7   6   87.66   18.54  28
  -4   7   6  137.35   17.13  29
   4  -7  -6  100.36   26.21  31
   4  -7  -6   65.94   21.20  20
  -4   7   6  109.78   15.80  19
  -4  -7   6   65.14   21.06   2
   4  -7  -6   62.27   25.99   4
   4  -7  -5   67.94   21.18  20
  -4   7   5   91.27   15.13  19
  -4  -7   5  116.69   15.67  13
  -4   7   5  103.99   16.38  29
  -4  -7   5  109.71   16.50  28
   4  -7  -5   86.32   23.38  31
  -4   7   5  115.91   20.58  10
  -4  -7   5  124.87   20.74   2
   4  -7  -5   70.97   24.13   4
  -4  -7   4   14.60   16.04   2
   4  -7  -4   10.05   19.69   4
   4   7  -4    3.94   27.66  37
   4  -7  -4  -13.80   22.03  31
   4  -7  -4    6.63   12.80  11
  -4  -7   4  -16.11   12.94  13
  -4   7   4   -7.55   13.38  29
  -4  -7   4    4.10   13.49  28
  -4   7   4    4.35   11.00  19
   4  -7  -4  -23.04   19.62  20
  -4   7   4  -24.97   29.50   9
  -4   7   4    3.47   22.39  10
   4  -7  -3  386.31   28.81   4
  -4   7   3  472.40   33.32  10
  -4  -7   3  411.32   26.07   2
   4   7  -3  529.76   35.93  37
   4  -7  -3  466.21   29.35  31
   4   7  -3  487.69   32.72  35
  -4  -7   3  462.40   24.19  13
   4  -7  -3  488.16   24.57  11
  -4  -7   3  451.95   24.54  28
   4  -7  -3  465.19   27.29  20
   4  -7  -3  435.45   28.76  17
   4   7  -2   12.56   24.81  37
  -4  -7   2   43.61   11.41   2
  -4   7   2   57.39   28.18   9
   4  -7  -2   51.84   16.39  20
   4   7  -2   46.63   24.83  35
   4  -7  -2   58.14   18.48  31
   4   7  -1  541.14   39.00  35
   4   7  -1  642.37   40.25  37
   4   7  -1  601.66   30.78  39
  -4   7   1  638.00   41.46   9
   4   7   0   -4.40   27.81  35
   4   7   0    8.11   17.37  39
  -4  -7   0   29.90   24.47  36
   4   7   0   25.26   25.82  37
  -4   7   0   18.91   27.39   9
   4  -7   0   19.14   10.91   3
   4   7   1  510.68   39.32  35
  -4  -7  -1  474.08   25.07   1
   4  -7   1  438.99   24.81   3
  -4  -7  -1  548.80   37.35  36
  -4  -7  -1  453.07   24.83  41
   4  -7   1  466.73   26.23  40
   4   7   1  454.70   34.43  37
  -4   7  -1  511.81   37.51   9
  -4  -7  -2  649.83   43.81  36
   4   7   2  706.05   45.75  35
   4  -7   2  595.92   33.23  34
  -4  -7  -2  626.35   31.00  32
   4  -7   2  606.68   32.68   3
  -4  -7  -2  653.76   33.20   1
   4  -7   2  663.94   30.66  11
   4  -7   2  616.90   32.88  21
  -4  -7  -2  637.64   31.13  16
  -4  -7  -3  591.26   30.47  32
   4  -7   3  603.52   35.56  34
  -4  -7  -3  627.64   34.05   1
   4   7   3  578.27   30.94  15
   4  -7   3  587.53   28.81  11
  -4  -7  -3  656.67   45.11  36
   4   7   3  649.77   42.44  37
   4   7   3  612.82   31.13  18
  -4  -7  -3  568.84   30.40  16
   4   7   4   65.29   28.44  37
   4  -7   4   55.46   21.18  33
   4  -7   4   50.65   23.17  34
  -4  -7  -4   44.86   15.36  32
  -4  -7  -4   96.01   21.97   1
   4   7   4  100.74   17.62  15
   4  -7   4   84.04   11.54  11
   4  -7   4   49.90   20.34  21
  -4  -7  -4   77.24   15.46  16
   4   7   4   70.52   16.00  18
   4   7   5   29.13   29.83  39
   4  -7   5   -3.91   21.98  33
  -4  -7  -5    6.64   14.64  32
  -4  -7  -5   39.67   35.90  36
  -4  -7  -5   15.75   14.61  16
   4   7   5   29.90   17.55  18
   4   7   5   13.23   17.47  15
   4  -7   5   14.18   18.65  22
  -4  -7  -5    2.13   23.40   1
  -4  -7  -6  223.65   27.04   1
   4   7   6  192.84   19.77  19
  -4  -7  -6  172.41   37.18  36
   4  -7   6  192.69   23.30  33
   4   7   6  189.29   21.86  15
   4  -7   6  193.54   21.18  22
   4  -7   6  155.16   16.55   8
   4   7   7  488.65   40.05  39
  -4  -7  -7  555.99   47.97  36
   4  -7   7  588.71   32.99  33
   4  -7   7  596.78   32.25  22
   4   7   7  613.67   31.19  19
   4  -7   7  513.53   29.69  27
  -4  -7  -7  661.00   33.34  26
  -4  -7  -8  331.88   20.84  12
   4  -7   8  291.15   21.75  22
   4   7   8  309.05   20.67  19
  -4  -7  -8  326.53   23.00  26
   4  -7   8  272.86   19.09  27
   4   7   9   17.89   13.06  14
  -4  -7  -9   39.63   12.62  26
  -4  -8  10   -7.97    9.57  28
   4  -8 -10   19.49   15.59  17
   4  -8 -10   -3.85   12.24  31
  -4  -8   9   16.77   14.78  28
   4  -8  -9   53.18   21.55  17
   4  -8  -9    5.30   19.86  31
  -4  -8   8  162.58   19.99  28
   4  -8  -8  135.88   26.06  31
  -4   8   8  151.45   17.35  19
   4  -8  -8  158.40   20.69  20
   4   8  -7   27.01   26.21  37
   4  -8  -7    0.50   26.25  31
  -4  -8   7   15.18   16.80  13
  -4   8   7    8.50   16.54  29
  -4  -8   7    3.20   17.72  24
   4  -8  -7  -26.80   20.82  20
  -4   8   7   -3.10   14.85  19
   4   8  -6 1966.97  102.75  37
   4  -8  -6 2366.62   99.44  31
  -4   8   6 2309.55   95.07  29
  -4  -8   6 2272.21   96.04  28
  -4   8   6 2134.44   94.26  19
   4  -8  -6 2249.65   97.27  20
  -4  -8   6 2213.59   95.33  13
   4   8  -5  158.65   31.02  37
  -4  -8   5  147.40   17.06  13
  -4  -8   5  142.62   18.87  28
  -4   8   5  121.43   21.44  10
   4  -8  -5  144.99   23.82  20
  -4   8   5  127.28   15.46  19
   4  -8  -5  166.89   26.15  17
   4   8  -4   38.73   29.99  37
  -4   8   4    7.57   15.65  35
   4  -8  -4  -45.80   26.01  31
   4  -8  -4  -10.96   14.49  11
  -4   8   4    9.06   14.17  29
  -4  -8   4   14.39   15.63  28
  -4   8   4    8.21   22.95  10
   4  -8  -4  -23.16   22.28  20
   4  -8  -4  -10.70   21.82  17
  -4   8   4   14.92   12.60  19
   4   8  -3   44.77   29.41  37
   4   8  -3   67.46   25.11  35
   4  -8  -3   65.58   22.66  31
   4  -8  -3   83.41   15.36  11
  -4  -8   3   71.46   15.06  28
  -4   8   3   87.03   25.40  10
   4  -8  -3   78.98   20.51  17
   4  -8  -3   77.69   20.50  20
   4   8  -2  708.09   46.17  37
   4   8  -2  760.67   44.74  35
   4  -8  -2  775.08   34.74  11
  -4  -8   2  683.54   34.25  28
  -4  -8   2  703.08   34.16  16
   4  -8  -2  690.89   36.52  17
  -4   8   2  785.14   47.68   9
  -4   8   1  239.18   33.19   9
   4   8  -1  264.45   32.38  35
  -4  -8   1  252.95   18.81  32
   4   8  -1  275.10   32.27  37
   4  -8  -1  274.68   19.11  11
   4  -8  -1  226.39   21.17  20
  -4  -8   1  217.89   18.10  16
  -4   8   0  105.69   29.89   9
   4   8   0  153.41   20.50  39
  -4  -8   0   82.26   28.39  36
   4   8   0  130.74   29.48  37
   4   8   0   98.70   32.43  35
  -4  -8   0  102.46   15.21  32
   4  -8   0  101.22   18.25  31
   4  -8   0  100.07   15.70  11
   4  -8   0   84.04   16.98  21
   4  -8   0   91.54   16.71  20
  -4  -8   0   90.25   15.17  16
  -4   8  -1 2184.30   95.09   9
  -4  -8  -1 2244.22   96.08  36
   4   8   1 2068.26   94.17  37
  -4  -8  -1 1941.30   86.39  32
   4   8   1 2121.27   96.44  35
   4  -8   1 2099.91   85.99  11
  -4  -8  -1 2059.96   86.26  26
   4  -8   1 1954.26   87.30  21
  -4  -8  -1 1964.61   86.30  16
  -4  -8  -2   61.55   15.95  16
  -4  -8  -2  116.84   32.39  36
   4   8   2   52.79   33.48  35
  -4  -8  -2   70.17   15.86  32
   4  -8   2   86.78   15.11  11
  -4  -8  -2   81.07   16.41  26
   4  -8   2  110.38   20.47  24
   4  -8   2  114.52   20.15  21
  -4   8  -2  108.81   29.79   9
   4   8   3   88.50   17.49  15
   4  -8   3  100.47   14.75  11
  -4  -8  -3   88.44   17.10  16
   4   8   3  115.06   18.32  18
  -4   8  -3   94.12   29.06   9
  -4  -8  -3   88.55   16.70  32
  -4  -8  -3  108.60   34.53  36
  -4   8  -4 1484.76   75.87   9
   4   8   4 1490.54   79.11  37
   4   8   4 1562.93   80.16  35
  -4  -8  -4 1520.26   68.60  32
   4  -8   4 1601.74   71.30  33
   4  -8   4 1555.84   66.61  11
   4   8   4 1624.38   69.43  15
   4  -8   4 1618.82   71.10  21
  -4  -8  -4 1499.75   68.42  16
   4   8   4 1689.39   69.35  18
   4   8   5  219.65   32.84  39
   4  -8   5  206.05   26.68  33
  -4  -8  -5  213.05   19.51  32
  -4  -8  -5  207.73   39.65  36
   4   8   5  277.07   23.46  15
  -4  -8  -5  294.41   24.55  26
   4  -8   5  244.11   23.10  22
   4   8   5  243.32   22.93  18
   4  -8   6  412.54   29.54  33
  -4  -8  -6  385.55   43.98  36
   4   8   6  436.01   28.16  15
  -4  -8  -6  461.22   28.45  26
   4  -8   6  388.03   26.72  22
   4   8   6  427.77   26.18  19
   4  -8   7  -19.20   17.89  33
   4   8   7  -13.69   19.48  15
  -4  -8  -7    4.55   17.83  12
   4  -8   7  -10.98   16.19  22
   4   8   7   -5.72   15.90  19
  -4  -8  -7   -1.08   19.05  26
  -4  -8  -8   13.59   16.71  26
   4   8   8   10.10   14.09  19
  -4  -8  -8    1.18   14.11  12
  -4  -8  -9   40.91   11.61  26
   4   8   9   16.81   10.51  14
  -4  -8  -9   50.92   14.54  20
   4  -9 -10   88.64   13.34  17
  -4  -9   9   45.93   13.95  28
   4  -9  -9   39.16   18.69  31
   4  -9  -8  121.95   25.13  31
  -4   9   8   99.17   15.03  19
   4  -9  -8   75.82   19.69  20
  -4   9   7   32.25   16.99  29
   4  -9  -7   11.96   26.15  31
  -4  -9   7   23.16   18.71  24
   4  -9  -7   24.49   25.51  17
  -4   9   7   18.42   14.61  19
   4  -9  -7   46.82   21.81  20
   4   9  -6  338.74   35.56  37
   4  -9  -6  388.37   33.74  31
  -4   9   6  389.80   25.30  29
  -4  -9   6  375.07   25.90  28
   4  -9  -6  384.11   30.17  20
   4  -9  -6  392.75   31.11  17
  -4   9   6  363.47   23.35  19
   4  -9  -5  294.41   31.09  31
  -4   9   5  263.82   24.68  10
  -4   9   5  283.55   21.98  29
  -4  -9   5  278.73   23.41  28
   4   9  -5  315.20   34.49  37
   4  -9  -5  341.65   29.24  17
  -4   9   5  258.16   19.79  19
   4  -9  -5  272.71   28.12  20
  -4   9   4 1163.00   60.86  10
   4   9  -4 1220.49   65.95  37
   4  -9  -4 1220.91   60.15  31
   4  -9  -4 1255.42   54.36  11
  -4   9   4 1232.25   55.17  29
  -4  -9   4 1283.46   55.54  28
   4  -9  -4 1215.77   58.59  20
   4  -9  -4 1290.39   58.58  17
  -4   9   4 1137.26   53.90  19
  -4   9   3 1313.60   66.08   9
  -4   9   3 1081.89   61.34  10
   4   9  -3 1251.54   65.15  37
   4  -9  -3 1219.14   59.47  31
   4   9  -3 1189.68   61.64  35
   4  -9  -3 1250.58   54.00  11
  -4  -9   3 1111.50   54.18  28
   4  -9  -3 1222.12   57.34  20
   4  -9  -3 1255.56   56.13  17
   4   9  -2  300.89   36.88  37
   4   9  -2  329.45   34.37  35
   4  -9  -2  354.95   22.80  11
  -4  -9   2  323.28   21.65  28
   4  -9  -2  283.53   25.21  17
  -4   9   2  343.56   37.91   9
  -4   9   1  858.21   50.60   9
   4   9  -1  827.94   50.01  37
   4   9  -1  844.50   50.74  35
   4  -9  -1  782.63   42.06  31
   4  -9  -1  816.52   37.78  11
  -4  -9   1  760.54   36.13  12
  -4  -9   1  768.82   36.88  28
   4  -9  -1  781.48   39.83  20
   4  -9  -1  767.57   37.99  21
  -4  -9   1  769.02   37.59  16
   4  -9  -1  712.83   38.74  17
  -4   9   0   36.49   30.58   9
   4   9   0   15.92   18.14  39
   4   9   0  -10.92   30.00  37
   4   9   0   16.45   32.06  35
   4  -9   0   16.87   15.60  11
  -4  -9   0   12.33   12.99  28
  -4  -9   0   -5.39   14.51  26
   4  -9   0   -5.03   18.05  20
   4  -9   0    1.89   17.99  21
  -4  -9   0    6.10   15.95  16
   4  -9   0   -7.09   14.39  17
  -4   9  -1   82.97   29.83   9
  -4  -9  -1   70.98   32.19  36
   4   9   1   60.77   30.63  37
  -4  -9  -1   42.21   16.23  32
   4   9   1   91.82   35.13  35
   4  -9   1   66.85   16.16  11
  -4  -9  -1   73.98   16.50  26
   4  -9   1   51.19   19.87  21
  -4  -9  -1   40.30   17.09  16
  -4   9  -2  171.08   31.93   9
  -4  -9  -2  283.45   37.93  36
   4   9   2  210.01   34.79  37
   4   9   2  280.76   38.04  35
  -4  -9  -2  210.92   20.24  32
   4   9   2  167.57   18.41  15
   4  -9   2  217.27   18.58  11
  -4  -9  -2  199.70   20.23  26
   4  -9   2  212.57   24.03  21
  -4  -9  -2  197.42   20.73  16
  -4  -9  -3   20.22   17.78  16
   4   9   3   28.20   17.75  18
  -4  -9  -3   15.40   34.00  36
  -4  -9  -3   29.57   17.22  32
   4   9   3   26.71   16.62  15
   4  -9   3    1.42   14.76  11
   4  -9   3   30.49   22.40  21
  -4   9  -3   29.32   27.37   9
  -4   9  -4   29.40   26.25   9
   4   9   4   47.16   30.85  37
   4  -9   4   -2.16   23.35  33
   4   9   4   14.68   32.98  35
  -4  -9  -4   30.91   16.95  32
  -4  -9  -4   41.29   35.17  36
   4   9   4   -6.62   17.85  15
   4  -9   4   11.56   12.26  11
  -4  -9  -4   -1.12   19.87  26
   4  -9   4    7.02   22.70  21
   4   9   4   21.32   18.07  18
   4   9   5  379.97   38.35  39
   4  -9   5  451.27   31.63  33
   4   9   5  471.45   28.33  15
  -4  -9  -5  415.99   29.57  26
   4  -9   5  395.27   27.01  22
   4   9   5  476.04   27.79  18
   4   9   6  193.48   29.23  39
   4  -9   6  166.37   22.80  33
  -4  -9  -6  126.74   36.91  36
  -4  -9  -6  183.93   22.14  12
   4   9   6  222.11   22.12  15
  -4  -9  -6  193.08   22.97  26
   4  -9   6  133.69   19.00  22
   4   9   6  209.69   20.10  19
   4  -9   7   66.95   18.32  33
   4   9   7   55.04   19.13  15
  -4  -9  -7   59.54   18.57  12
   4  -9   7   57.74   14.46  22
   4   9   7   60.72   15.88  19
  -4  -9  -7   72.06   19.44  26
  -4  -9  -8   17.26   15.96  26
   4   9   8   17.89   13.07  19
  -4  -9  -8   -1.92   13.63  12
   4   9   8    2.13   11.55  14
  -4  -9  -9   78.78   13.70  31
  -4  -9  -9   64.43   10.42  26
  -4  -9  -9   97.34   14.20  20
  -4 -10   9   74.13   12.79  28
   4 -10  -9   94.30   17.29  31
   4 -10  -9   62.99   16.56  17
   4 -10  -8   32.89   21.96  31
   4 -10  -8    3.53   20.86  17
  -4  10   8   46.87   12.72  19
   4 -10  -8   46.32   17.64  20
  -4  10   7   -5.41   16.66  29
   4 -10  -7   14.54   26.28  31
  -4 -10   7   11.65   18.25  24
   4 -10  -7   32.06   23.62  17
  -4  10   7    0.53   14.29  19
   4 -10  -7    6.03   21.55  20
  -4  10   6   99.29   18.69  29
  -4 -10   6  100.26   18.99  28
   4 -10  -6  127.10   29.36  31
  -4 -10   6   98.62   22.38  24
   4 -10  -6   90.58   24.27  17
   4 -10  -6   97.17   24.52  20
  -4  10   6   76.33   15.49  19
   4 -10  -5  138.66   29.04  31
  -4  10   5  107.38   18.16  29
  -4 -10   5   94.27   19.31  28
   4  10  -5  132.71   29.51  37
   4 -10  -5  138.81   25.21  17
   4 -10  -5  125.10   25.90  20
  -4  10   5   91.73   15.25  19
  -4  10   4  481.10   37.75  10
   4  10  -4  522.74   43.37  37
   4 -10  -4  559.09   39.34  31
   4 -10  -4  608.99   31.36  11
  -4  10   4  637.97   32.21  29
  -4 -10   4  675.57   33.05  28
   4 -10  -4  638.96   38.01  20
  -4  10   4  569.09   30.28  19
   4 -10  -4  628.43   36.81  17
   4  10  -3  311.40   36.78  37
   4  10  -3  305.90   33.96  35
   4 -10  -3  334.40   23.39  11
  -4 -10   3  340.52   23.58  28
  -4  10   3  309.80   32.27  10
  -4  10   3  319.35   39.18   9
   4 -10  -3  334.46   27.60  17
   4  10  -2   55.61   31.95  37
   4  10  -2   65.95   30.58  35
   4 -10  -2   52.39   25.08  31
   4 -10  -2   51.16   17.66  11
  -4 -10   2   39.91   15.11  28
   4 -10  -2   40.07   18.99  17
   4 -10  -2   23.71   21.87  20
  -4  10   2   57.77   32.89   9
  -4  10   1  415.46   38.71   9
   4  10  -1  430.52   39.29  37
   4  10  -1  335.67   38.53  35
   4 -10  -1  349.65   29.68  31
  -4 -10   1  388.51   22.21  12
   4 -10  -1  359.71   24.86  11
  -4 -10   1  370.64   22.68  28
  -4 -10   1  343.64   21.88  26
   4 -10  -1  322.81   24.74  21
   4 -10  -1  336.73   27.99  20
   4 -10  -1  347.83   24.37  17
   4  10   0  658.26   46.55  37
   4  10   0  644.72   48.50  35
   4 -10   0  691.52   33.86  11
  -4 -10   0  666.96   33.19  12
  -4 -10   0  628.10   33.16  26
   4 -10   0  608.66   35.67  21
   4 -10   0  586.62   35.26  20
  -4  10   0  688.68   46.39   9
   4  10   1   45.57   33.47  37
   4  10   1   38.42   35.78  35
   4 -10   1   33.71   16.97  11
  -4 -10  -1   55.31   17.44  26
   4 -10   1   42.45   21.85  21
  -4  10  -1   22.52   29.60   9
  -4 -10  -2  803.29   53.43  36
   4  10   2  746.09   50.31  37
   4  10   2  699.26   52.48  35
  -4 -10  -2  737.34   38.85  26
  -4  10  -2  707.88   47.54   9
   4 -10   2  758.37   41.38  21
   4 -10   2  787.37   37.15  11
   4  10   2  737.62   37.63  15
  -4  10  -3   49.90   27.17   9
   4  10   3   69.85   33.70  37
  -4 -10  -3   77.33   35.76  36
   4  10   3   27.40   17.75  15
   4 -10   3   38.76   15.56  11
  -4 -10  -3   30.46   19.29  26
   4 -10   3   28.85   23.77  21
   4  10   3   27.37   20.49  18
   4  10   4  787.06   55.88  35
   4 -10   4  953.23   48.18  33
   4  10   4  905.97   44.18  15
  -4 -10  -4  929.06   45.51  26
  -4 -10  -4  838.40   58.53  36
   4  10   4  936.92   45.58  18
   4  10   5  203.04   32.34  39
   4 -10   5  260.74   27.24  33
  -4 -10  -5  304.38   25.13  12
   4  10   5  297.74   23.74  15
  -4 -10  -5  263.89   24.89  26
   4 -10   5  224.37   21.17  22
   4  10   5  278.08   22.82  18
   4 -10   6   -7.87   19.94  33
  -4 -10  -6   -6.01   19.12  12
   4  10   6  -26.54   19.02  15
  -4 -10  -6    0.38   20.41  26
   4 -10   6   -7.36   14.73  22
   4  10   6    5.42   17.10  19
  -4 -10  -7   -0.32   18.31  26
  -4 -10  -7   51.96   17.27  12
   4  10   7   18.36   17.25  15
   4 -10   7   22.04   16.32  33
   4  10   7   14.45   15.19  19
  -4 -10  -8  487.71   25.44  31
  -4 -10  -8  439.02   24.26  12
  -4 -10  -8  521.35   26.05  26
  -4 -10  -8  470.59   27.13  20
   4  10   8  466.31   24.25  19
  -4 -10  -9  122.50   13.02  20
  -4 -11   9   15.70    9.17  28
   4 -11  -9    2.23   11.01  17
   4 -11  -9    5.34   12.95  31
   4 -11  -8   15.06   19.42  31
   4 -11  -8  -13.28   16.01  20
   4 -11  -8   -0.50   17.07  17
  -4  11   8   23.19   10.37  19
  -4  11   7    4.59   15.53  29
   4 -11  -7   23.78   24.27  31
  -4 -11   7    3.42   17.85  24
  -4  11   7  -12.00   13.03  19
   4 -11  -7    2.74   20.87  20
   4 -11  -7   17.68   20.06  17
  -4  11   6   57.71   17.90  29
  -4 -11   6   72.87   18.82  28
   4 -11  -6   58.31   27.62  31
  -4 -11   6  117.40   23.06  24
  -4  11   6   44.20   14.29  19
   4 -11  -6   33.87   24.85  20
   4 -11  -5   11.00   27.46  31
  -4  11   5   25.90   16.88  29
  -4 -11   5   47.04   18.77  28
   4  11  -5   45.22   25.36  37
   4 -11  -5   10.49   24.81  20
  -4  11   5   39.61   14.01  19
   4 -11  -5   31.96   21.21  17
   4  11  -4  122.83   30.33  37
   4 -11  -4  139.13   17.61  11
  -4  11   4  157.31   18.52  29
  -4 -11   4  142.74   19.50  28
  -4  11   4  149.71   24.19  10
  -4  11   4  136.80   15.73  19
   4 -11  -4  189.28   26.38  20
   4 -11  -4  143.98   22.53  17
   4  11  -3  143.25   32.67  37
   4 -11  -3  206.47   28.15  31
   4 -11  -3   96.75   18.56  11
  -4  11   3  163.56   17.84  29
  -4 -11   3  174.59   20.06  28
   4 -11  -3  148.66   22.01  17
  -4  11   3  137.37   28.14  10
  -4  11   2  737.80   49.70   9
   4  11  -2  684.33   49.35  37
   4  11  -2  740.30   48.32  35
   4 -11  -2  734.96   41.67  31
   4 -11  -2  742.74   36.75  11
  -4 -11   2  680.88   35.83  28
   4 -11  -2  684.91   40.33  20
   4 -11  -2  661.12   36.42  17
   4  11  -1  -11.22   30.99  37
   4  11  -1   20.44   32.77  35
   4 -11  -1   -2.85   23.26  31
   4 -11  -1   32.83   19.33  11
  -4 -11   1   23.48   14.59  12
  -4 -11   1    7.76   16.34  28
  -4 -11   1   17.86   14.27  26
   4 -11  -1    3.12   18.80  21
   4 -11  -1   18.21   22.02  20
  -4  11   1   12.14   31.09   9
   4  11   0  562.37   46.40  37
   4  11   0  645.49   49.24  35
  -4 -11   0  637.11   33.06  12
   4 -11   0  626.90   33.85  11
  -4 -11   0  626.58   33.15  26
   4 -11   0  611.54   35.66  21
  -4  11   0  599.53   44.89   9
   4  11   1  -23.43   30.62  37
   4  11   1    4.13   34.86  35
  -4 -11  -1   20.14   18.68  12
   4  11   1  -19.98   16.20  15
   4 -11   1  -26.31   18.36  11
  -4 -11  -1   -3.88   18.08  26
   4 -11   1   -6.65   22.84  21
  -4  11  -1  -20.12   29.47   9
   4  11   2   61.50   31.98  37
   4  11   2    8.34   33.96  35
  -4 -11  -2   14.11   19.23  26
  -4  11  -2  -10.93   27.66   9
   4 -11   2    1.76   24.90  21
  -4 -11  -2    5.47   19.60  12
   4  11   2   11.52   16.04  15
   4 -11   2   25.02   17.59  11
   4  11   3  494.53   29.65  15
  -4 -11  -3  552.09   32.01  26
   4 -11   3  496.85   35.26  21
   4  11   3  566.49   31.67  18
   4 -11   4   27.68   25.33  33
   4  11   4   62.21   32.14  35
  -4 -11  -4   54.98   21.18  12
   4  11   4   49.01   18.67  15
   4  11   4   15.35   26.42  39
  -4 -11  -4   43.34   33.96  36
   4  11   4   37.18   20.80  18
  -4 -11  -5   72.29   21.99  26
  -4 -11  -5   59.39   14.03  31
  -4 -11  -5   57.57   21.31  12
   4  11   5   61.27   19.09  15
   4 -11   5   71.44   15.06  22
   4 -11   5   55.50   24.10  33
  -4 -11  -6   -8.04   20.03  26
  -4 -11  -6   28.65   13.69  31
  -4 -11  -6   -5.90   19.17  12
   4  11   6   15.61   17.55  15
   4 -11   6   53.30   20.17  33
   4  11   6    4.75   16.72  19
  -4 -11  -7   31.01   17.21  26
   4  11   7   38.25   14.29  19
  -4 -11  -7   11.69   17.44  20
  -4 -11  -7   57.51   16.33  12
  -4 -11  -8   -0.18   12.46  26
  -4 -11  -8   16.70   14.11  20
   4  11   8   18.58   10.03  19
  -4 -12   8   63.66   12.88  28
   4 -12  -8   35.68   16.39  31
   4 -12  -8   39.14   12.78  17
  -4 -12   7    2.11   14.91  28
   4 -12  -7   24.90   20.71  31
  -4 -12   7   -6.33   16.20  24
  -4  12   7    9.89   10.77  19
   4 -12  -7    5.26   18.79  20
   4 -12  -7   -6.01   16.01  17
  -4  12   6    1.61   15.79  29
  -4 -12   6    4.15   16.94  28
   4 -12  -6    6.03   23.91  31
   4 -12  -6   -0.38   22.74  20
  -4  12   6   15.74   12.26  19
   4 -12  -6    4.35   18.13  17
  -4 -12   6    8.35   20.68  24
  -4 -12   6   -6.90   14.40  21
  -4  12   5  135.58   18.43  29
  -4 -12   5  154.46   20.02  28
   4 -12  -5  192.15   27.03  20
  -4  12   5  124.50   14.99  19
   4 -12  -5   89.91   20.92  17
   4  12  -4   33.01   26.82  37
   4 -12  -4   66.23   26.74  31
  -4  12   4   51.02   17.07  29
  -4 -12   4   67.25   18.45  28
  -4 -12   4   94.48   23.51  24
  -4  12   4   39.29   13.18  19
   4 -12  -4    9.93   18.22  17
   4  12  -3   90.72   29.90  37
   4 -12  -3  106.96   25.88  31
  -4  12   3  139.19   27.06  35
   4 -12  -3  107.40   18.28  11
  -4  12   3  101.17   17.03  29
  -4 -12   3  104.71   18.01  28
   4 -12  -3  128.44   18.49  17
   4 -12  -3  154.29   25.48  20
  -4  12   3   73.13   26.73  10
   4  12  -2   38.39   30.58  35
   4 -12  -2   38.51   25.60  31
   4 -12  -2   32.50   18.08  11
  -4 -12   2   46.95   17.48  28
   4 -12  -2   41.77   23.57  20
   4  12  -2   16.91   28.11  37
   4  12  -1   98.18   32.87  37
   4  12  -1   99.14   33.46  35
  -4 -12   1   43.60   14.85  12
   4 -12  -1   72.88   19.46  11
   4 -12  -1   33.94   19.04  21
   4 -12  -1   75.94   22.51  20
  -4  12   1   56.32   30.90   9
   4  12   0   47.98   29.68  37
   4  12   0   78.59   34.81  35
  -4 -12   0   70.27   17.69  12
   4 -12   0   70.76   19.65  11
  -4 -12   0  101.30   17.88  26
   4 -12   0   81.20   21.35  21
  -4  12   0   90.13   30.52   9
   4  12   1  258.46   34.64  37
   4  12   1  233.75   38.25  35
   4  12   1  177.89   18.62  15
   4 -12   1  228.40   21.69  11
  -4 -12  -1  198.17   21.39  12
  -4 -12  -1  244.15   22.07  26
   4 -12   1  217.55   26.06  21
  -4  12  -1  187.89   31.62   9
   4  12   2  371.48   42.15  35
   4 -12   2  409.09   34.34  33
  -4 -12  -2  430.67   27.83  12
   4  12   2  405.49   25.13  15
   4 -12   2  400.76   32.15  21
  -4 -12  -2  379.64   23.77  20
   4  12   2  412.47   40.51  37
  -4 -12  -2  413.36   27.77  26
   4  12   3   73.22   17.47  15
  -4 -12  -3   71.56   20.48  26
   4 -12   3   90.91   26.53  21
   4  12   3  117.89   32.00  37
   4  12   3   92.08   25.77  39
   4 -12   4 1261.46   58.28  33
  -4 -12  -4 1249.95   55.30  12
   4  12   4 1191.09   53.30  15
   4  12   4 1362.36   55.78  18
  -4 -12  -5   23.81   20.10  26
  -4 -12  -5   48.85   20.60  12
   4  12   5   35.29   17.24  15
   4 -12   5   74.56   22.67  33
   4 -12   6  663.00   36.10  33
  -4 -12  -6  759.26   36.26  12
   4  12   6  747.44   34.86  15
  -4 -12  -6  715.35   35.79  20
   4  12   6  688.50   35.17  19
   4  12   6  602.98   32.81  29
  -4 -12  -6  762.51   36.60  26
  -4 -12  -7   86.71   15.08  12
   4  12   7   69.01   13.57  19
  -4 -12  -7   97.45   15.96  26
  -4 -12  -8  122.28   11.07  26
   4  12   8   93.07    9.20  19
  -4 -12  -8  135.28   12.78  20
  -4 -13   7   58.52   13.38  28
  -4 -13   7   33.31   14.27  24
   4 -13  -7   23.30   15.97  20
  -4  13   6  399.71   21.96  29
  -4 -13   6  318.14   22.76  28
   4 -13  -6  346.98   26.74  20
  -4 -13   6  433.54   25.54  24
  -4  13   6  299.52   18.78  19
  -4  13   5   56.55   15.90  29
  -4 -13   5   29.58   17.18  28
   4 -13  -5    4.61   22.73  20
   4 -13  -5   33.46   23.35  31
  -4 -13   4  -21.83   23.12  24
  -4  13   4   43.07   16.59  29
  -4 -13   4    5.89   17.53  28
   4 -13  -4   52.19   24.42  31
  -4 -13   3  182.93   23.66  24
   4 -13  -3  157.38   25.49  20
  -4  13   3  126.96   17.56  29
  -4 -13   3  164.60   20.23  28
   4 -13  -3  149.74   24.90  31
   4  13  -2   74.03   28.97  37
  -4  13   2   49.93   15.07  29
   4 -13  -2  109.51   23.53  20
  -4 -13   2  138.87   21.63  24
  -4  13   2   54.92   27.65  10
  -4 -13   1  109.79   20.15  24
   4 -13  -1  136.63   20.00  21
   4  13  -1  145.08   32.15  37
   4  13   0   86.61   31.69  37
   4  13   0  142.51   34.27  35
  -4 -13   0  115.42   17.84  12
  -4 -13   0   80.39   17.38  26
  -4 -13   0  123.49   18.29  24
   4 -13   0   79.33   22.35  21
  -4  13   0   94.65   29.23   9
   4  13   1  141.85   34.53  35
  -4 -13  -1  126.43   19.77  12
  -4 -13  -1  182.59   20.43  26
   4 -13   1  150.40   25.19  21
   4  13   1  129.74   32.26  37
   4  13   2  -31.07   29.90  37
   4  13   2   55.00   31.77  35
   4 -13   2   32.22   27.03  33
   4  13   2   19.72   14.76  15
  -4 -13  -2   34.75   19.49  12
   4 -13   2   14.78   24.85  21
  -4 -13  -2   28.23   13.13  20
  -4 -13  -2   14.04   19.20  26
  -4 -13  -3   99.28   20.98  12
   4  13   3   90.92   17.05  15
  -4 -13  -3   76.26   20.42  26
   4 -13   3   93.99   26.03  21
  -4 -13  -3   69.51   16.29  20
  -4 -13  -4   34.26   20.02  12
   4  13   4   30.88   15.69  15
   4 -13   4   28.58   24.47  33
  -4 -13  -4   42.64   15.71  20
  -4 -13  -5   44.90   19.13  26
   4  13   5   57.33   15.33  15
  -4 -13  -5   48.33   18.38  12
   4 -13   5   73.76   21.72  33
   4  13   5   73.02   17.42  19
  -4 -13  -5   44.27   15.99  20
  -4 -13  -6   17.92   16.68  26
   4  13   6    8.74   10.98  29
  -4 -13  -6   15.46   15.90  12
   4 -13   6   37.33   15.87  33
   4  13   6   21.23   14.21  19
  -4 -13  -6   24.99   14.76  20
  -4 -13  -7   43.61   12.73  20
   4  13   7   23.51   10.05  19
  -4 -13  -7   31.35   12.62  26
  -4 -14   7   63.28   10.89  24
  -4  14   6   -7.40   12.04  29
   4 -14  -6   28.62   16.37  31
  -4 -14   6   25.75   16.21  24
   4 -14  -6   18.35   17.25  20
  -4  14   5   -9.00   13.71  29
   4 -14  -5   56.39   19.24  31
  -4 -14   5    6.09   18.75  24
  -4 -14   5   33.82   17.14  21
   4 -14  -4   -3.55   21.32  20
  -4 -14   4   16.84   20.29  24
  -4  14   4   25.65   14.82  29
   4 -14  -3  119.68   22.91  20
  -4 -14   3  124.85   22.08  24
  -4  14   3  165.33   16.74  29
  -4 -14   2  164.63   22.35  24
  -4  14   2  127.14   15.87  29
   4 -14  -1  118.51   19.38  21
  -4 -14   1   83.03   19.56  24
  -4 -14   0   46.25   16.43  24
   4 -14   0    2.62   21.35  21
   4 -14   1   36.49   26.67  33
  -4 -14  -1   62.87   17.78  12
  -4 -14  -1   55.81   18.07  26
   4  14   1   17.88   23.13  18
  -4 -14  -2  530.62   30.78  26
  -4 -14  -2  549.60   30.82  12
   4 -14   2  475.53   35.47  21
   4 -14   2  583.42   38.05  33
  -4 -14  -3  188.26   21.25  12
  -4 -14  -3  182.71   20.82  26
   4  14   4   38.30   13.10  15
   4 -14   4   60.44   23.02  33
  -4 -14  -4   31.45   13.85  20
  -4 -14  -5   53.58   16.93  26
  -4 -14  -5   52.76   16.26  12
   4 -14   5   68.34   18.85  33
   4  14   5   53.50   15.33  19
  -4 -14  -5   53.09   13.53  20
   4  14   6   81.77   12.15  19
  -4 -14  -6   86.33   12.61  20
  -4 -14  -6   66.49   14.21  26
  -4 -15   6  -27.51   12.98  24
  -4 -15   5   50.92   16.26  24
  -4 -15   5   67.66   14.21  21
  -4  15   5   48.85   11.76  29
  -4 -15   4    3.27   16.94  24
  -4  15   4   15.14   12.31  29
  -4 -15   3   -1.18   17.59  24
   4 -15  -3   19.38   15.23  33
  -4  15   3    4.79   12.20  29
  -4 -15   2    8.25   17.13  24
   4 -15  -2   36.86   19.86  33
  -4  15   2   38.80   11.76  29
   4 -15  -1   62.36   22.76  33
  -4 -15   1   71.48   16.33  24
   4 -15   0  114.35   24.96  33
   4  15   0  142.42   22.41  18
   4 -15   1  139.44   25.87  33
   4  15   1  123.62   21.48  18
   4 -15   2   18.73   23.81  33
   4  15   2   33.37   19.51  18
   4  15   3  331.96   24.13  18
   4 -15   4    2.31   18.44  33
   4 -15   5  -16.30   14.50  33
   4  15   5   -4.94   10.39  29
  -4 -16   5   31.49   12.00  24
  -4 -16   4  447.05   21.60  21
  -4 -16   4  397.76   21.08  24
  -4 -16   3   51.52   14.92  24
  -4  16   3   35.09    9.23  29
   4 -16  -2   52.90   16.46  33
  -4 -16   2   32.18   14.26  24
   4  16  -1  185.82   20.69  18
   4 -16  -1  164.10   21.00  33
  -4 -16   1  150.51   15.07  24
   4 -16   0   12.92   20.96  33
   4  16   0   11.16   17.95  18
   4 -16   1   35.02   20.67  33
   4  16   1    2.31   17.78  18
   4 -16   2   18.00   19.91  33
   4  16   2    8.47   16.17  18
   4  16   3   16.87   14.63  18
   4 -16   4    0.96   14.72  33
   4  17  -3   42.65   11.55  18
   4  17  -2   -2.80   13.20  18
  -4 -17   2   27.40   13.48  21
   4  17  -1   78.25   14.37  18
  -4 -17   1   65.75   13.84  21
   4  17   0   -2.61   14.04  18
   4 -17   0   -7.05   15.28  33
  -4 -17   0  -10.25   12.20  21
   4  17   1   14.24   13.64  18
   4 -17   1    3.68   16.13  33
  -4 -17  -1   11.78    9.30  21
   4 -17   2    4.52   14.92  33
   4  17   2   -5.36   12.77  18
   4  17   3   17.63   10.06  19
  -5   0  11   -9.65   10.34  13
  -5   0  10  237.80   18.67  13
  -5   0   9    0.71   16.76  13
  -5   0   8  279.52   33.73  42
   5   0  -8  218.61   22.41  17
   5   0  -8  259.16   38.73   4
  -5   0   8  285.77   32.97   2
  -5   0   7    2.03   15.55  14
  -5   0   7  -30.13   31.39   2
   5   0  -7   12.69   36.11   4
  -5   0   6 2073.88   91.41  25
  -5   0   6 2432.93  103.14   2
   5   0  -6 2341.95  104.67   4
  -5   0   6 2270.50   93.30  14
  -5   0   5  -17.11   25.58   2
   5   0  -5  -19.34   30.73   4
  -5   0   5    1.72   11.27  14
   5   0  -4  212.03   31.58   4
  -5   0   4  214.36   16.44   6
   5   0  -3    9.50   25.26   4
  -5   0   3    0.59   10.97   6
  -5   0   3    5.67   10.05   9
   5   0  -2  436.67   33.40   4
  -5   0   1   -0.37   19.16   1
   5   0  -1    5.47   23.34   4
  -5   0   1   -7.18   20.80  41
  -5   0   0  543.87   30.69   1
   5   0   0  496.83   24.04  37
   5   0   0  454.03   22.21  38
  -5   0   0  508.19   31.48  41
  -5   0  -1   -2.97   20.75   1
   5   0   1  -11.19   14.26  38
   5   0   1   -1.72    9.71  37
   5   0   226341.20 1075.79   3
  -5   0  -227040.50 1075.94   1
   5   0   226994.90 1074.29  38
   5   0   225956.00 1072.30  37
   5   0   3   53.70   28.87   3
  -5   0  -3    1.89   26.49   1
   5   0   3   67.08   32.22  40
   5   0   3   12.58   22.41  38
   5   0   4  430.64   40.44   3
  -5   0  -4  553.49   40.54   1
   5   0   4  537.09   42.07  40
  -5   0  -4  514.01   38.46  36
   5   0   4  484.72   36.97  38
   5   0   4  474.77   27.01  22
   5   0   4  531.08   25.82   5
   5   0   4  463.59   26.24   7
   5   0   5    3.64   34.43   3
  -5   0  -5    0.98   35.92   1
  -5   0  -5  -24.27   31.45  36
   5   0   5    4.78   35.61  34
   5   0   5  -14.11   32.32  38
   5   0   5   12.76   11.44  15
   5   0   5    0.34   17.18  22
   5   0   5   -4.90   15.63   5
  -5   0  -6  116.92   38.99   1
   5   0   6  138.37   40.97  34
  -5   0  -6   67.29   33.21  36
   5   0   6  122.03   37.60  38
   5   0   6   98.35   14.28  15
   5   0   6   96.30   22.36  22
   5   0   6  100.75   17.83   5
  -5   0  -7   12.40   34.08   1
   5   0   7    3.75   36.02  38
   5   0   7  -13.63   20.77  22
   5   0   7   -7.77   19.26   8
   5   0   7  -18.26   18.05   5
   5   0   7  -11.02   37.50  34
  -5   0  -7   -8.58   31.71  36
   5   0   8   12.37   19.94   8
  -5   0  -8   25.72   29.08  36
   5   0   8  -10.46   22.07  22
  -5   0  -8   48.24   32.60   1
   5   0   9    9.83   17.15  14
   5   0   9   12.88   18.61   8
   5   0  10  261.26   19.32  27
   5   0  10  252.70   18.58  14
  -5  -1  11   23.93    8.61  28
  -5  -1  11   24.28   10.54  13
  -5   1  11   26.35   10.31  13
  -5  -1  10   59.76   14.83  13
  -5   1  10   38.28   14.59  13
  -5  -1   9  194.08   19.27  13
   5  -1  -9  206.07   22.09  17
  -5   1   8  137.44   30.04   2
   5   1  -8  180.66   34.94   4
   5  -1  -8  166.04   22.07  17
  -5   1   8  159.27   29.45  42
  -5   1   7   44.50   27.92   2
   5   1  -7   16.08   35.80   4
  -5   1   7    0.33   14.12  14
  -5   1   6  690.48   44.48   2
   5   1  -6  676.01   49.64   4
   5  -1  -6  697.24   50.92   4
  -5   1   6  652.64   31.09  25
  -5  -1   6  663.32   33.48  14
  -5   1   6  676.98   32.84  14
  -5   1   5  -17.10   27.27   2
   5   1  -5   25.98   30.71   4
   5  -1  -5  -27.10   30.23   4
  -5   1   5    5.40   11.76  14
   5  -1  -4 1608.58   76.36   4
   5   1  -4 1623.47   77.21   4
  -5   1   4 1582.88   67.72   6
  -5   1   4 1603.53   69.24   9
  -5   1   3  333.44   18.38   6
  -5  -1   3  295.72   16.07   9
   5   1  -3  348.95   31.37   4
   5  -1  -3  362.87   30.48   4
  -5   1   3  339.56   21.30   9
  -5   1   2 1675.68   73.16   9
   5   1  -2 1671.00   77.50   4
   5  -1  -2 1702.64   77.51   4
  -5   1   1  325.41   27.43  41
  -5  -1   1  360.29   18.55  36
  -5  -1   1  364.41   26.82  41
   5  -1  -1  339.88   29.39   4
   5   1  -1  298.25   30.30   4
  -5  -1   1  389.22   25.44   1
  -5   1   1  352.37   26.39   1
   5   1   0   70.22   14.73  37
   5  -1   0   76.36    9.46  37
  -5   1   0   69.43   22.29  41
  -5  -1   0  104.13   20.04   1
  -5   1   0  110.65   21.04   1
   5   1   1  238.15   16.61  37
   5  -1   1  250.88   18.05  38
   5  -1   1  204.58   11.70  37
  -5   1  -1  203.78   23.39   1
  -5  -1  -1  224.88   24.04   1
   5   1   2   37.55   13.49  37
   5   1   2   34.74   20.82  39
   5  -1   2   44.41   18.42  38
   5   1   2   62.90   25.28   3
  -5   1  -2   33.54   24.76   1
  -5  -1  -2   82.08   24.60   1
  -5  -1  -2   33.50   20.98  36
   5   1   3   60.54   29.81  40
   5  -1   3   49.01   22.37  38
   5   1   3   30.35   28.93   3
  -5   1  -3   41.26   28.19   1
  -5  -1  -3   33.39   27.38   1
   5   1   4    9.81   30.08   3
  -5   1  -4   58.11   32.28   1
  -5  -1  -4   37.98   31.27   1
   5  -1   4   59.19   17.56  33
  -5  -1  -4   34.33   27.83  36
   5   1   4   48.66   32.78  40
   5   1   4   26.05   23.80  39
   5   1   4   12.16   28.07  38
   5  -1   4   21.22   27.03  38
   5  -1   4   28.37   16.12  22
   5   1   4   23.77   13.24   5
   5   1   4   45.51   14.11   7
   5   1   5  808.32   52.30   3
  -5   1  -5  805.23   53.68   1
  -5  -1  -5  747.14   53.38   1
   5   1   5  710.38   53.96  34
   5   1   5  729.25   45.78  39
  -5   1  -5  783.00   50.97  36
   5   1   5  734.53   50.37  38
   5  -1   5  709.53   50.18  38
  -5  -1  -5  766.33   49.58  36
   5   1   5  745.89   35.52  15
   5   1   5  738.98   38.81  22
   5  -1   5  723.75   38.21  22
   5   1   5  816.75   37.23   5
  -5  -1  -6  708.85   54.74   1
   5   1   6  569.05   52.28  34
  -5  -1  -6  634.27   49.03  36
   5   1   6  596.16   52.29  38
   5  -1   6  654.55   50.05  38
  -5   1  -6  722.07   49.73  36
   5   1   6  668.22   33.57  15
   5   1   6  703.45   38.56  22
   5  -1   6  729.98   38.78  22
   5   1   6  742.00   36.34   5
  -5   1  -7   57.76   38.78   1
   5   1   7  112.00   36.81  38
   5   1   7  120.92   38.50  34
  -5  -1  -7  104.05   33.64  36
  -5   1  -7  133.57   33.82  36
   5   1   7  158.58   23.29  22
   5  -1   7  135.76   22.51  22
   5   1   7   96.82   21.23   8
   5   1   7  146.03   20.13   5
   5  -1   8  133.38   21.17  14
   5  -1   8  173.22   23.53  22
   5   1   8  146.39   37.76  38
   5   1   8  143.38   22.50   8
   5  -1   9    9.64   16.83  14
   5   1   9  -25.52   18.56   8
   5  -1  10   37.26   14.00  27
   5   1  10   27.53   14.10  27
   5  -1  10   16.54   13.12  14
  -5  -2  11   -3.73    8.46  28
  -5  -2  11    7.65   10.23  13
  -5   2  11   12.16    9.74  13
  -5  -2  10  243.60   19.21  28
   5  -2 -10  213.68   20.69  17
  -5  -2  10  234.50   19.25  13
  -5   2  10  252.71   18.70  13
   5  -2  -9  260.04   24.64  17
  -5  -2   9  250.18   21.78  13
  -5  -2   8  956.43   43.94  13
   5  -2  -8  906.74   59.06   4
   5   2  -8  934.06   57.19   4
  -5  -2   8  839.99   53.38  42
  -5   2   8  804.48   53.19  42
  -5   2   8  890.97   53.90   2
  -5  -2   8  883.73   53.00   2
  -5  -2   7    2.14   15.56  13
  -5   2   7   23.67   13.63  14
  -5   2   7   -0.97   28.11   2
  -5  -2   7    1.98   29.38   2
   5  -2  -7   16.15   31.94   4
   5   2  -7   37.56   34.84   4
  -5   2   6  206.59   15.25  25
  -5   2   6  215.26   16.92  19
   5   2  -6  213.10   35.26   4
  -5   2   6  265.95   32.15   2
  -5  -2   6  229.94   31.20   2
  -5   2   6  200.53   16.83  14
  -5   2   5  752.83   34.12  14
  -5   2   5  697.83   33.37  25
   5   2  -5  746.25   48.15   4
  -5   2   5  723.12   34.05  19
  -5   2   5  843.86   46.19   2
  -5  -2   5  785.14   44.73   2
  -5  -2   4   27.32   12.42   6
  -5   2   4    6.42   16.35   9
   5   2  -4    7.68   26.53   4
   5   2  -3  807.46   43.24   4
  -5  -2   3  758.17   33.29   6
  -5   2   3  685.23   33.11   6
  -5   2   3  759.09   37.51   9
  -5   2   2   33.60   18.44   9
  -5   2   2   53.41   19.39  10
   5   2  -2   60.72   24.04   4
  -5  -2   1 1684.50   70.34  36
  -5   2   1 1565.78   74.83  41
  -5   2   1 1707.80   74.44  10
   5   2  -1 1638.20   76.51   4
  -5   2   1 1760.20   74.52   1
   5   2   0 7709.98  299.02  37
   5  -2   0 6646.68  295.88  37
  -5  -2   0 7878.79  298.33  36
  -5   2   0 7636.99  300.13  41
  -5   2   0 7882.20  299.44  10
  -5   2   0 7840.10  299.92   1
  -5  -2  -1  558.32   31.74  36
   5   2   1  534.50   29.66  37
   5   2   1  560.00   32.65  39
  -5   2  -1  551.32   30.47  10
  -5   2  -1  552.33   33.00   1
   5   2   2  453.69   30.33  39
   5   2   2  418.29   25.80  37
  -5  -2  -2  439.22   30.04  36
  -5   2  -2  375.54   24.50  10
   5  -2   2  416.66   33.01   3
   5   2   2  389.34   33.32   3
  -5   2  -2  414.21   31.53   1
   5   2   3 1853.93   91.66  40
   5   2   3 2041.40   88.51  39
   5  -2   3 1919.85   87.80  38
   5   2   3 1931.03   85.72  37
   5  -2   3 2063.38   90.73   3
  -5   2  -3 1967.83   89.72   1
   5   2   3 1890.06   89.86   3
   5  -2   4 1453.43   72.99   3
   5   2   4 1417.43   72.75   3
  -5   2  -4 1574.60   73.72   1
   5  -2   4 1485.09   64.14  33
   5   2   4 1401.90   74.03  40
   5  -2   4 1474.44   71.06  38
  -5  -2  -4 1545.51   71.66  36
   5   2   4 1387.12   63.33  22
   5  -2   4 1355.61   62.71   7
   5   2   4 1356.33   62.86   7
   5   2   4 1545.27   62.69   5
   5  -2   4 1511.67   62.78   5
   5   2   5  659.27   47.41   3
  -5   2  -5  626.07   47.87   1
   5  -2   5  640.38   46.75   3
   5  -2   5  604.03   49.05  34
   5   2   5  561.67   48.58  34
   5  -2   5  613.59   34.24  33
   5   2   5  574.88   41.69  39
   5   2   5  619.60   48.05  38
  -5  -2  -5  635.16   44.62  36
  -5   2  -5  647.23   46.75  36
   5   2   5  560.12   29.96  15
   5   2   5  603.69   33.80  22
   5  -2   5  634.65   34.01  22
   5   2   5  624.98   31.45   5
   5  -2   5  594.14   31.39   5
  -5   2  -6  330.32   42.55   1
   5  -2   6  308.33   43.57  34
   5   2   6  278.70   43.81  34
  -5  -2  -6  340.99   39.69  36
  -5   2  -6  366.35   41.26  36
   5   2   6  336.51   34.12  39
   5   2   6  357.51   43.73  38
   5   2   6  289.67   21.79  15
   5  -2   6  347.83   26.99  22
   5   2   6  344.59   27.41  22
   5   2   6  309.10   23.25   5
   5  -2   6  360.35   23.64   5
  -5   2  -7  391.37   44.91   1
  -5  -2  -7  375.59   44.24   1
   5   2   7  385.89   44.28  38
   5  -2   7  356.19   44.75  34
   5   2   7  360.17   44.96  34
  -5  -2  -7  315.38   39.35  36
  -5   2  -7  381.56   40.09  36
   5   2   7  411.70   24.21  15
   5  -2   7  363.56   27.18   8
   5   2   7  374.49   27.68   8
   5   2   7  411.18   26.24   5
   5  -2   7  407.21   25.78   5
   5   2   7  396.31   29.61  22
   5  -2   8  107.15   19.41  14
   5  -2   8  139.53   20.87   8
   5   2   8  109.16   20.82   8
   5  -2   9   99.85   17.84  14
   5   2   9   88.36   18.44  14
   5  -2   9  129.43   19.44   8
   5   2   9  103.90   18.96   8
   5   2  10   -5.74   13.31  27
   5  -2  10    6.21   12.20  14
   5   2  10   -2.07   13.70  14
  -5   3  11   98.61   10.66  13
  -5  -3  11   94.07   10.93  13
  -5  -3  10   85.28   15.40  28
  -5  -3  10   65.79   14.55  13
   5  -3 -10   90.56   19.17  17
  -5  -3   9  159.19   19.49  13
   5  -3  -9  147.24   23.57  17
  -5  -3   8   19.37   16.16  13
   5  -3  -8   32.15   18.29  31
  -5  -3   8   22.48   26.97   2
  -5   3   8   32.25   26.57   2
   5   3  -8   35.35   31.59   4
   5  -3  -8   23.97   32.97   4
  -5   3   8   48.44   25.10  42
  -5  -3   8   60.76   27.06  42
   5  -3  -7  587.34   34.99  31
  -5   3   7  643.27   43.89   2
  -5  -3   7  726.18   46.78   2
  -5   3   7  615.40   31.96  14
  -5  -3   7  695.91   33.64  13
   5   3  -7  701.81   48.73   4
   5  -3  -7  602.59   48.90   4
  -5   3   6   74.37   13.01  14
   5  -3  -6   74.96   33.15   4
   5   3  -6   71.86   34.31   4
  -5   3   6  134.30   28.11   2
  -5  -3   6   54.07   29.68   2
   5  -3  -6   52.11   17.72  31
  -5   3   6   52.65   11.72  25
  -5   3   6   49.77   14.08  19
   5  -3  -5  162.82   18.78  31
  -5  -3   5  143.54   14.64  13
  -5   3   5  139.74   14.20  19
  -5   3   5  157.36   28.10   2
  -5  -3   5  206.69   29.86   2
   5   3  -5  150.85   32.53   4
   5  -3  -5  140.88   31.54   4
  -5   3   4 4226.88  177.55   9
   5   3  -4 4260.33  181.02   4
   5  -3  -4 4246.30  181.67   4
   5   3  -3  280.81   28.78   4
  -5  -3   3  251.49   16.99   6
  -5   3   3  249.79   16.01   6
  -5   3   3  270.98   24.55   9
   5  -3  -3  239.42   31.16   4
  -5   3   3  297.23   25.84  10
  -5   3   2 2233.68   89.87   9
  -5  -3   2 1982.86   84.38   6
  -5   3   2 2013.09   84.29   6
   5   3  -2 2039.51   90.72   4
   5  -3  -2 2076.90   92.12   4
  -5   3   1  144.24   21.60  41
  -5  -3   1  155.71   21.62  41
   5   3  -1  120.55   20.93  37
  -5  -3   1  138.95   12.19  36
  -5   3   1  125.43   21.84  10
   5   3  -1  133.67   24.45   4
   5  -3  -1  102.28   24.23   4
  -5  -3   1  117.15   19.70   1
  -5   3   1  123.88   19.52   1
  -5  -3   0   22.47   14.54  36
  -5   3   0    5.68   18.39   1
  -5  -3   0   33.02   19.88   1
  -5   3   0   20.37   18.78  10
   5  -3   0    7.88    2.44  37
   5   3   0   27.49   17.93  37
   5   3   0   22.83   16.80  39
  -5   3   0    9.70   19.96  41
  -5  -3   0   18.42   21.06  41
  -5  -3  -1  653.60   38.44   1
  -5   3  -1  646.06   37.12   1
  -5   3  -1  671.86   36.35  10
   5   3   1  678.23   36.59  37
   5   3   1  714.66   37.88  39
  -5  -3  -1  722.76   36.49  36
   5  -3   2  555.90   39.30   3
   5   3   2  631.29   38.88   3
  -5   3  -2  609.77   37.11   1
  -5  -3  -2  593.77   36.97   1
  -5   3  -2  617.42   32.97  10
   5   3   2  655.26   37.20  39
  -5  -3  -2  622.59   37.65  36
   5   3   2  636.44   34.89  37
   5  -3   3  506.42   39.28   3
   5   3   3  529.60   39.06   3
  -5   3  -3  582.60   38.78   1
  -5  -3  -3  521.61   38.54   1
   5  -3   3  516.32   41.37  40
   5   3   3  525.78   40.88  40
   5   3   3  589.66   37.23  39
   5   3   3  627.21   34.00  37
  -5   3  -3  510.88   28.94  10
   5  -3   4 4135.35  171.63  40
   5   3   4 4133.46  171.07  40
   5  -3   4 3836.80  162.91  33
   5  -3   4 4123.15  170.54   3
   5   3   4 4065.68  170.29   3
  -5   3  -4 4381.03  171.20   1
  -5  -3  -4 4210.21  169.96   1
   5   3   4 3735.57  161.75  15
   5   3   4 3988.04  162.63  22
   5   3   4 3798.42  162.15   7
   5  -3   4 3862.81  162.18   7
   5   3   5  184.92   31.48  39
   5  -3   5  229.25   39.45  34
   5   3   5  218.86   39.65  34
  -5  -3  -5  232.06   35.21  36
   5  -3   5  205.56   23.76  33
   5  -3   5  238.80   37.97   3
   5   3   5  273.95   39.26   3
  -5   3  -5  257.02   38.01   1
  -5  -3  -5  257.17   35.99   1
   5   3   5  223.34   19.18  15
   5   3   5  230.16   20.89  22
   5   3   5  224.02   19.36   5
   5  -3   5  241.95   19.49   5
   5  -3   6 1019.21   46.90   5
   5   3   6 1063.78   47.25   5
  -5  -3  -6  982.67   60.00  36
   5   3   6  924.88   56.10  39
  -5   3  -6 1154.97   62.55  36
   5   3   6 1033.05   64.46  38
   5   3   6  938.96   62.17  34
   5  -3   6  983.62   63.38  34
  -5   3  -6 1125.90   63.84   1
  -5  -3  -6 1065.67   62.29   1
   5   3   6  998.50   46.60  15
   5   3   6 1091.98   49.63  22
   5   3   6  874.47   44.66  19
   5   3   7  -24.39   34.57  38
  -5  -3  -7   15.68   32.56  36
  -5   3  -7   -4.38   31.47  36
   5   3   7   28.53   11.39  19
   5  -3   7   20.18   17.07  14
   5   3   7   13.90   16.01  15
  -5   3  -7   13.92   33.80   1
  -5  -3  -7   17.72   33.49   1
   5  -3   7   17.73   19.91   8
   5   3   7    4.54   19.11   8
   5  -3   8  837.83   42.21  14
   5  -3   8  877.06   44.29  22
   5  -3   8  844.39   42.95   8
   5   3   8  850.36   42.74   8
   5  -3   9  562.47   29.13  27
   5   3   9  483.27   28.77  27
   5  -3   9  539.89   28.40  14
   5   3   9  438.76   29.71  14
   5  -3  10    2.31   12.72  27
   5   3  10    8.55   11.78  27
   5   3  10   11.92   13.14  14
  -5   4  11   -0.37    8.16  13
  -5  -4  10   69.51   14.24  28
  -5  -4  10   59.33   13.92  13
   5  -4 -10   46.38   18.47  17
  -5  -4   9  125.96   19.35  28
  -5  -4   9   74.57   17.16  13
   5  -4  -9  114.01   24.00  17
   5  -4  -9   85.78   18.45  31
  -5   4   8 1422.53   73.00   2
  -5  -4   8 1573.72   74.07   2
  -5   4   8 1304.95   73.16  42
  -5  -4   8 1380.88   74.33  42
   5  -4  -8 1423.18   66.77  31
   5  -4  -8 1612.30   68.78  17
   5  -4  -8 1371.09   76.66   4
   5   4  -8 1416.10   76.76   4
  -5  -4   8 1583.29   66.37  13
   5  -4  -7  131.14   21.10  31
  -5   4   7  125.16   16.35  19
  -5   4   7  126.18   29.04   2
  -5  -4   7  199.43   31.18   2
   5  -4  -7  129.56   33.70   4
   5   4  -7   93.31   32.58   4
  -5  -4   7  105.16   17.69  13
  -5  -4   6    7.20   15.45  13
  -5   4   6   13.13   13.87  19
   5  -4  -6   57.75   19.84  31
  -5   4   6   32.06   11.26  25
  -5   4   6   35.77   25.32   2
  -5  -4   6   32.49   28.07   2
   5   4  -6  -15.73   32.52   4
   5  -4  -6   70.80   33.03   4
  -5   4   5   10.04   14.03  29
   5  -4  -5  -11.33   18.79  31
  -5  -4   5   17.04   12.70  13
  -5   4   5    5.45   12.26  19
   5  -4  -5    8.09   15.51  20
   5  -4  -5  -13.26   29.00   4
   5   4  -5   20.99   28.63   4
  -5  -4   5   11.28   25.28   2
  -5   4   5   37.75   25.25   2
   5  -4  -4   30.98   17.28  17
  -5  -4   4   27.86   10.79  13
  -5   4   4   15.01   11.47  29
  -5   4   4   16.18   21.19   9
   5  -4  -4    3.77   26.86   4
   5   4  -4   30.87   25.57   4
  -5   4   3   48.63   22.62   9
  -5   4   3    5.65   11.17   6
  -5   4   3   31.92   20.95  10
  -5  -4   3   13.25   11.80   6
   5  -4  -3   19.02   24.58   4
   5   4  -3   -0.60   23.74   4
  -5  -4   2  171.71   13.69   6
  -5   4   2  150.23   12.98   6
  -5   4   2  185.96   25.27   9
   5   4  -2  183.17   19.42  35
   5  -4  -2  147.35   26.76   4
   5   4  -2  160.67   24.33   4
   5   4  -1 1744.19   80.26  35
  -5   4   1 1864.38   80.60  41
   5   4  -1 1810.23   81.94  37
  -5  -4   1 1831.61   77.29  36
  -5  -4   1 1825.98   81.11  41
  -5   4   1 1837.00   81.61  10
  -5  -4   1 1903.09   80.69   1
  -5   4   1 1794.92   79.89   1
   5   4   0  163.48   25.18  35
  -5  -4   0  178.07   22.87  41
   5   4   0  189.39   20.55  39
  -5   4   0  190.53   22.15  41
  -5  -4   0  204.83   19.46  36
   5   4   0  171.78   22.67  37
  -5   4   0  166.89   23.42  10
  -5   4   0  170.96   20.27   1
  -5  -4   0  141.18   21.08   1
   5   4   1  309.43   30.94  35
   5   4   1  310.09   27.25  37
  -5  -4  -1  331.64   26.61  36
   5   4   1  352.21   26.32  39
  -5   4  -1  316.22   25.58  10
   5  -4   1  298.20   29.15   3
   5   4   1  307.93   28.36   3
  -5  -4  -1  322.76   26.10   1
  -5   4  -1  307.02   25.69   1
   5  -4   2 1061.59   59.30  40
   5   4   2 1263.33   61.73  40
  -5  -4  -2 1306.30   58.08  36
   5   4   2 1296.02   58.61  39
   5   4   2 1200.93   56.67  37
  -5   4  -2 1037.99   53.57  10
   5  -4   2 1056.82   57.74   3
   5   4   2 1127.29   59.76   3
  -5  -4  -2 1242.27   58.17   1
  -5   4  -2 1065.02   56.42   1
  -5  -4  -3   45.54   25.81  36
   5  -4   3   29.25   27.59   3
   5   4   3   11.05   26.87   3
  -5   4  -3   53.68   25.66   1
  -5  -4  -3   65.88   25.69   1
   5  -4   3   32.89   29.68  40
   5   4   3   34.30   29.21  40
   5   4   3   89.22   23.08  37
   5   4   3   40.88   24.89  39
  -5   4  -3   39.88   17.05  10
   5   4   4   64.09   27.56  39
   5  -4   4   56.22   19.03  33
   5  -4   4   25.55   30.98   3
   5   4   4   26.49   29.89   3
  -5   4  -4   51.69   28.69   1
  -5  -4  -4   33.32   29.74   1
   5   4   4   31.81   14.00  15
  -5  -4  -4   30.84   12.41  16
   5   4   4   63.17   15.22  22
   5   4   4   16.05   13.73   7
   5  -4   4   55.38   15.04   7
  -5  -4  -5  746.03   51.43  36
   5  -4   5  743.43   54.63  34
   5   4   5  767.05   54.25  34
   5  -4   5  784.43   41.16  33
   5  -4   5  811.01   52.41   3
   5   4   5  821.66   52.93   3
  -5   4  -5  766.12   50.81   1
  -5  -4  -5  744.40   50.99   1
   5   4   5  765.79   38.08  15
   5   4   5  816.60   40.02  22
   5   4   5  788.01   36.80  19
   5  -4   6   17.88   17.68   8
   5   4   6   18.79   27.85  39
   5   4   6   -7.22   38.70  38
   5  -4   6   51.87   36.93  34
   5   4   6    9.87   36.05  34
   5  -4   6   20.13   22.21  33
  -5   4  -6   30.91   34.50  36
  -5  -4  -6   33.89   34.70  36
  -5   4  -6   -1.06   33.11   1
  -5  -4  -6   31.66   33.31   1
   5   4   6   35.88   13.46  19
   5  -4   6   32.98   21.60  22
   5   4   6   22.32   16.87  15
   5  -4   7  873.85   41.36   8
   5   4   7  789.55   40.23   8
   5  -4   7  810.52   39.45  14
   5   4   7  834.89   39.44  15
  -5   4  -7  823.57   53.76  36
   5   4   7  737.51   48.68  39
   5   4   7  660.93   55.57  38
  -5  -4  -7  842.43   54.58  36
   5   4   7  707.77   37.06  19
   5  -4   7  872.06   42.29  22
  -5   4  -7  783.91   53.14   1
  -5  -4  -7  740.86   53.57   1
   5  -4   8  256.54   25.10  22
   5  -4   8  214.35   22.98   8
   5   4   8  236.43   22.18   8
   5  -4   9  170.65   18.15  27
  -5  -4  -9  163.67   15.74  26
   5   4   9  154.97   17.41  27
   5  -4   9  174.87   15.63  14
   5   4   9  132.67   18.45  14
   5  -4  10   50.07   12.06  27
   5   4  10   48.56   11.22  27
   5   4  10   61.95   13.15  14
  -5   5  11    9.12    6.81  13
  -5  -5  10   54.41   13.71  28
  -5  -5  10   63.17   13.73  13
   5  -5 -10   69.91   18.78  17
  -5  -5   9  386.61   26.43  28
  -5  -5   9  414.99   25.62  13
   5  -5  -9  455.65   30.82  17
   5  -5  -9  385.69   26.82  31
  -5  -5   8    7.73   16.67  13
   5  -5  -8   -0.88   25.69  17
   5  -5  -8    9.98   21.10  31
   5   5  -7  248.41   36.39   4
  -5  -5   7  326.13   33.47   2
  -5   5   7  382.90   32.59   2
  -5   5   7  329.26   32.05  42
  -5  -5   7  325.76   34.55  42
   5  -5  -7  314.05   27.94  31
  -5  -5   7  344.71   24.29  13
   5  -5  -7  355.15   37.43   4
  -5   5   7  362.49   21.94  19
  -5  -5   6  252.59   20.56  13
   5  -5  -6  219.06   22.12  20
  -5   5   6  264.00   18.10  19
  -5   5   6  219.39   30.38   2
  -5  -5   6  264.45   32.20   2
   5  -5  -6  252.94   34.39   4
   5   5  -6  264.59   35.83   4
  -5   5   6  277.60   21.10  29
   5  -5  -6  236.06   26.12  31
  -5  -5   5   -5.63   13.54  13
  -5   5   5    5.02   14.45  29
   5  -5  -5  -22.35   20.43  31
   5  -5  -5   23.02   17.45  20
  -5   5   5    5.66   11.58  19
   5   5  -5  -29.13   28.69   4
   5  -5  -5  -11.57   27.98   4
  -5   5   5    5.63   23.72   2
  -5  -5   5   -5.27   24.90   2
   5  -5  -4   15.61   18.85  17
   5  -5  -4    8.14   16.48  20
   5  -5  -4   -6.92   19.04  31
  -5   5   4    9.71   12.41  29
  -5   5   4   11.82   21.28  10
  -5   5   4    4.22   23.79   9
   5  -5  -4    4.61   26.78   4
  -5  -5   4   -3.20   22.47   2
  -5   5   4   -7.80   21.83   2
   5   5  -4   -3.51   24.59   4
  -5  -5   4   -0.76   11.86  13
   5  -5  -3  401.72   25.75  17
  -5   5   3  449.88   33.00   9
   5   5  -3  368.46   31.53   4
  -5  -5   3  383.37   21.07   6
  -5   5   3  398.61   20.79   6
   5  -5  -3  430.89   34.67   4
  -5   5   3  404.02   31.90  10
  -5  -5   2  587.21   26.72   6
  -5   5   2  540.27   26.13   6
  -5   5   2  622.86   38.43   9
   5   5  -2  580.21   35.60   4
   5  -5  -2  491.04   37.19   4
   5   5  -2  598.96   33.45  35
   5   5  -1   85.74   23.35  35
  -5  -5   1  100.66   13.54  36
  -5   5   1  142.39   25.15  10
  -5  -5   1  107.44   19.62   1
   5   5   0  377.56   31.42  35
   5   5   0  368.62   30.49  37
   5   5   0  396.80   26.66  39
  -5  -5   0  435.30   27.54  36
  -5   5   0  397.65   27.17  41
  -5  -5   0  378.59   27.77  41
  -5   5   0  386.95   29.97  10
  -5  -5   0  363.01   27.20   1
  -5   5   0  410.52   26.28   1
  -5  -5  -1  923.67   47.96  36
   5   5   1  961.27   48.84  37
   5   5   1  918.08   46.63  39
  -5  -5  -1  916.60   46.88  41
   5   5   1  832.47   50.55  35
   5  -5   1  890.19   48.06   3
   5   5   1  910.51   47.33   3
  -5  -5  -1 1007.38   46.58   1
  -5   5  -1  931.26   45.74   1
   5   5   2  409.04   37.45  35
   5  -5   2  507.39   34.48   3
   5   5   2  451.32   32.61   3
  -5  -5  -2  447.48   31.34   1
  -5   5  -2  453.22   30.80   1
  -5  -5  -2  460.45   33.68  36
   5  -5   2  427.53   35.82  40
   5   5   2  464.33   35.24  40
   5   5   2  416.44   32.48  39
   5   5   2  405.32   31.41  37
  -5   5  -2  401.29   29.47  10
   5  -5   3  -11.16   17.21  33
  -5  -5  -3   19.70   26.99  36
   5  -5   3  -18.95   28.06   3
   5   5   3   44.06   27.17   3
  -5  -5  -3  -30.62   24.74   1
  -5   5  -3  -33.81   23.59   1
  -5  -5  -3   -0.43   12.18  16
   5  -5   3  -15.93   29.32  40
   5   5   3    8.26   27.78  40
   5   5   3   45.21   25.99  39
   5   5   3   13.88   23.28  37
  -5   5  -3   46.85   18.91  10
   5   5   4  -14.24   24.49  37
   5   5   4    7.94   27.00  39
   5  -5   4   22.92   31.15  34
   5   5   4   26.37   30.76  34
   5  -5   4   50.05   29.52   3
   5   5   4   10.96   29.92   3
  -5   5  -4   14.53   26.02   1
  -5  -5  -4    1.47   26.39   1
   5  -5   4    5.68    9.19  11
   5   5   4   -1.43   15.32  22
   5   5   4   13.75   13.75  18
  -5  -5  -4   -4.60   13.36  16
  -5  -5  -5   54.46   14.09  32
   5   5   5   51.18   34.29  34
  -5  -5  -5    6.83   32.74  36
   5  -5   5   46.68   21.47  33
  -5   5  -5   49.30   29.71   1
  -5  -5  -5   67.99   29.06   1
   5   5   5   50.66   17.29  15
   5  -5   5   71.18   20.70  22
  -5  -5  -5   36.86   13.70  16
   5   5   5   45.86   14.21  19
   5  -5   6 3123.54  124.58   8
   5   5   6 2853.13  123.91   8
   5   5   6 2829.52  132.15  39
  -5  -5  -6 2870.86  135.37  36
   5  -5   6 2830.90  134.86  34
   5   5   6 2712.55  133.76  34
   5  -5   6 3272.80  125.93  33
  -5   5  -6 2816.61  132.63   1
  -5  -5  -6 2823.05  132.74   1
   5  -5   6 2739.15  122.76  14
   5   5   6 3077.07  123.97  15
   5  -5   6 3094.05  125.34  22
   5   5   6 2902.10  123.16  19
   5  -5   7   83.46   18.46   8
   5   5   7   75.14   17.58   8
  -5   5  -7   59.83   29.92   1
  -5  -5  -7   55.36   29.13   1
   5   5   7   52.40   27.37  39
   5   5   7  100.38   36.66  38
  -5  -5  -7   74.24   34.19  36
  -5   5  -7   80.62   31.43  36
   5  -5   7   93.57   14.57  14
   5   5   7  104.37   18.59  15
   5  -5   7   95.54   21.17  22
   5   5   7   87.27   14.67  19
  -5  -5  -8  489.08   28.37  26
   5  -5   8  474.35   25.18  14
   5  -5   8  423.80   29.75  22
   5  -5   8  483.15   28.32   8
   5   5   8  476.91   27.62   8
   5  -5   9   31.96   14.23  27
   5   5   9    7.14   13.05  27
   5   5   9   -8.57   15.29  14
   5   5  10   24.57    7.81  27
   5   5  10   32.00   11.22  14
  -5  -6  10  216.98   16.17  28
   5  -6 -10  169.58   20.21  17
  -5  -6   9   15.26   16.24  28
  -5  -6   9   16.47   14.90  13
   5  -6  -9    7.60   22.90  17
   5  -6  -9   17.03   18.46  31
  -5  -6   8   44.12   17.14  13
   5  -6  -8   35.06   22.13  31
  -5   6   8   22.40   14.79  19
   5  -6  -8   34.30   26.11  17
  -5  -6   7  198.13   27.16   2
   5  -6  -7  161.72   29.98   4
  -5  -6   7  201.97   27.84  42
   5  -6  -7  194.34   25.56  31
  -5  -6   7  195.50   20.23  13
  -5  -6   7  225.74   21.84  28
   5  -6  -7  199.05   21.03  20
   5  -6  -7  189.36   28.55  17
  -5   6   7  205.67   18.35  19
  -5   6   6 1575.22   73.43   2
  -5  -6   6 1534.96   74.42   2
   5  -6  -6 1646.13   70.33  17
  -5   6   6 1450.72   65.38  19
   5  -6  -6 1523.70   70.14  31
  -5  -6   6 1557.43   66.52  13
  -5   6   6 1502.93   66.35  29
   5  -6  -6 1471.19   67.56  20
   5   6  -6 1378.50   75.28   4
   5  -6  -6 1352.06   76.20   4
   5  -6  -5   42.48   21.91  31
  -5  -6   5    2.51   14.62  13
  -5   6   5   28.10   14.65  29
  -5   6   5   42.46   12.68  19
   5  -6  -5   45.08   23.85  17
   5  -6  -5   21.09   19.89  20
  -5   6   5   16.36   22.28   2
  -5  -6   5    5.82   23.37   2
   5  -6  -5   10.52   27.77   4
   5   6  -5   51.95   26.85   4
  -5   6   4  339.64   32.78   9
   5   6  -4  332.08   30.30   4
   5  -6  -4  270.10   31.50   4
  -5   6   4  304.57   29.38  10
   5  -6  -4  287.11   25.63  31
  -5  -6   4  289.97   20.10  13
  -5   6   4  314.10   19.74  29
   5  -6  -4  304.63   24.12  20
  -5   6   4  356.58   27.99   2
  -5  -6   4  324.00   28.00   2
   5   6  -3 1850.93   79.71  37
   5  -6  -3 1630.78   73.54  31
  -5  -6   3 1689.17   70.50  13
  -5   6   3 1610.40   69.91  29
  -5  -6   3 1614.38   70.19  28
  -5  -6   3 1584.09   70.16  30
   5  -6  -3 1630.88   72.25  20
   5  -6  -3 1581.09   77.78   4
  -5   6   3 1888.15   77.96  10
   5   6  -3 1588.42   76.78   4
  -5   6   3 1864.94   80.04   9
   5   6  -2  955.09   51.61  37
   5   6  -2  953.48   47.82  35
   5  -6  -2  972.93   49.29   4
  -5  -6   2  907.29   40.29   6
   5   6  -1   -1.61   24.62  35
  -5   6   1   10.80   27.22   9
  -5  -6   1   11.43    9.46   6
  -5   6   1   11.71   23.80  10
  -5  -6   0   58.85   17.05   1
  -5   6   0   23.06   16.25   1
  -5   6   0   23.16   17.42  41
  -5  -6   0   50.69   18.80  41
   5   6   0   32.67   18.05  39
   5   6   0   44.39   27.68  35
  -5  -6   0   58.86   21.67  36
  -5   6   0   51.38   28.11   9
  -5  -6  -1  410.30   27.10   1
  -5   6  -1  399.69   25.86   1
   5  -6   1  371.87   28.79   3
   5   6   1  411.18   29.40   3
   5   6   1  381.52   33.32  37
   5   6   1  358.34   28.78  39
  -5  -6  -1  414.44   31.79  36
  -5   6  -1  364.80   26.90  41
  -5  -6  -1  374.53   27.71  41
   5   6   1  346.91   35.46  35
   5  -6   2  117.18   18.51  33
   5   6   2  134.06   32.16  35
  -5  -6  -2  139.37   27.65  36
   5  -6   2  115.22   26.60  40
   5   6   2  177.91   25.68  40
   5   6   2  141.24   25.18  39
   5   6   2  159.69   26.69  37
  -5  -6  -2  156.22   22.25   1
  -5   6  -2  125.14   20.98   1
   5  -6   2   79.57   24.39   3
   5   6   2   81.10   23.33   3
   5  -6   2  128.04   18.28  21
  -5  -6  -2  105.72   14.71  16
   5  -6   3    9.26   27.03  40
   5   6   3   24.41   26.91  40
   5   6   3    7.36   26.17  39
   5   6   3   41.39   26.29  37
  -5  -6  -3   51.32   29.90  36
   5  -6   3   17.32   18.20  33
  -5  -6  -3   23.71   22.33   1
  -5   6  -3   37.64   20.95   1
   5  -6   3   26.59   25.61   3
   5   6   3   36.59   25.33   3
  -5   6  -3   24.81   21.17  10
  -5  -6  -3   23.87   13.81  16
   5   6   3   17.62   14.28  18
   5   6   4  306.06   35.65  34
  -5  -6  -4  325.18   21.28  32
   5  -6   4  365.49   36.37  34
   5  -6   4  293.67   33.27   3
   5   6   4  282.60   33.31   3
  -5  -6  -4  265.32   30.89   1
  -5   6  -4  315.05   29.76   1
   5  -6   4  311.30   17.97  11
   5   6   4  341.84   23.52  15
   5   6   4  342.43   35.11  39
   5   6   4  339.40   33.83  37
   5   6   4  347.79   22.16  18
  -5  -6  -4  312.77   21.08  16
  -5   6  -5  386.45   34.01   1
  -5  -6  -5  332.82   34.03   1
   5   6   5  376.85   35.40  39
  -5  -6  -5  320.90   21.17  16
   5  -6   5  330.76   37.49  34
   5   6   5  292.19   37.81  34
  -5  -6  -5  318.09   21.78  32
   5  -6   5  379.14   28.57  33
   5   6   6  180.44   18.47   8
   5  -6   6  160.42   19.14   8
   5   6   6  126.14   29.62  39
  -5  -6  -6  162.13   36.34  36
  -5  -6  -6  153.27   16.30  32
   5  -6   6  175.50   24.29  33
  -5  -6  -6  174.78   30.80   1
   5  -6   6  168.97   22.83  22
   5   6   6  157.73   17.40  19
   5  -6   7   26.20   16.17   8
   5   6   7   15.87   15.79   8
   5   6   7    9.65   26.12  39
   5   6   7   22.00   34.52  38
  -5  -6  -7   66.77   32.13  36
  -5   6  -7   48.72   28.73  36
   5   6   7   25.27   17.75  15
   5  -6   7   14.49   19.54  22
   5   6   7   11.99   13.85  19
   5  -6   8  -19.63   14.93  27
   5   6   8    4.39   13.72  27
  -5  -6  -8   -2.46   17.11  26
  -5  -6  -8  -22.82   14.91  12
   5  -6   8  -10.55   17.65  22
   5   6   9   80.17   15.23  14
  -5  -6  -9   88.84   13.84  26
   5   6   9  108.70   11.87  27
   5   6  10    3.00    9.20  14
  -5  -7  10  168.64   14.01  28
   5  -7 -10  192.43   17.84  17
  -5  -7   9  131.85   17.51  28
   5  -7  -9  104.48   20.17  31
   5  -7  -9   81.79   23.01  17
   5  -7  -8   15.81   22.84  31
  -5  -7   8   10.83   16.58  13
   5  -7  -8   -6.91   16.34  20
  -5   7   8  -20.30   14.37  19
   5  -7  -8  -11.96   26.70  17
   5  -7  -7  130.31   26.35  31
  -5  -7   7  116.92   18.50  13
  -5  -7   7  116.29   19.90  28
   5   7  -7  126.61   28.78  37
  -5   7   7   91.61   15.65  19
   5  -7  -7  105.48   27.83  17
   5  -7  -7  121.30   20.87  20
  -5  -7   6  115.03   23.15  42
   5  -7  -6  123.74   25.92  31
  -5  -7   6  116.19   17.05  13
  -5   7   6  126.35   17.90  29
  -5  -7   6  115.00   19.47  28
   5  -7  -6   75.25   26.26   4
  -5   7   6  117.29   15.47  19
   5  -7  -6  125.34   26.50  17
   5  -7  -6  118.40   21.75  20
   5   7  -5  -34.65   30.58  37
   5  -7  -5    6.61   24.32  31
  -5  -7   5    2.32   14.74  13
  -5   7   5  -12.62   16.10  29
  -5  -7   5  -15.15   15.40  28
   5  -7  -5   20.09   21.09  20
  -5   7   5   16.06   12.16  19
  -5  -7   5   -9.99   20.86   2
   5  -7  -5   17.37   24.23   4
   5  -7  -4   55.30   24.43   4
  -5  -7   4   69.34   19.41   2
   5   7  -4   89.93   32.35  37
   5  -7  -4   28.07   22.18  31
   5  -7  -4   72.48   14.72  11
  -5  -7   4   67.68   14.25  13
  -5   7   4   77.76   15.11  29
  -5  -7   4   55.26   14.78  28
  -5   7   4   45.93   29.95   9
  -5   7   4   65.74   24.23  10
   5  -7  -4   45.52   20.84  20
   5   7  -3   21.00   30.47  37
   5  -7  -3   33.68   21.30  31
   5  -7  -3   44.69   21.75   4
  -5  -7   3   39.78   16.10   2
  -5   7   3   35.37   12.29  29
  -5  -7   3    1.07   12.31  28
   5  -7  -3   42.50   20.38  17
   5  -7  -3   12.86   18.55  20
  -5   7   3   26.63   29.23   9
  -5   7   3   38.88   24.35  10
   5   7  -2  979.78   52.09  35
   5  -7  -2 1000.75   48.02  31
   5   7  -2 1089.36   55.22  37
  -5  -7   2  974.70   44.19  28
   5  -7  -2  951.33   46.98  20
   5  -7  -2 1006.88   47.40  17
   5   7  -1  741.14   42.37  35
   5  -7  -1  661.11   35.07  31
   5   7  -1  688.41   42.79  37
  -5   7   1  681.43   44.43   9
   5  -7  -1  606.39   33.83  17
  -5  -7   1  632.06   31.20  16
   5   7   0  223.22   31.99  35
  -5  -7   0  225.65   17.84  32
   5   7   0  272.85   23.22  39
  -5  -7   0  291.18   27.35  36
   5  -7   0  242.66   19.54   3
  -5  -7   0  253.86   19.77   1
  -5  -7   0  215.76   17.54  16
  -5   7   0  234.69   32.94   9
  -5   7  -1   66.17   30.84   9
  -5  -7  -1   64.69   16.59  41
   5  -7   1   43.37   19.02  40
   5   7   1   46.92   20.93  39
   5  -7   1   59.86   16.34   3
  -5  -7  -1   58.62   16.68   1
  -5  -7  -1   69.35   13.66  32
  -5  -7  -1   58.56   26.09  36
   5   7   1   56.35   30.24  35
   5  -7   1   56.20   17.58  33
   5  -7   1   39.48   17.93  21
  -5  -7  -1   57.23   13.90  16
   5   7   2  166.59   26.63  39
   5   7   2  107.56   29.03  37
  -5  -7  -2  193.78   21.37  41
   5   7   2  101.68   33.89  35
   5  -7   2  152.52   20.22  33
  -5  -7  -2  164.66   16.42  32
  -5  -7  -2  143.94   30.26  36
   5  -7   2  150.82   20.90   3
  -5  -7  -2  112.19   19.57   1
   5  -7   2  119.79   20.54  21
  -5  -7  -2  152.72   16.89  16
   5   7   3 1647.22   84.70  35
   5  -7   3 1509.28   77.93  34
  -5  -7  -3 1662.89   72.70  32
   5  -7   3 1644.20   75.00  33
   5  -7   3 1609.84   77.35   3
  -5  -7  -3 1646.44   76.54   1
   5  -7   3 1759.76   71.86  11
   5   7   3 1682.13   73.44  15
   5   7   3 1788.68   81.22  39
  -5  -7  -3 1726.25   83.46  36
   5   7   3 1728.63   82.73  37
   5   7   3 1765.16   73.03  18
  -5  -7  -3 1647.96   72.52  16
   5  -7   4  623.44   41.66  34
  -5  -7  -4  587.19   32.45  32
  -5  -7  -4  628.92   38.90   1
   5  -7   4  647.14   30.05  11
   5   7   4  652.49   34.03  15
   5   7   4  690.34   44.75  39
  -5  -7  -4  690.99   47.95  36
   5   7   4  617.27   43.79  37
   5   7   4  652.09   33.03  18
  -5  -7  -4  616.41   32.59  16
   5   7   5  171.23   33.95  39
   5  -7   5  490.38   36.62  34
  -5  -7  -5  222.34   20.88  32
   5  -7   5  495.00   30.33  33
  -5  -7  -5  203.97   20.56  16
   5   7   5  225.45   23.24  15
   5  -7   5  521.43   21.85   8
  -5  -7  -5  174.35   28.26   1
   5   7   6    7.44   15.41  19
  -5  -7  -6    5.95   13.80  32
  -5  -7  -6   31.28   33.30  36
   5  -7   6   21.61   22.12  33
   5  -7   6   -3.59   19.19  22
   5  -7   6   13.21   13.78   8
   5   7   7   23.35   14.20  19
   5  -7   7   17.89   20.90  33
  -5  -7  -7    8.24   19.24  26
   5  -7   7   -9.96   13.65  27
   5  -7   7   -1.10   18.47  22
   5  -7   7   62.11   14.02   8
   5  -7   8  236.78   20.57  22
  -5  -7  -8  262.81   21.17  26
  -5  -7  -8  245.21   18.85  12
  -5  -7  -9   -0.52   11.70  26
   5   7   9   24.61   12.89  14
   5  -8 -10    9.84   13.67  17
  -5  -8  10   -4.98    8.76  28
   5  -8  -9  -27.64   17.69  31
   5  -8  -9   13.17   20.58  17
  -5  -8   9   -4.61   14.40  28
   5  -8  -8  557.01   34.97  31
   5  -8  -8  512.90   30.67  20
   5  -8  -8  630.93   36.67  17
  -5   8   8  566.86   28.56  19
  -5  -8   7   33.21   18.02  28
   5  -8  -7   57.44   26.41  17
  -5   8   7   60.87   14.43  19
   5  -8  -7   26.23   20.78  20
   5  -8  -7   10.32   25.30  31
   5  -8  -6  115.13   26.24  31
  -5  -8   6  129.22   18.14  13
  -5   8   6  118.69   18.50  29
  -5  -8   6  106.00   18.85  28
   5   8  -6   96.98   29.71  37
   5  -8  -6   96.51   22.58  20
  -5   8   6  123.97   15.20  19
   5   8  -5  871.43   55.80  37
   5  -8  -5  981.22   51.15  31
  -5   8   5  997.22   44.65  29
  -5  -8   5  930.35   45.37  28
   5  -8  -5  899.60   47.68  20
   5  -8  -5  986.95   49.58  17
  -5   8   5  908.07   42.76  19
  -5   8   4 1370.79   70.49  10
  -5   8   4 1546.55   75.27   9
   5   8  -4 1423.61   76.18  37
   5  -8  -4 1526.56   69.55  31
   5  -8  -4 1508.07   63.75  11
  -5   8   4 1503.38   64.32  29
  -5  -8   4 1393.06   64.54  28
   5  -8  -4 1421.56   67.61  20
   5  -8  -4 1489.67   68.22  17
   5   8  -3   50.08   31.07  37
   5  -8  -3   48.05   24.92  31
   5  -8  -3   19.74   15.96  11
  -5   8   3   50.29   13.66  29
  -5  -8   3   49.06   14.14  28
  -5   8   3   69.70   25.92  10
   5  -8  -3   47.54   21.24  20
   5  -8  -3   60.37   22.83  17
   5  -8  -2   38.62   23.09  31
   5   8  -2   19.24   26.59  35
   5   8  -2   38.84   31.75  37
  -5   8   2   33.88   12.00  29
  -5  -8   2   29.13   12.77  28
  -5  -8   2   52.88   14.62  16
   5  -8  -2   47.40   20.85  20
   5  -8  -2   29.50   20.90  17
  -5   8   2   24.66   30.63   9
  -5   8   1  178.26   34.09   9
   5   8  -1  220.35   31.70  35
  -5  -8   1  195.90   18.29  32
   5  -8  -1  198.87   24.19  31
   5   8  -1  228.04   32.21  37
  -5  -8   1  189.01   16.02  28
   5  -8  -1  195.29   18.94  21
  -5  -8   1  194.82   17.81  16
   5  -8  -1  204.98   21.95  17
  -5   8   0  267.18   35.42   9
   5   8   0  253.34   34.72  35
  -5  -8   0  248.76   19.56  32
   5   8   0  226.10   23.65  39
   5   8   0  249.71   33.95  37
  -5  -8   0  250.28   29.71  36
  -5  -8   0  259.57   18.16  26
   5  -8   0  241.76   21.68  21
  -5  -8   0  258.44   19.63  16
   5  -8   0  249.80   21.52  17
  -5   8  -1   52.05   32.41   9
   5   8   1   78.23   23.16  39
   5  -8   1   87.85   21.38  33
   5   8   1  105.70   33.87  35
  -5  -8  -1   80.80   15.72  32
  -5  -8  -1   62.97   28.69  36
  -5  -8  -1   92.44   15.21  26
   5  -8   1   72.74   19.88  21
   5  -8   1   68.13   16.10  17
  -5  -8  -1   82.50   15.92  16
  -5   8  -2  -16.44   30.23   9
   5   8   2   16.91   23.90  39
   5   8   2  -22.08   30.62  37
   5  -8   2    6.78   15.25  11
   5  -8   2   11.08   21.88  33
   5   8   2    0.87   33.29  35
  -5  -8  -2   -4.30   30.62  36
  -5  -8  -2   19.02   15.39  32
   5  -8   2    2.53   20.81  21
  -5  -8  -2   10.13   16.09  16
   5   8   3    6.75   27.10  39
   5   8   3    0.95   30.83  37
   5   8   3    7.27   17.21  15
   5  -8   3    1.88   14.39  11
   5  -8   3  -17.15   22.53  33
   5   8   3   -5.66   34.82  35
  -5  -8  -3  -10.46   32.61  36
   5  -8   3    7.75   21.42  21
   5   8   3    2.73   17.54  18
  -5  -8  -3    2.94   16.74  16
   5  -8   4  968.83   44.22  11
   5   8   4 1047.77   47.65  15
  -5  -8  -4  934.08   46.49  32
   5   8   4 1055.26   57.45  39
  -5  -8  -4  964.71   60.63  36
   5   8   4  946.51   57.85  37
   5   8   4 1120.37   47.66  18
  -5  -8  -4  958.14   46.49  16
   5   8   5  139.13   30.24  39
  -5  -8  -5  117.48   17.15  32
   5  -8   5  133.88   24.90  33
   5   8   5  146.70   20.42  15
   5  -8   5  119.43   21.63  22
  -5  -8  -5  106.56   16.80  16
   5   8   6   21.87   26.60  39
   5  -8   6   32.14   21.82  33
  -5  -8  -6    3.50   32.84  36
   5   8   6   36.62   20.12  15
  -5  -8  -6   44.25   20.36  26
   5  -8   6   10.36   19.13  22
   5   8   6   34.46   16.17  19
   5  -8   7  158.86   22.09  33
  -5  -8  -7  195.05   20.09  12
   5  -8   7  158.35   19.90  22
   5   8   7  156.15   16.87  19
  -5  -8  -7  191.45   21.95  26
   5  -8   8   77.95   14.67  22
  -5  -8  -8  105.36   17.04  26
  -5  -8  -8   76.45   14.50  12
  -5  -8  -9  108.99   11.73  26
   5   8   9   85.66   10.78  14
  -5  -8  -9  119.81   14.35  20
  -5  -9   9   82.71   13.94  28
   5  -9  -9  101.40   19.03  17
   5  -9  -9   80.90   16.97  31
   5  -9  -8   30.40   22.32  31
   5  -9  -8    1.34   16.78  20
  -5   9   8   14.85   12.35  19
  -5  -9   7   46.93   18.28  28
   5  -9  -7   69.63   26.90  31
  -5  -9   7   22.06   18.05  24
  -5   9   7    9.96   13.20  19
   5  -9  -7   38.34   21.02  20
   5  -9  -6  139.97   28.52  31
   5   9  -6  129.72   31.13  37
   5  -9  -6  142.43   27.98  17
  -5   9   6   83.92   14.41  19
   5  -9  -6  140.71   23.97  20
  -5   9   6  102.68   18.11  29
  -5  -9   6  123.33   19.22  28
   5  -9  -5   16.57   25.36  31
  -5   9   5    0.94   15.91  29
  -5  -9   5   -1.11   17.40  28
   5   9  -5   -4.15   29.13  37
   5  -9  -5   28.56   24.24  17
  -5   9   5   -4.46   12.93  19
   5  -9  -5   -2.21   23.31  20
  -5   9   4  606.47   41.24  10
   5   9  -4  626.94   47.13  37
   5  -9  -4  652.65   41.92  31
   5  -9  -4  692.40   34.13  11
  -5   9   4  691.26   34.51  29
  -5  -9   4  708.98   35.04  28
   5  -9  -4  679.02   39.87  20
   5  -9  -4  689.22   39.07  17
   5   9  -3  195.50   33.99  37
   5  -9  -3  189.20   29.05  31
   5  -9  -3  187.81   19.16  11
  -5   9   3  227.01   17.60  29
  -5  -9   3  188.14   18.94  28
  -5   9   3  228.50   29.83  10
   5  -9  -3  214.28   25.85  20
   5  -9  -3  199.22   26.05  17
   5   9  -2   20.66   30.47  37
   5   9  -2  -11.29   28.14  35
   5  -9  -2   26.32   24.20  31
   5  -9  -2   17.71   16.88  11
  -5   9   2    2.83   12.27  29
  -5  -9   2    6.82   14.29  28
   5  -9  -2   -3.02   20.29  17
  -5   9   2  -33.22   31.20   9
  -5   9   2   22.91   27.82  10
  -5   9   1  -19.80   31.78   9
   5   9  -1    3.69   32.12  37
   5   9  -1  -16.31   29.83  35
   5  -9  -1    7.99   17.41  11
  -5  -9   1   -4.95   12.55  28
   5  -9  -1    9.52   17.15  21
   5  -9  -1  -25.85   20.64  20
  -5  -9   1    7.33   15.96  16
   5  -9  -1    1.38   19.50  17
  -5   9   0  128.24   33.45   9
   5   9   0  141.59   33.24  37
   5   9   0  133.91   33.91  35
  -5  -9   0  147.19   18.46  32
   5  -9   0  140.63   19.10  11
  -5  -9   0  144.56   16.80  26
   5  -9   0  121.10   20.67  21
   5  -9   0  116.88   19.62  17
  -5  -9   0  119.26   18.29  16
  -5   9  -1 1878.71   87.82   9
   5   9   1 1674.27   81.99  39
  -5  -9  -1 1790.28   87.07  36
   5   9   1 1822.16   88.70  37
   5   9   1 1681.91   87.69  35
  -5  -9  -1 1772.35   77.61  32
   5  -9   1 1694.52   79.46  33
   5  -9   1 1859.89   76.99  11
  -5  -9  -1 1832.22   77.12  26
   5  -9   1 1795.37   79.14  21
  -5  -9  -1 1804.55   77.34  16
   5  -9   1 1743.44   77.26  17
  -5   9  -2 1563.25   77.56   9
   5   9   2 1458.53   73.51  39
  -5  -9  -2 1458.50   77.74  36
   5   9   2 1457.99   78.89  35
  -5  -9  -2 1498.22   67.27  32
   5  -9   2 1493.10   70.31  33
   5  -9   2 1596.66   66.56  11
  -5  -9  -2 1501.32   67.21  26
   5  -9   2 1490.07   69.33  21
  -5  -9  -2 1564.89   67.31  16
  -5   9  -3   26.37   29.33   9
   5   9   3    1.06   31.02  37
   5   9   3   19.47   27.25  39
   5  -9   3    1.33   23.88  33
   5   9   3   -8.00   34.09  35
  -5  -9  -3   27.54   17.44  32
  -5  -9  -3    6.20   33.29  36
   5   9   3   21.13   17.94  15
   5  -9   3   33.94   15.35  11
  -5  -9  -3    7.71   18.07  26
   5  -9   3   41.98   23.18  21
  -5  -9  -3   12.18   18.22  16
   5   9   3   16.40   19.07  18
   5   9   4  699.00   47.40  39
  -5  -9  -4  695.57   52.42  36
   5   9   4  705.36   49.50  37
  -5  -9  -4  685.59   37.04  32
   5  -9   4  731.04   34.32  11
   5   9   4  779.70   38.66  15
  -5  -9  -4  703.73   37.14  16
   5   9   4  791.60   38.02  18
  -5   9  -4  695.09   46.62   9
   5  -9   5   76.68   24.03  33
  -5  -9  -5   27.90   32.96  36
   5   9   5   53.02   20.05  15
  -5  -9  -5   41.48   20.69  26
   5  -9   5   36.26   18.89  22
   5   9   5   13.01   27.18  39
   5  -9   6    5.19   21.74  33
   5   9   6   27.50   19.90  15
  -5  -9  -6    7.83   20.28  26
   5  -9   6    7.83   17.76  22
   5   9   6   23.08   16.30  19
   5  -9   7   77.45   19.05  33
  -5  -9  -7   36.50   17.23  12
   5   9   7   56.17   18.79  15
   5  -9   7   60.77   16.46  22
   5   9   7   49.20   14.30  19
  -5  -9  -7   62.58   18.44  26
  -5  -9  -8   37.66   15.20  26
  -5  -9  -8   29.69   12.76  12
   5   9   8    5.55   11.38  14
  -5  -9  -9    2.80   11.86  20
  -5 -10   9   66.53   11.82  28
   5 -10  -9   47.55   14.62  31
  -5 -10   8  243.07   19.22  28
   5 -10  -8  221.13   23.99  31
   5 -10  -8  189.55   19.43  20
  -5 -10   7  141.79   18.74  28
   5 -10  -7  120.23   26.48  31
  -5 -10   7  145.16   19.83  24
  -5  10   7  128.57   14.38  19
   5 -10  -7  132.49   21.84  20
   5 -10  -7  104.98   24.85  17
  -5  10   6  240.10   17.32  19
   5 -10  -6  201.42   26.10  20
   5 -10  -6  212.35   27.64  17
   5 -10  -6  193.81   30.13  31
  -5  10   6  180.43   20.39  29
  -5 -10   6  234.50   21.70  28
   5 -10  -5  223.96   30.88  31
  -5  10   5  214.91   19.75  29
  -5 -10   5  204.01   20.91  28
   5  10  -5  142.04   31.64  37
   5 -10  -5  175.76   26.68  20
   5 -10  -5  184.95   27.20  17
   5  10  -4   83.01   30.63  37
   5 -10  -4   94.96   28.09  31
   5 -10  -4   75.38   16.70  11
  -5  10   4   90.75   16.56  29
  -5 -10   4   97.03   18.30  28
  -5  10   4  100.86   24.46  10
   5 -10  -4  104.47   25.05  20
   5 -10  -4   71.08   24.96  17
   5  10  -3   12.54   32.20  37
   5 -10  -3   26.30   26.11  31
   5 -10  -3   32.80   17.00  11
  -5  10   3   20.67   14.61  29
  -5 -10   3   54.89   16.49  28
  -5  10   3   59.54   32.54   9
  -5  10   3   20.66   27.18  10
   5 -10  -3   37.31   24.17  20
   5 -10  -3   23.58   21.55  17
   5  10  -2  541.88   45.48  37
   5  10  -2  529.67   41.61  35
   5 -10  -2  550.06   31.04  11
  -5  10   2  552.53   28.57  29
  -5 -10   2  569.08   29.71  28
   5 -10  -2  586.07   34.68  17
  -5  10   2  613.25   44.70   9
  -5  10   2  546.02   42.05  10
  -5  10   1  684.48   48.02   9
   5  10  -1  718.81   49.71  37
   5  10  -1  680.75   47.69  35
   5 -10  -1  690.87   34.76  11
  -5 -10   1  662.84   32.77  12
  -5 -10   1  631.19   33.19  28
   5 -10  -1  676.12   37.81  20
   5 -10  -1  656.22   35.03  21
   5 -10  -1  630.99   36.21  17
  -5  10   0   53.15   32.33   9
   5  10   0    6.12   32.27  37
   5  10   0    8.44   33.17  35
   5 -10   0    1.73   18.08  11
  -5 -10   0   24.07   15.63  26
   5 -10   0   60.35   20.93  21
  -5 -10   0   11.46   17.90  16
   5 -10   0   11.53   17.55  17
  -5  10  -1  245.60   34.45   9
   5  10   1  206.30   25.92  39
   5  10   1  193.99   36.26  37
   5  10   1  183.04   37.11  35
   5 -10   1  196.11   26.70  33
   5 -10   1  198.72   20.85  11
  -5 -10  -1  180.68   19.92  26
   5 -10   1  214.30   25.01  21
  -5 -10  -1  188.87   21.36  16
   5 -10   1  183.30   18.73  17
  -5  10  -2   72.47   30.59   9
  -5 -10  -2   58.22   33.18  36
   5  10   2   54.27   25.73  39
   5  10   2   51.50   35.23  35
   5 -10   2   76.32   25.32  33
  -5 -10  -2  100.80   19.25  32
   5  10   2   93.52   19.09  15
   5 -10   2   73.11   17.88  11
  -5 -10  -2   83.45   18.80  26
   5 -10   2   82.51   23.93  21
  -5 -10  -2   72.88   19.84  16
  -5  10  -3   28.19   27.77   9
  -5 -10  -3   49.56   33.44  36
   5  10   3   48.94   27.16  39
   5 -10   3   15.57   24.79  33
   5  10   3    5.20   33.58  35
  -5 -10  -3   30.94   19.30  26
   5 -10   3   19.16   24.43  21
   5  10   3   31.40   19.02  15
   5 -10   3  100.27   17.21  11
   5  10   3   48.71   19.29  18
   5  10   4  187.45   21.83  15
  -5 -10  -4  177.26   35.19  36
   5  10   4  169.31   21.88  18
   5 -10   5   86.12   24.94  33
   5  10   5  107.31   20.27  15
  -5 -10  -5  134.31   22.25  26
   5 -10   5  101.22   19.14  22
   5  10   5  145.15   27.29  39
  -5 -10  -5   96.63   33.60  36
   5 -10   6  470.45   31.48  33
  -5 -10  -6  569.68   30.13  12
   5  10   6  525.74   29.89  15
  -5 -10  -6  467.94   30.65  26
   5 -10   6  404.90   28.05  22
   5  10   6  478.43   27.61  19
  -5 -10  -7  100.76   17.92  26
   5  10   7   93.41   18.03  15
  -5 -10  -7   75.66   16.75  12
   5 -10   7   68.46   17.67  33
   5  10   7   58.37   13.71  19
  -5 -10  -8   75.07   14.21  26
  -5 -10  -8   72.01   11.55  12
  -5 -10  -8  107.12   15.81  20
   5 -11  -8   60.79   18.54  31
   5 -11  -8   91.44   17.63  17
  -5 -11   8   80.55   14.34  28
   5 -11  -7  153.14   24.82  31
  -5 -11   7  196.77   19.63  24
   5 -11  -7  181.67   21.72  20
  -5  11   7  168.76   13.83  19
   5 -11  -7  195.27   22.88  17
  -5 -11   7  183.45   18.69  28
   5 -11  -6  299.84   31.24  31
   5 -11  -6  287.65   28.26  20
  -5 -11   6  336.87   26.50  24
   5 -11  -6  317.01   27.90  17
  -5  11   6  319.57   22.30  29
  -5 -11   6  302.95   23.64  28
  -5  11   5  126.13   17.94  29
  -5 -11   5  142.39   18.86  28
   5 -11  -5  140.12   29.60  31
   5 -11  -5  166.06   26.33  20
   5 -11  -5  177.69   24.33  17
   5  11  -4   62.14   29.82  37
   5 -11  -4   82.10   27.06  31
  -5  11   4   46.86   16.20  29
  -5 -11   4   95.95   18.25  28
   5 -11  -4   77.45   16.18  11
  -5  11   4  102.10   23.33  10
   5 -11  -4   28.36   21.85  17
   5 -11  -4   44.31   25.39  20
   5  11  -3    7.55   30.35  37
   5 -11  -3   65.17   17.23  11
  -5  11   3   65.84   15.17  29
  -5 -11   3   54.85   17.32  28
   5 -11  -3   64.31   21.17  17
  -5  11   3  124.67   33.37   9
  -5  11   3   71.98   26.34  10
  -5  11   2  146.87   31.39  10
  -5  11   2  153.14   35.01   9
   5  11  -2  168.94   33.06  37
   5  11  -2  127.09   30.90  35
   5 -11  -2  171.93   20.40  11
  -5  11   2  171.68   16.26  29
  -5 -11   2  151.29   18.48  28
   5 -11  -2  178.85   26.14  20
   5 -11  -2  179.21   22.32  17
  -5  11   1  466.35   40.92   9
   5  11  -1  366.49   40.80  37
   5  11  -1  440.03   41.33  35
  -5 -11   1  411.27   24.11  12
   5 -11  -1  497.23   28.77  11
  -5 -11   1  380.28   25.51  28
   5 -11  -1  424.12   28.03  21
   5 -11  -1  413.33   27.27  17
  -5  11   0  145.47   33.47   9
   5  11   0   79.66   32.63  37
   5  11   0   75.28   34.03  35
  -5 -11   0  115.54   17.61  12
   5 -11   0  159.58   21.18  11
  -5 -11   0   95.31   17.04  26
   5 -11   0  132.12   22.22  21
   5 -11   0   96.11   16.86  17
   5  11   1  -13.54   32.83  37
   5  11   1   35.06   33.15  35
   5 -11   1  -20.77   25.63  33
   5 -11   1  -25.17   18.64  11
  -5 -11  -1   -4.71   17.70  12
   5  11   1  -20.85   16.61  15
  -5 -11  -1    2.74   17.37  26
   5 -11   1  -20.40   22.39  21
  -5  11  -1  -33.63   30.01   9
  -5  11  -2   74.23   29.32   9
   5  11   2   30.70   22.85  39
   5  11   2   74.16   32.42  37
   5  11   2   49.35   34.39  35
   5 -11   2   33.49   26.34  33
   5  11   2   59.10   17.69  15
  -5 -11  -2   97.41   20.03  12
   5 -11   2   66.11   17.67  11
  -5 -11  -2   52.02   18.99  26
   5 -11   2   36.29   24.67  21
   5  11   2   99.14   23.12  18
   5 -11   3  191.28   28.38  33
   5  11   3  212.99   37.06  35
   5 -11   3  227.16   19.11  11
   5  11   3  205.37   21.51  15
   5  11   3  181.94   27.75  39
   5  11   3  185.07   23.82  18
  -5 -11  -3  201.98   22.16  26
   5  11   4  151.78   20.52  15
  -5 -11  -4  164.77   22.01  12
  -5 -11  -4  153.34   34.78  36
   5  11   4   95.55   27.59  39
   5  11   4  149.13   21.00  18
  -5 -11  -5   -6.91   20.36  26
  -5 -11  -5  -11.93   19.97  12
   5  11   5  -36.26   18.98  15
   5 -11   5   16.61   16.58  22
   5 -11   5  -36.93   24.44  33
  -5 -11  -6   17.92   18.71  26
  -5 -11  -6   33.09   18.39  12
   5  11   6   46.75   17.52  15
   5 -11   6   12.19   19.82  33
   5  11   6   21.21   15.04  19
  -5 -11  -7   11.68   15.50  26
   5  11   7   -9.06   11.73  19
  -5 -11  -7  -16.91   14.66  12
  -5 -11  -8    9.14   12.55  20
  -5 -11  -8   25.90   11.15  26
   5 -12  -8   13.36   14.61  31
   5 -12  -8    4.51   11.69  17
   5 -12  -7  150.13   21.53  31
  -5 -12   7  154.84   16.98  24
   5 -12  -7  107.52   17.39  17
  -5 -12   7  135.65   16.22  28
   5 -12  -6   11.01   22.98  31
  -5 -12   6   32.72   19.43  24
   5 -12  -6   -3.84   21.58  20
   5 -12  -6   26.64   18.69  17
  -5  12   6  -11.82   15.16  29
  -5 -12   6   -0.59   15.95  28
   5 -12  -5   14.57   25.67  31
  -5 -12   5   26.76   17.18  28
  -5  12   5   26.91   15.87  29
   5 -12  -5   39.89   19.98  17
   5 -12  -5   37.03   24.33  20
  -5  12   4  137.17   17.13  29
  -5 -12   4  132.12   19.03  28
   5 -12  -4  153.15   26.58  20
   5 -12  -4  126.97   21.21  17
   5 -12  -3  272.87   22.04  11
   5  12  -3  241.32   34.73  37
  -5  12   3  303.52   20.46  29
  -5 -12   3  294.43   22.42  28
   5 -12  -3  260.85   23.57  17
  -5  12   3  279.66   30.67  10
  -5  12   2   44.46   31.22   9
  -5  12   2   -2.79   27.68  10
   5  12  -2   34.19   29.24  37
   5 -12  -2  -10.81   18.02  11
  -5  12   2   11.79   12.94  29
  -5 -12   2  -19.09   16.20  28
   5 -12  -2   36.44   23.67  20
   5 -12  -2   17.42   16.46  17
   5  12  -1  113.17   31.97  35
  -5 -12   1  181.92   16.14  12
   5 -12  -1  170.57   20.99  11
   5  12  -1  165.00   34.44  37
  -5  12   1  196.41   34.59   9
   5  12   0   53.40   31.98  37
   5  12   0   78.92   32.68  35
   5 -12   0   64.99   24.82  33
   5  12   0   43.79   16.11  15
   5 -12   0   34.22   18.35  11
  -5 -12   0   75.25   16.72  12
  -5 -12   0   48.35   16.01  26
   5 -12   0  101.09   21.89  21
  -5  12   0   73.13   29.26   9
   5  12   1  256.69   37.98  37
   5  12   1  258.99   37.45  35
   5 -12   1  308.60   30.34  33
   5  12   1  289.61   22.16  15
  -5 -12  -1  302.10   22.77  12
   5 -12   1  310.17   23.47  11
  -5 -12  -1  282.39   23.03  26
   5 -12   1  321.99   27.81  21
  -5  12  -1  237.37   33.51   9
  -5  12  -2  396.93   35.91   9
   5  12   2  421.63   42.12  37
   5  12   2  410.18   41.41  35
   5 -12   2  441.14   35.06  33
  -5 -12  -2  430.52   28.44  12
   5 -12   2  477.43   26.95  11
   5  12   2  437.69   27.33  15
  -5 -12  -2  425.05   27.90  26
   5 -12   2  433.17   33.57  21
   5  12   2  510.57   30.34  18
  -5 -12  -3   85.16   20.14  26
  -5 -12  -3  128.89   20.59  12
   5  12   3   86.81   18.25  15
   5  12   3  127.28   21.52  18
   5 -12   3   87.24   27.85  33
   5  12   4   50.44   17.94  15
  -5 -12  -4   24.88   19.88  12
  -5 -12  -5   41.34   19.06  26
  -5 -12  -5   41.11   19.08  12
   5  12   5   51.13   17.35  15
   5 -12   5   21.45   22.57  33
   5  12   5   26.89   16.66  19
  -5 -12  -6   21.16   16.82  26
   5  12   6   36.40   15.30  15
  -5 -12  -6   32.99   16.49  12
   5 -12   6   28.27   18.20  33
   5  12   6   32.14   13.85  19
  -5 -12  -6    7.52   15.46  20
  -5 -12  -7  123.20   15.08  26
  -5 -12  -7  114.11   13.89  12
   5  12   7   88.23   11.26  19
  -5 -13   7    0.55   12.07  28
   5 -13  -7   -1.38   15.60  31
  -5 -13   7   22.49   12.73  24
  -5 -13   6  -12.46   14.36  28
  -5 -13   6  -27.76   18.06  24
  -5 -13   5   51.21   19.75  24
   5 -13  -5   25.67   22.15  20
  -5  13   5   49.83   14.80  29
  -5 -13   5   49.14   16.21  28
  -5 -13   4   14.74   20.86  24
  -5  13   4   23.03   14.49  29
  -5 -13   4   20.98   16.70  28
  -5  13   3  441.15   25.10  29
  -5 -13   3  402.36   27.21  28
   5 -13  -2   54.85   17.29  11
   5 -13  -2   78.92   21.27  33
  -5 -13   2   34.78   20.57  24
   5 -13  -1  146.21   19.84  11
  -5 -13   1  168.24   19.93  24
   5 -13  -1  144.32   24.34  33
   5  13   0   28.17   30.66  37
   5 -13   0   59.17   24.95  33
  -5 -13   0   31.50   15.76  12
   5 -13   0   35.91   18.05  11
  -5 -13   0   49.64   14.91  26
  -5 -13   0   70.11   16.05  24
  -5  13   0   24.28   29.51  10
   5 -13   1   17.06   25.67  33
   5  13   1   14.45   15.11  15
   5 -13   1   34.22   17.99  11
  -5 -13  -1   18.20   16.91  12
  -5 -13  -1   40.95   16.69  26
  -5 -13  -2  -12.15   17.59  26
   5  13   2   11.80   16.11  15
  -5 -13  -2  -26.51   18.42  12
   5 -13   2  -43.42   27.26  33
   5  13   2   30.08   22.42  18
  -5 -13  -3    9.05   18.17  26
   5  13   3   30.80   16.17  15
  -5 -13  -3  -10.55   19.06  12
   5 -13   3   61.71   27.55  33
  -5 -13  -3   55.32   13.41  20
   5  13   3    1.73   21.11  18
  -5 -13  -4   99.24   19.38  26
   5  13   4  131.64   20.19  18
  -5 -13  -4   95.42   15.76  20
   5  13   4   94.59   16.75  15
  -5 -13  -5   34.30   17.11  12
   5  13   5   44.30   14.99  15
   5 -13   5   27.45   20.13  33
  -5 -13  -5   36.34   14.37  20
   5  13   5   56.89   15.49  19
  -5 -13  -6   20.02   14.91  26
  -5 -13  -6   31.14   14.67  12
   5 -13   6   35.28   15.68  33
   5  13   6   14.77   11.84  19
  -5 -13  -6   15.49   13.04  20
  -5 -13  -7    2.72   10.22  20
  -5 -13  -7   -6.78   10.19  26
  -5 -14   6   43.93   15.31  24
  -5  14   5   84.65   13.28  29
  -5 -14   5   82.18   18.05  24
  -5 -14   5  122.58   15.83  21
  -5  14   4   25.00   12.95  29
  -5 -14   4   21.70   18.71  24
  -5  14   3  274.95   18.25  29
  -5 -14   3  282.20   23.57  24
  -5 -14   2   82.27   18.71  24
   5 -14  -2   98.05   20.12  33
  -5 -14   1   -9.68   16.81  24
   5 -14  -1   -6.61   22.61  33
  -5 -14   0   -6.19   14.55  24
   5 -14   0  -29.00   24.40  33
   5 -14   1   23.74   24.57  33
  -5 -14  -1    3.33   15.78  12
  -5 -14  -1    8.34   15.08  26
   5 -14   2   27.95   25.48  33
  -5 -14  -2   42.22   16.41  12
  -5 -14  -2   22.12   15.99  26
  -5 -14  -3  245.84   21.20  26
  -5 -14  -3  256.60   21.01  12
   5  14   3  252.15   18.11  15
   5 -14   3  279.59   27.91  33
   5  14   3  266.33   22.98  18
   5  14   4   15.20   12.42  15
  -5 -14  -4   21.09   15.54  26
  -5 -14  -5   32.62   14.44  12
   5 -14   5   58.88   17.75  33
   5  14   5   26.91   13.36  19
   5  14   6    0.36    8.83  19
  -5 -14  -6   18.51    8.98  20
  -5 -14  -6   20.15   12.11  26
  -5 -15   6   -4.59   10.70  24
  -5 -15   5  159.96   16.71  24
  -5 -15   4   12.85   15.64  24
  -5  15   4    9.84    9.59  29
  -5 -15   3   11.62   16.15  24
   5 -15  -2   -8.70   16.84  33
  -5 -15   2   -9.57   16.03  24
   5 -15  -1    2.25   19.77  33
  -5 -15   1  -13.75   14.34  24
   5  15   0   63.51   20.31  18
   5 -15   0   57.98   21.36  33
   5 -15   1   66.97   22.91  33
   5 -15   2   32.44   22.30  33
   5 -15   3    6.91   20.88  33
   5  15   4   57.24   13.34  19
   5  15   5   45.70   10.64  19
   5 -15   5   43.22   13.51  33
  -5 -16   4   -6.12   12.22  24
  -5 -16   4    1.07   12.09  21
  -5 -16   3   17.02   12.64  24
   5 -16  -2   -3.53   12.25  33
  -5 -16   2   13.96   12.29  24
   5 -16  -1  142.89   18.29  33
  -5 -16   1  165.41   13.32  24
   5 -16   0   11.40   18.06  33
   5  16   0   10.28   17.02  18
   5 -16   1  257.51   23.54  33
   5  16   1  317.77   21.74  18
   5 -16   2  116.31   19.49  33
   5 -16   3    6.32   16.70  33
   5 -16   4   -1.53   12.26  33
   5  16   4   -7.08    9.36  19
   5  16   4    4.07    7.59  29
   5  17  -3   14.88    9.86  18
   5  17  -2   -1.27   12.13  18
  -5 -17   2   24.86   11.41  21
   5  17  -1    0.31   12.98  18
   5 -17   0    1.13   12.82  33
   5  17   0   -3.00   12.83  18
   5  17   1    7.09   12.23  18
   5 -17   2   15.75   12.29  33
  -6   0  11   -3.49    7.38  28
  -6   0  11   -6.93    8.60  13
  -6   0  10   17.56   12.80  13
  -6   0   9    0.32   15.32  13
   6   0  -8  394.57   43.20   4
  -6   0   8  442.72   37.94   2
   6   0  -7    0.34   18.25  17
  -6   0   7   34.45   28.85   2
   6   0  -7  -36.80   33.95   4
  -6   0   6  239.01   17.57  25
  -6   0   6  246.47   33.66   2
   6   0  -6  269.54   39.83   4
   6   0  -6  229.35   21.41  17
   6   0  -5  -24.88   17.19  17
  -6   0   5   -8.33   12.07  25
   6   0  -5    2.89   32.03   4
  -6   0   5   -8.58   26.58   2
  -6   0   4 4336.09  185.93  25
   6   0  -4 4531.78  195.18   4
  -6   0   4 4765.06  186.26   6
   6   0  -3   14.57   27.83   4
  -6   0   3   -5.60   10.66   9
  -6   0   3   16.21   12.11   6
   6   0  -2 6149.49  233.78   4
  -6   0   2 5449.65  225.46  36
  -6   0   1  -11.59   19.91   1
   6   0  -1   -3.23   28.48   4
  -6   0   1  -15.06   23.26  41
  -6   0   010245.20  393.28   1
  -6   0   0 9896.36  393.53  41
   6   0   0 9101.13  390.03  37
  -6   0  -1    5.19   22.38   1
   6   0   1  -13.97    9.54  37
   6   0   1   18.42   14.25  38
   6   0   2   75.11   29.31   3
  -6   0  -2   40.05   27.41   1
   6   0   2   60.89    9.25  37
   6   0   2   52.82   20.49  38
   6   0   3  -12.58   30.46   3
  -6   0  -3   26.59   28.62   1
   6   0   3    4.04   13.45   7
   6   0   3  -31.96   31.93  40
   6   0   3   17.68   23.75  38
   6   0   4  726.28   49.52   3
  -6   0  -4  878.42   49.54   1
   6   0   4  585.96   51.84  40
   6   0   4  634.77   45.23  38
   6   0   4  762.14   37.09  22
   6   0   4  714.05   35.91   7
   6   0   5  -17.22   32.73  38
   6   0   5    5.76   19.45  22
   6   0   5  -15.22   34.50   3
  -6   0  -5   20.44   32.60   1
   6   0   5   -4.28   36.86  34
  -6   0  -5  -20.58   33.12  36
   6   0   6  161.88   37.92  38
   6   0   6  225.35   25.69  22
   6   0   6  241.41   39.52   3
  -6   0  -6  279.02   40.63   1
   6   0   6  171.57   41.32  34
  -6   0  -6  190.33   37.54  36
   6   0   7    5.56   20.02   8
   6   0   7   -9.95   22.49  22
  -6   0  -7  -30.11   35.18   1
   6   0   7   -1.25   36.71  34
  -6   0  -7  -14.56   32.64  36
   6   0   8  860.42   44.28   8
   6   0   8  874.87   45.55  22
   6   0   9   12.53   17.85   8
   6   0   9   14.66   16.36  14
   6   0  10  319.36   19.04  14
   6   0  10  313.91   19.53  27
  -6  -1  11   17.43    8.68  13
  -6   1  11    7.80    8.40  13
  -6  -1  11    8.20    7.83  28
  -6   1  11   12.14    7.29  28
  -6  -1  10  104.68   14.34  13
  -6   1  10  107.77   14.06  13
  -6  -1   9   48.99   15.86  13
  -6   1   9   83.13   15.46  13
   6  -1  -9   29.33   18.26  17
  -6   1   8  187.10   29.74   2
   6   1  -8  190.63   36.95   4
  -6   1   8  180.58   30.20  42
   6  -1  -8  148.46   21.89  17
  -6  -1   8  196.67   18.78  13
  -6   1   7  659.37   47.56   2
  -6  -1   7  738.96   35.13  13
   6   1  -7  710.88   52.59   4
   6  -1  -7  664.22   37.55  17
   6  -1  -6   28.07   20.01  17
  -6   1   6    9.01   12.32  25
   6   1  -6   28.70   33.45   4
   6  -1  -6   -2.23   34.49   4
  -6   1   6    0.89   27.68   2
  -6   1   5  357.16   20.91  25
  -6  -1   5  350.38   21.11  25
   6  -1  -5  364.83   25.39  17
  -6   1   5  371.75   34.98   2
   6   1  -5  368.57   41.17   4
   6  -1  -5  403.13   41.43   4
   6   1  -4  119.10   31.35   4
   6  -1  -4  144.27   32.10   4
  -6   1   4  127.56   14.43   9
  -6   1   4  161.81   15.93   6
  -6   1   4  149.38   13.57  25
  -6  -1   4  150.48   13.75  25
  -6   1   3  704.49   30.67   6
   6  -1  -3  629.57   43.84   4
  -6   1   3  704.75   33.56   9
  -6  -1   3  591.46   29.26   9
   6   1  -3  707.89   42.91   4
   6   1  -2 1571.63   74.44   4
   6  -1  -2 1530.64   75.68   4
  -6   1   2 1543.51   68.97   9
  -6  -1   1 2290.89   99.38   1
  -6   1   1 2401.94   99.27   1
  -6  -1   1 2222.17   94.82  36
  -6   1   1 2233.94   99.47  41
  -6  -1   1 2278.51   99.73  41
  -6  -1   0  204.28   24.86   1
  -6   1   0  177.60   23.49   1
   6   1   0  187.54   17.89  37
   6  -1   0  186.70   13.15  37
  -6  -1   0  195.01   18.28  36
  -6   1   0  178.19   26.10  41
  -6  -1   0  207.93   27.14  41
  -6   1  -1 3841.23  143.09   1
  -6  -1  -1 3882.98  143.23   1
   6   1   1 3641.96  138.87  37
   6   1   1 3610.61  139.01  38
  -6  -1  -1 4022.06  141.30  36
   6   1   2   22.18   29.01   3
  -6  -1  -2   23.67   25.32   1
  -6   1  -2   -7.91   25.79   1
  -6  -1  -2   35.56   23.33  36
   6   1   2   -8.73   11.66  37
   6   1   2   11.78   19.44  38
   6  -1   2   -2.58   18.75  38
   6  -1   3  583.80   31.02  33
   6   1   3  613.50   45.81  40
  -6  -1  -3  619.36   39.77  36
   6   1   3  526.19   37.00  38
   6  -1   3  565.56   37.41  38
   6   1   3  542.51   28.97   7
   6   1   3  537.50   42.24   3
  -6   1  -3  582.71   42.49   1
  -6  -1  -3  602.75   42.44   1
   6   1   4  907.00   56.65   3
  -6   1  -4  890.95   55.76   1
  -6  -1  -4 1020.19   56.12   1
   6   1   4  966.39   58.13  40
   6   1   4  891.07   52.36  38
   6  -1   4  951.53   51.96  38
  -6   1  -4 1007.86   54.26  36
   6   1   4  792.39   39.85  15
   6   1   4  888.61   43.11  22
   6  -1   4  935.77   43.67  22
   6   1   4  870.36   42.25   7
  -6  -1  -5   58.00   32.63  36
   6   1   5   62.16   39.34  34
  -6   1  -5   87.67   34.35  36
   6   1   5   47.81   33.03  38
   6  -1   5   65.13   31.48  38
   6   1   5   91.53   14.56  15
   6   1   5   70.07   19.53  22
   6  -1   5   76.93   20.70  22
   6   1   5   84.50   37.72   3
  -6   1  -5   76.63   36.37   1
  -6  -1  -5   86.72   35.55   1
   6   1   6 1054.96   68.55  34
  -6  -1  -6 1079.56   63.70  36
   6   1   6 1059.91   65.41  38
  -6   1  -6 1061.18   65.03  36
   6   1   6 1056.73   49.07  15
   6   1   6 1126.46   53.29  22
   6  -1   6 1154.70   54.32  22
   6   1   6 1083.01   66.33   3
  -6   1  -6 1123.85   65.98   1
  -6   1  -7  171.62   35.23   1
   6   1   7  115.15   36.39  38
   6   1   7  164.36   39.92  34
  -6   1  -7  145.70   33.83  36
  -6  -1  -7  120.11   34.50  36
   6   1   7  167.44   23.35   8
   6   1   7  205.59   24.38  22
   6  -1   7  186.75   24.52  22
   6  -1   8  380.51   28.57  14
   6   1   8  433.89   28.83   8
   6  -1   8  477.79   31.84  22
   6   1   9  306.51   23.23   8
   6  -1   9  280.87   21.58  14
   6   1   9  315.00   22.57  14
   6   1  10   39.19   12.65  27
   6  -1  10   23.28   11.14  14
   6   1  10   38.08   12.17  14
  -6  -2  11    4.05    7.54  28
  -6   2  11   -0.34    7.59  13
  -6  -2  11    2.46    8.36  13
  -6  -2  10   32.48   14.19  28
  -6  -2  10   19.86   13.18  13
  -6   2  10   30.02   12.52  13
  -6  -2   9   52.18   16.23  13
   6  -2  -9   63.78   20.28  17
  -6   2   8  326.91   34.28  42
  -6  -2   8  394.13   35.31  42
  -6  -2   8  447.60   26.36  13
  -6   2   8  476.85   37.34   2
  -6  -2   8  400.21   35.21   2
   6   2  -8  349.95   41.84   4
   6  -2  -8  422.22   41.96   4
   6  -2  -8  415.20   29.78  17
   6  -2  -7   47.10   22.03  17
  -6   2   7   89.63   30.01   2
  -6  -2   7   72.07   28.32   2
   6   2  -7   88.10   34.30   4
   6  -2  -7   80.83   36.60   4
  -6  -2   7   82.19   16.01  13
  -6   2   6  203.12   16.79  25
   6  -2  -6  215.18   24.29  17
   6   2  -6  261.56   38.28   4
   6  -2  -6  204.81   37.89   4
  -6   2   6  212.46   31.33   2
  -6  -2   6  219.13   33.37   2
  -6  -2   6  230.08   18.58  13
  -6  -2   5  450.92   23.75  13
  -6  -2   5  428.29   24.01  25
  -6   2   5  437.12   23.66  25
  -6   2   5  449.80   37.14   2
  -6  -2   5  458.93   36.22   2
   6  -2  -5  445.02   28.72  17
   6   2  -5  435.71   41.00   4
   6  -2  -4   34.03   17.40  17
  -6   2   4   48.12   16.36   9
  -6   2   4   69.03   14.46   6
  -6   2   4   44.41   11.45  25
  -6  -2   4   52.49   12.21  25
   6   2  -4   60.96   31.32   4
   6   2  -3   -0.72   28.16   4
  -6   2   3   -4.85   17.73   9
  -6  -2   3    4.94   12.53   6
  -6   2   3    3.99   12.93   6
   6   2  -2  105.44   28.61   4
  -6   2   2  163.79   21.66   9
  -6   2   1   44.68   21.17   1
  -6  -2   1   70.96   10.55  36
  -6   2   1   66.96   23.02  41
   6   2  -1   33.61   19.30  37
  -6  -2   0    8.73   14.76  36
  -6   2   0    8.07   20.92   1
  -6   2   0  -11.29   20.08  10
   6   2   0   24.52   17.63  37
   6  -2   0   -2.44    6.04  37
  -6   2   0   -0.49   22.63  41
  -6  -2  -1   96.22   20.10  36
  -6   2  -1   72.12   24.44   1
  -6   2  -1   57.38   18.60  10
   6   2   1   86.39   17.48  37
   6  -2   2 2276.02  102.90   3
   6   2   2 2232.83  102.39   3
  -6   2  -2 2223.91  101.53   1
   6   2   2 2172.04   97.17  37
  -6  -2  -2 2438.16  100.13  36
   6  -2   3  817.13   40.57  33
   6   2   3  848.72   53.12  40
   6   2   3  957.94   48.30  39
   6   2   3  859.68   42.09  37
  -6  -2  -3  796.82   47.58  36
   6   2   3  757.25   38.91   7
   6  -2   3  818.58   38.63   7
   6  -2   3  818.67   51.06   3
   6   2   3  848.00   50.97   3
  -6   2  -3  872.92   50.12   1
   6  -2   4  206.19   35.87   3
   6   2   4  186.18   36.52   3
  -6   2  -4  212.77   36.08   1
   6   2   4  206.66   38.13  40
   6   2   4  201.47   33.00  38
   6   2   4  198.56   16.60  15
   6   2   4  216.85   19.86  22
   6   2   4  191.59   19.40   7
   6  -2   4  186.99   19.68   7
   6  -2   5   23.85   37.24  34
   6   2   5   -8.60   38.25  34
  -6  -2  -5   17.56   31.26  36
  -6   2  -5  -26.43   34.38  36
   6   2   5   -1.01   32.93  38
   6   2   5  -11.90   14.02  15
   6  -2   5    2.01   21.39  22
   6   2   5    6.66   18.57  22
   6  -2   5   -3.09   34.32   3
   6   2   5    8.17   35.64   3
  -6   2  -5   22.43   34.55   1
   6  -2   6 1798.51   97.93  34
   6   2   6 1757.11   97.32  34
  -6   2  -6 1924.13   95.92  36
  -6  -2  -6 1858.82   95.00  36
   6   2   6 1884.47   97.49  38
   6   2   6 1905.77   82.85  15
   6   2   6 2029.43   85.51  22
   6  -2   6 2008.54   86.01  22
  -6  -2  -6 2011.12   97.46   1
  -6   2  -7  384.66   41.68   1
  -6  -2  -7  388.38   41.60   1
  -6  -2  -7  431.51   42.51  36
   6   2   7  449.40   46.47  38
  -6   2  -7  449.74   42.76  36
   6  -2   7  323.74   44.27  34
   6   2   7  367.15   45.98  34
   6   2   7  435.58   25.14  15
   6  -2   7  420.46   29.11   8
   6   2   7  440.96   29.72   8
   6  -2   7  468.22   31.06  22
   6   2   7  487.37   31.06  22
   6  -2   8   -9.67   17.98  14
   6  -2   8   -4.12   22.14  22
   6  -2   8  -23.74   20.71   8
   6   2   8   -0.36   19.88   8
   6  -2   9   11.76   16.96   8
   6   2   9   21.65   16.97   8
  -6  -2  -9   45.38   12.91  26
   6  -2   9   18.45   14.82  14
   6  -2  10   52.74   12.71  27
   6   2  10   79.49   12.04  27
  -6   3  11  -10.29    6.94  13
  -6  -3  10  152.81   16.49  28
  -6  -3  10  164.66   15.54  13
  -6   3  10  173.31   14.82  13
   6  -3 -10  181.73   17.68  17
  -6  -3   9  110.01   16.62  13
   6  -3  -9  108.25   21.86  17
  -6  -3   8   25.93   16.43  13
   6  -3  -8   73.67   22.67  17
  -6   3   7  201.87   15.07  25
  -6  -3   7  258.19   20.28  13
   6  -3  -7  267.37   26.52  17
  -6   3   7  259.82   32.51   2
  -6  -3   7  283.19   33.06   2
   6   3  -7  198.88   36.86   4
   6  -3  -7  222.13   38.79   4
  -6  -3   6  157.75   16.10  13
   6   3  -6  115.47   35.75   4
   6  -3  -6  120.88   34.67   4
  -6   3   6   97.40   29.97   2
  -6  -3   6  137.41   30.41   2
  -6   3   6  125.20   14.25  25
   6  -3  -6  111.05   24.05  17
  -6  -3   5  466.79   25.39  13
   6  -3  -5  447.20   30.93  17
  -6   3   5  449.66   24.02  19
  -6   3   5  472.00   24.71  25
   6   3  -5  455.50   42.41   4
   6  -3  -5  492.31   43.56   4
  -6   3   5  488.57   38.06   2
  -6  -3   5  543.51   39.61   2
  -6  -3   4 1242.57   55.14  13
   6  -3  -4 1241.42   57.71  17
  -6  -3   4 1344.76   55.66   6
  -6   3   4 1280.05   55.59   6
   6  -3  -4 1169.31   68.04   4
  -6   3   4 1282.53   59.62   9
   6   3  -4 1299.42   67.94   4
  -6   3   3  406.89   30.08   9
  -6  -3   3  433.78   23.24   6
  -6   3   3  435.26   22.63   6
   6   3  -3  422.01   35.24   4
   6  -3  -3  400.99   36.85   4
   6   3  -2 3809.98  168.07   4
   6  -3  -2 3754.40  168.48   4
  -6   3   2 4120.36  165.47   9
  -6   3   2 3814.25  160.39   6
  -6   3   2 4215.91  165.74  10
  -6  -3   1 1292.61   57.02   1
  -6   3   1 1203.41   56.49   1
  -6   3   1 1121.43   56.50  10
   6   3  -1 1131.64   56.26  37
  -6  -3   1 1147.50   50.42  36
  -6   3   1 1142.19   56.64  41
  -6  -3   1 1147.18   57.17  41
  -6  -3   0  -12.18   15.65  36
  -6  -3   0   -2.98   21.21   1
  -6   3   0    5.27   21.96   1
  -6   3   0   15.48   20.59  10
  -6  -3   0   22.05   22.43  41
  -6   3   0    9.27   23.18  41
   6   3   0    4.59   19.71  37
  -6  -3  -1 2789.64  115.38   1
  -6   3  -1 2761.88  114.72   1
  -6   3  -1 2684.23  113.49  10
   6   3   1 2474.90  113.11  37
  -6  -3  -1 2556.83  113.36  36
   6  -3   2  471.15   36.39   3
   6   3   2  440.28   35.98   3
  -6  -3  -2  486.11   34.18   1
  -6   3  -2  418.64   32.71   1
  -6   3  -2  408.01   27.36  10
   6   3   2  393.54   32.59  39
  -6  -3  -2  352.65   30.77  36
   6   3   2  395.21   28.62  37
   6  -3   3  449.20   28.94  33
   6  -3   3  484.97   43.25  40
   6   3   3  539.22   43.30  40
   6   3   3  554.06   37.48  39
  -6  -3  -3  523.45   37.28  36
   6   3   3  441.61   31.60  37
   6   3   3  470.83   26.44   7
   6  -3   3  448.54   26.14   7
   6  -3   3  561.02   41.02   3
   6   3   3  524.21   40.36   3
  -6   3  -3  548.67   39.27   1
  -6  -3  -3  535.76   38.50   1
   6  -3   4  163.89   34.95   3
   6   3   4  234.11   35.64   3
  -6   3  -4  220.50   35.15   1
  -6  -3  -4  186.74   34.98   1
   6  -3   4  165.18   38.21  40
   6   3   4  211.47   38.92  40
   6   3   4  224.43   31.38  39
   6   3   4  191.62   17.98  15
   6   3   4  158.58   19.39  22
   6   3   4  185.28   19.48   7
   6  -3   4  222.36   19.46   7
   6  -3   5    3.30   36.93  34
   6   3   5   11.86   37.18  34
   6  -3   5   -6.53   22.75  33
  -6  -3  -5   -3.77   31.49  36
   6   3   5  -38.15   29.09  39
   6   3   5   14.72   33.99  38
   6   3   5    3.68   15.69  15
   6   3   5  -17.93   19.03  22
   6  -3   5   15.66   20.99  22
   6  -3   5  -53.29   35.76   3
   6   3   5  -14.36   35.03   3
  -6   3  -5  -19.09   32.43   1
  -6  -3  -5  -13.90   33.51   1
   6  -3   6  313.62   45.02  34
   6   3   6  333.82   43.83  34
  -6  -3  -6  306.30   39.58  36
  -6   3  -6  319.26   40.94  36
   6   3   6  360.59   43.63  38
   6   3   6  352.92   23.18  15
   6  -3   6  365.71   28.40  22
   6   3   6  368.12   27.16  22
  -6   3  -6  313.29   41.37   1
  -6  -3  -6  285.83   41.10   1
   6   3   7   12.64   36.12  38
   6  -3   7   36.92   36.52  34
   6   3   7   -4.83   36.39  34
  -6  -3  -7   21.59   33.76  36
  -6   3  -7   12.37   32.50  36
   6  -3   7   -7.55   16.99  14
   6   3   7   -5.39   15.56  15
   6  -3   7   31.95   20.60   8
   6   3   7   29.04   20.05   8
  -6   3  -7   17.71   29.53   1
  -6  -3  -7   36.08   32.01   1
   6  -3   8  624.33   35.14   8
   6   3   8  629.79   34.93   8
   6  -3   8  657.44   33.80  14
  -6  -3  -9   66.52   13.45  26
   6  -3   9   40.02   16.10  27
   6   3   9   38.72   15.55  27
   6   3   9   68.44   16.84  14
   6  -3  10   45.94   11.58  27
   6   3  10   37.75   10.75  27
   6   3  10   51.49   11.92  14
  -6  -4  10  140.62   15.04  28
  -6   4  10  135.02   13.17  13
  -6  -4  10  137.96   14.21  13
   6  -4 -10  117.44   17.89  17
  -6  -4   9  433.65   25.91  13
   6  -4  -9  466.78   30.81  17
  -6  -4   8  121.38   18.41  13
   6  -4  -8  128.63   24.43  17
   6  -4  -7   93.00   25.41  17
  -6  -4   7   72.34   16.75  13
   6  -4  -7   66.78   20.00  31
  -6   4   7   42.20   10.83  25
  -6   4   7   40.31   26.31   2
  -6  -4   7   67.32   26.94   2
   6   4  -7   22.91   29.86   4
   6  -4  -7   68.96   31.77   4
  -6   4   6  133.73   14.65  19
   6  -4  -6  119.21   24.08  17
  -6  -4   6  105.81   16.62  13
   6  -4  -6   87.09   21.02  31
  -6   4   6  112.90   14.03  25
   6   4  -6   68.52   33.92   4
   6  -4  -6   86.24   34.55   4
  -6   4   6  116.06   27.15   2
  -6  -4   6  104.81   29.57   2
   6  -4  -5   12.74   22.88  17
   6  -4  -5   11.33   19.35  31
  -6  -4   5   15.27   13.59  13
   6  -4  -5   25.82   16.45  20
  -6   4   5    4.69   25.54   2
   6   4  -5   27.58   30.14   4
  -6  -4   5   25.32   27.17   2
   6  -4  -5   12.02   32.57   4
   6  -4  -4  150.36   32.43   4
   6   4  -4  162.41   31.05   4
   6  -4  -4  159.91   21.57  17
   6  -4  -4  173.74   20.41  31
  -6  -4   4  169.49   14.84  13
  -6  -4   4  147.30   14.46  30
   6  -4  -4  160.12   18.44  20
  -6   4   4  158.98   24.29   9
  -6  -4   3  291.19   18.24   6
  -6   4   3  290.05   17.88   6
   6   4  -3  327.76   31.44   4
  -6   4   3  275.69   28.84  10
  -6   4   3  265.79   27.58   9
   6  -4  -3  257.89   22.44  17
   6  -4  -3  238.82   34.94   4
   6   4  -2    3.62   23.99  37
  -6   4   2  -13.74   23.27  10
  -6  -4   2    1.68   12.12   6
  -6   4   2    1.42   11.72   6
  -6   4   2  -11.75   23.76   9
   6  -4  -2    0.76   27.80   4
   6   4  -2   -8.25   26.22   4
   6   4  -1 1381.42   67.47  37
  -6  -4   1 1357.07   60.58  36
  -6   4   1 1468.06   66.58  41
  -6   4   1 1450.17   67.31  10
  -6  -4   1 1502.17   66.37   1
  -6   4   1 1425.90   65.49   1
  -6  -4   0  139.44   19.05  36
  -6   4   0  107.22   24.09  41
  -6  -4   0  123.39   25.43  41
   6   4   0  170.13   24.62  37
  -6   4   0  145.44   24.12  10
  -6  -4   0  169.52   23.77   1
  -6   4   0  125.14   22.28   1
  -6  -4  -1  -26.94   20.43  36
  -6  -4  -1  -19.66   23.55  41
   6   4   1   -2.75   22.17  39
   6   4   1    5.39   21.65  37
  -6   4  -1  -29.05   21.68  10
   6  -4   1  -15.60   27.93   3
   6   4   1    3.04   26.51   3
  -6  -4  -1  -14.48   22.54   1
  -6   4  -1  -13.97   22.29   1
   6  -4   2  505.69   32.14  33
   6  -4   2  545.07   44.67  40
   6   4   2  839.94   46.16  40
  -6  -4  -2  734.60   40.58  36
   6   4   2  820.89   41.86  39
   6   4   2  745.03   38.99  37
  -6   4  -2  494.56   35.18  10
   6  -4   2  512.59   41.93   3
   6   4   2  742.13   44.42   3
  -6   4  -2  490.53   37.69   1
  -6  -4  -2  808.22   41.47   1
  -6  -4  -3   12.68   26.15  36
   6  -4   3   -7.94   17.55  33
   6  -4   3  -30.22   30.43   3
   6   4   3    2.32   30.50   3
  -6  -4  -3  -14.19   27.16   1
  -6   4  -3  -13.09   27.38   1
   6  -4   3   32.58   33.47  40
   6   4   3  -11.46   31.30  40
   6   4   3   -8.32   22.44  37
   6   4   3   -2.20   26.61  39
  -6   4  -3    2.95   17.93  10
   6   4   3    8.52   13.67   7
   6  -4   3    0.54   14.69   7
   6  -4   4   42.99   36.40  40
   6   4   4  -39.23   35.04  40
   6   4   4  -59.42   29.23  39
  -6  -4  -4   -4.22   29.11  36
  -6   4  -4   12.06   30.65   1
   6  -4   4   23.05   33.37   3
   6   4   4   -8.04   31.91   3
  -6  -4  -4    8.34   30.10   1
  -6  -4  -4   -4.80   13.68  16
   6   4   4   -5.00   14.74  15
   6   4   4    4.87   15.10  22
   6  -4   4   -0.31   16.14   7
   6   4   4   22.57   16.40   7
   6  -4   5  332.70   41.84  34
   6   4   5  259.96   41.35  34
   6  -4   5  321.97   27.89  33
   6  -4   5  249.97   38.31   3
   6   4   5  296.29   39.49   3
  -6   4  -5  261.10   35.38   1
  -6  -4  -5  280.53   36.51   1
   6   4   5  298.55   21.47  15
   6  -4   5  289.11   26.43  22
   6   4   5  302.09   23.74  22
  -6  -4  -5  264.57   19.16  16
   6   4   6  121.36   18.76  15
   6   4   6   90.00   29.28  39
   6   4   6  141.06   36.88  38
  -6   4  -6  112.67   32.83   1
  -6  -4  -6  150.63   34.11   1
  -6  -4  -6  101.91   15.38  32
   6  -4   6  149.03   39.03  34
   6   4   6  130.18   37.62  34
  -6  -4  -6  132.32   35.04  36
  -6   4  -6  136.83   34.93  36
  -6  -4  -7   45.46   32.25  36
  -6   4  -7   10.01   31.98  36
  -6   4  -7    1.05   29.75   1
  -6  -4  -7  -42.59   30.00   1
   6  -4   7   -9.35   14.75  14
   6   4   7  -11.47   16.33  15
   6  -4   7  -38.70   19.86   8
   6   4   7   22.72   18.32   8
   6   4   7    3.73   35.77  38
   6  -4   8  728.97   35.98  14
   6  -4   8  767.84   39.98  22
   6  -4   8  772.52   38.25   8
   6   4   8  728.66   37.91   8
   6   4   9   -5.80   15.79  14
   6  -4   9  -20.70   14.50  27
   6   4   9    3.64   13.85  27
  -6  -4  -9    9.71   12.51  26
   6   4  10   21.27   10.49  14
   6  -4  10    2.82    9.00  27
   6   4  10   12.11    7.79  27
  -6  -5  10   21.85   12.69  28
   6  -5 -10   -1.95   15.67  17
  -6  -5  10    2.14   11.69  13
  -6   5  10   12.54   10.11  13
   6  -5  -9  118.26   23.56  17
  -6  -5   9  121.69   16.88  13
  -6  -5   8   -1.90   18.24  28
  -6  -5   8    8.99   16.25  13
   6  -5  -8   17.06   24.67  17
   6  -5  -8   -0.74   19.57  31
   6  -5  -7  227.50   24.42  31
  -6  -5   7  286.92   21.13  13
  -6   5   7  202.51   14.99  25
   6  -5  -7  261.76   29.36  17
  -6   5   7  251.44   29.90   2
   6   5  -7  235.04   34.11   4
  -6  -5   7  299.10   31.31   2
   6  -5  -7  166.47   34.35   4
  -6   5   6 1125.55   58.75   2
  -6  -5   6 1165.98   61.08   2
   6  -5  -6 1109.11   54.65  17
  -6   5   6 1100.87   48.20  19
[truncated: 269,359 more chars]
