# Supplementary material for: Single-crystal structure of the spicy capsaicin
Source: Acta Crystallogr C Struct Chem. 2025 Mar 7;81(Pt 4):188–92. doi: 10.1107/S2053229625001706 (PMC11970115; doi:10.1107/S2053229625001706)
Supplement: Supplementary file 2 [file c-81-00188-Isup2.hkl]

data_I                                                                          
_shelx_title ' Capsa_1 in P2(1)/c'                                              
_shelx_refln_list_code          4                                               
_shelx_F_calc_maximum      194.11                                               
_exptl_crystal_F_000       664.00                                               
_reflns_d_resolution_high  0.7941                                               
                                                                                
loop_                                                                           
 _space_group_symop_operation_xyz                                               
 'x, y, z'                                                                      
 '-x, y+1/2, -z+1/2'                                                            
 '-x, -y, -z'                                                                   
 'x, -y-1/2, z-1/2'                                                             
                                                                                
_cell_length_a    12.2165                                                       
_cell_length_b    14.7791                                                       
_cell_length_c     9.4719                                                       
_cell_angle_alpha  90.000                                                       
_cell_angle_beta   94.035                                                       
_cell_angle_gamma  90.000                                                       
                                                                                
_shelx_F_squared_multiplier     1.000                                           
                                                                                
loop_                                                                           
 _refln_index_h                                                                 
 _refln_index_k                                                                 
 _refln_index_l                                                                 
 _refln_F_squared_calc                                                          
 _refln_F_squared_meas                                                          
 _refln_F_squared_sigma                                                         
 _refln_observed_status                                                         
   1   0   0       4058.90       3619.21       103.85 o                         
   2   0   0        843.96        715.47        21.58 o                         
   3   0   0       1388.68       1347.04        56.91 o                         
   4   0   0       1017.34        845.55        25.84 o                         
   5   0   0        385.41        323.70         9.98 o                         
   6   0   0       6250.35       6392.48       196.35 o                         
   7   0   0          3.25         11.03         6.11 o                         
   8   0   0          0.84         -0.43         4.53 o                         
   9   0   0       2630.90       2543.07        55.93 o                         
  10   0   0        106.30        111.70         7.07 o                         
  11   0   0        639.00        627.69        25.14 o                         
  12   0   0        414.61        444.37        36.69 o                         
  13   0   0        374.58        411.73        11.59 o                         
  14   0   0         27.03         31.11         5.24 o                         
  15   0   0         34.98         24.45         5.11 o                         
   1   1   0       1417.37       1272.30        26.08 o                         
   2   1   0         42.54         31.35         2.84 o                         
   3   1   0        279.09        258.71         8.52 o                         
   4   1   0        338.83        350.62        10.74 o                         
   5   1   0         51.52         54.57         5.38 o                         
   6   1   0        138.02        124.47         4.86 o                         
   7   1   0         76.62         87.54         4.64 o                         
   8   1   0         25.21         20.19         3.30 o                         
   9   1   0         44.17         47.37         4.31 o                         
  10   1   0        836.60        812.68        14.02 o                         
  11   1   0         12.96         20.78         5.53 o                         
  12   1   0         35.10         27.14         6.56 o                         
  13   1   0         96.63         99.59         5.31 o                         
  14   1   0          1.90          0.46         4.04 o                         
  15   1   0         69.61         60.42         4.47 o                         
   0   2   0         46.74         60.68         3.98 o                         
   1   2   0       1238.07       1140.93        33.13 o                         
   2   2   0        356.57        326.86         8.17 o                         
   3   2   0        346.79        305.72         7.49 o                         
   4   2   0       1014.27       1055.75        18.68 o                         
   5   2   0       4839.06       4987.56        88.68 o                         
   6   2   0          0.01          2.09         3.20 o                         
   7   2   0        675.46        660.64        16.54 o                         
   8   2   0          3.27          5.84         3.67 o                         
   9   2   0          0.00          2.20         4.68 o                         
  10   2   0        115.12        100.66         6.55 o                         
  11   2   0        387.01        341.43        12.81 o                         
  12   2   0        206.71        176.04        13.13 o                         
  13   2   0          6.14         13.65         5.47 o                         
  14   2   0        181.88        199.46         6.69 o                         
  15   2   0          0.84          2.66         2.76 o                         
   1   3   0       5831.56       5360.66        88.52 o                         
   2   3   0        135.69        148.99         4.99 o                         
   3   3   0        489.05        470.75         8.65 o                         
   4   3   0       2556.16       2467.88        34.20 o                         
   5   3   0         15.61          9.16         2.04 o                         
   6   3   0         12.34          3.22         5.00 o                         
   7   3   0         46.63         51.97         5.01 o                         
   8   3   0          6.84          9.25         3.63 o                         
   9   3   0        392.25        390.52         7.30 o                         
  10   3   0         74.69         75.98         4.61 o                         
  11   3   0          1.57          2.34         4.43 o                         
  12   3   0        176.92        194.91         5.29 o                         
  13   3   0          3.64          0.53         3.78 o                         
  14   3   0         72.76         80.75         3.98 o                         
  15   3   0        156.45        104.39        10.81 o                         
   0   4   0       4630.94       4314.68       124.57 o                         
   1   4   0       9148.95       8103.93       202.96 o                         
   2   4   0       1394.13       1283.75        20.20 o                         
   3   4   0         59.46         52.99         3.91 o                         
   4   4   0        233.99        246.71         6.23 o                         
   5   4   0        102.57        116.63         4.75 o                         
   6   4   0        117.48         93.57         5.70 o                         
   7   4   0          3.05          3.23         3.90 o                         
   8   4   0         36.71         41.07         4.06 o                         
   9   4   0         15.19         21.69         3.77 o                         
  10   4   0         98.20        110.66         5.41 o                         
  11   4   0         44.45         43.38         4.45 o                         
  12   4   0         34.56         36.80         6.08 o                         
  13   4   0         14.08         10.14         3.57 o                         
  14   4   0          1.30         11.33         4.22 o                         
   1   5   0       1087.43       1062.92        20.72 o                         
   2   5   0          0.44         -0.68         2.42 o                         
   3   5   0         57.63         64.45         3.74 o                         
   4   5   0        442.73        467.98         9.10 o                         
   5   5   0        259.36        257.11         6.14 o                         
   6   5   0        811.38        852.59        14.37 o                         
   7   5   0          5.11          7.47         3.42 o                         
   8   5   0          1.86         -0.99         3.78 o                         
   9   5   0        448.03        431.89         6.97 o                         
  10   5   0       1328.33       1383.73        22.54 o                         
  11   5   0        330.55        343.17         6.59 o                         
  12   5   0         27.94         28.16         3.55 o                         
  13   5   0          0.00         -1.69         4.86 o                         
  14   5   0         12.40         11.04         5.09 o                         
   0   6   0         27.29         41.25         5.22 o                         
   1   6   0        188.73        171.63         6.37 o                         
   2   6   0         48.17         32.85         3.62 o                         
   3   6   0       1118.79       1133.21        30.66 o                         
   4   6   0       1316.32       1407.58        20.21 o                         
   5   6   0         28.73         27.54         4.50 o                         
   6   6   0         35.13         28.57         3.45 o                         
   7   6   0        278.10        302.80         5.19 o                         
   8   6   0          8.79         13.91         3.81 o                         
   9   6   0        267.27        295.87         6.18 o                         
  10   6   0       1332.61       1332.69        19.81 o                         
  11   6   0         66.16         65.58         4.21 o                         
  12   6   0         21.25         19.41         3.72 o                         
  13   6   0          0.07         -0.94         4.21 o                         
  14   6   0          5.47          8.24         4.53 o                         
   1   7   0         16.01         26.03         5.41 o                         
   2   7   0        289.59        274.70         8.64 o                         
   3   7   0          8.93         17.12         5.67 o                         
   4   7   0         13.43         10.76         4.95 o                         
   5   7   0        154.08        159.55         5.07 o                         
   6   7   0          6.98          9.83         3.41 o                         
   7   7   0          0.02         -0.71         4.00 o                         
   8   7   0         14.00         13.68         4.33 o                         
   9   7   0         89.57         88.58         4.68 o                         
  10   7   0         67.79         73.19         4.09 o                         
  11   7   0         25.64         29.06         4.03 o                         
  12   7   0         20.12         21.64         4.56 o                         
  13   7   0          0.14         -1.09         5.10 o                         
   0   8   0        865.10        882.79        22.99 o                         
   1   8   0          1.13          1.93         5.62 o                         
   2   8   0       1433.26       1456.21        31.69 o                         
   3   8   0        531.31        613.36        21.07 o                         
   4   8   0         65.76         68.29         3.80 o                         
   5   8   0        158.92        164.02         4.89 o                         
   6   8   0        117.38        125.58         4.69 o                         
   7   8   0          0.19          5.54         4.54 o                         
   8   8   0       1007.31       1047.31        19.68 o                         
   9   8   0        118.92        130.27         6.30 o                         
  10   8   0         26.04         36.23         6.03 o                         
  11   8   0         74.07         68.62         5.97 o                         
  12   8   0         14.45         14.19         4.95 o                         
  13   8   0        101.14        111.92        11.71 o                         
   1   9   0          0.00         -0.69         5.11 o                         
   2   9   0       3557.03       3696.09        62.33 o                         
   3   9   0          2.40          6.57         3.34 o                         
   4   9   0          2.08          3.89         3.45 o                         
   5   9   0         89.25         87.66         4.65 o                         
   6   9   0          5.28          1.84         4.77 o                         
   7   9   0        494.06        527.61        12.49 o                         
   8   9   0       1092.72       1178.38        23.22 o                         
   9   9   0        135.17        127.92         6.43 o                         
  10   9   0        341.47        410.12        11.98 o                         
  11   9   0         66.86         70.51        12.20 o                         
  12   9   0         37.04         35.14         4.07 o                         
  13   9   0         50.30         16.54         7.94 o                         
   0  10   0        230.32        235.44         8.42 o                         
   1  10   0         39.14         34.68         3.74 o                         
   2  10   0         68.75         69.34         4.44 o                         
   3  10   0        401.56        395.14         7.75 o                         
   4  10   0        422.04        422.98         8.72 o                         
   5  10   0         17.38         13.91         4.80 o                         
   6  10   0         11.02         12.63         5.06 o                         
   7  10   0        227.86        236.07         6.91 o                         
   8  10   0         60.52         68.04         6.55 o                         
   9  10   0          0.05         18.71         8.84 o                         
  10  10   0          2.47          9.39         5.72 o                         
  11  10   0        199.51        228.58         9.44 o                         
  12  10   0         15.36         14.27         9.78 o                         
   1  11   0          5.50          6.11         5.07 o                         
   2  11   0          4.56          3.94         4.41 o                         
   3  11   0        171.20        169.96         5.94 o                         
   4  11   0        371.94        405.56         9.39 o                         
   5  11   0         67.06         76.92         6.50 o                         
   6  11   0        254.25        267.90         7.20 o                         
   7  11   0       1177.73       1234.94        25.06 o                         
   8  11   0         32.92         53.91         7.84 o                         
   9  11   0          3.80          2.76         7.59 o                         
  10  11   0          5.70         13.21         6.46 o                         
  11  11   0          6.65          5.89         4.25 o                         
  12  11   0          2.84          5.43         7.33 o                         
   0  12   0        214.74        223.15         9.95 o                         
   1  12   0         97.15        100.74         7.15 o                         
   2  12   0         16.69         12.18         5.02 o                         
   3  12   0         33.62         42.34         7.57 o                         
   4  12   0         54.80         52.75         5.50 o                         
   5  12   0         41.27         42.21         4.51 o                         
   6  12   0          0.01          1.23         5.11 o                         
   7  12   0         10.65         16.26         8.24 o                         
   8  12   0        239.68        280.87        35.19 o                         
   9  12   0         10.86          7.11         9.33 o                         
  10  12   0         15.24         21.42         4.72 o                         
  11  12   0          1.63         -1.94         8.05 o                         
   1  13   0        860.67        887.87        20.56 o                         
   2  13   0        380.32        385.79        12.72 o                         
   3  13   0        225.65        238.62         8.63 o                         
   4  13   0         77.27         69.44         5.59 o                         
   5  13   0         35.06         30.42         4.71 o                         
   6  13   0          3.35         15.04         5.12 o                         
   7  13   0        425.29        438.59        12.95 o                         
   8  13   0        198.60        214.99         8.72 o                         
   9  13   0         39.70         39.83         6.67 o                         
  10  13   0          8.90          3.22         3.88 o                         
   0  14   0        142.00        119.47        12.33 o                         
   1  14   0        236.83        257.94         8.59 o                         
   2  14   0       1055.80       1057.26        37.45 o                         
   3  14   0        662.34        653.42        41.18 o                         
   4  14   0         38.73         17.85        14.28 o                         
   5  14   0          0.05         -8.18         8.18 o                         
   6  14   0         73.86         79.80        15.14 o                         
   7  14   0         18.54         17.32         8.66 o                         
   8  14   0        127.58        112.56         8.91 o                         
   9  14   0         76.18         57.61         9.62 o                         
   1  15   0         81.09         86.46         6.64 o                         
   2  15   0          0.46         -5.91         7.14 o                         
   3  15   0         18.24         20.73         6.83 o                         
   4  15   0         93.14         85.99        10.91 o                         
   5  15   0         36.27         39.84         9.63 o                         
   6  15   0         21.23          2.51        12.59 o                         
   7  15   0          0.37         -6.86         7.18 o                         
   8  15   0          3.80          0.27         7.38 o                         
   0  16   0         90.77        101.81         8.99 o                         
   1  16   0          0.02          8.81         5.55 o                         
   2  16   0          1.42          9.31         8.40 o                         
   3  16   0          3.37         -1.48         9.26 o                         
   4  16   0          5.35          7.84         8.92 o                         
   5  16   0         12.91          7.08         8.11 o                         
   6  16   0         14.38          9.14         9.52 o                         
   7  16   0         28.45         19.76         7.94 o                         
   1  17   0          3.87         -2.91         5.49 o                         
   2  17   0         96.42        102.85         6.71 o                         
   3  17   0        184.82        195.75         8.58 o                         
   4  17   0          1.47         -4.45         5.16 o                         
   5  17   0          8.72         -0.61         5.94 o                         
   0  18   0         11.41         11.51         9.66 o                         
   1  18   0         50.18         38.72         5.18 o                         
   2  18   0         69.71         31.14         9.06 o                         
   3  18   0         45.43         22.28         4.82 o                         
 -15   1   1          1.57          3.28         3.23 o                         
 -14   1   1          3.57          6.61         3.64 o                         
 -13   1   1          0.66         18.50         5.02 o                         
 -12   1   1          0.08          1.26         4.68 o                         
 -11   1   1          8.41          9.76         6.29 o                         
 -10   1   1         52.40         59.83         5.23 o                         
  -9   1   1        260.45        253.57         9.53 o                         
  -8   1   1        587.52        579.23        10.34 o                         
  -7   1   1        532.03        526.05        11.41 o                         
  -6   1   1       1434.83       1496.18        28.82 o                         
  -5   1   1        187.17        231.02         6.28 o                         
  -4   1   1       3727.53       3604.66        60.50 o                         
  -3   1   1       7593.93       7289.24       147.83 o                         
  -2   1   1       7953.62       7521.09       152.15 o                         
  -1   1   1       3087.70       2824.34        81.47 o                         
   0   1   1       1694.77       1662.10        34.11 o                         
   1   1   1         80.59         58.50         3.73 o                         
   2   1   1       7644.72       7423.89       150.77 o                         
   3   1   1       9332.97       8593.24       140.67 o                         
   4   1   1        594.00        586.91        10.14 o                         
   5   1   1        114.19        146.04         5.39 o                         
   6   1   1       2395.04       2488.97        45.20 o                         
   7   1   1        287.86        343.63        17.33 o                         
   8   1   1        129.62        130.11         6.94 o                         
   9   1   1        801.22        806.03        14.62 o                         
  10   1   1        361.91        324.27         9.72 o                         
  11   1   1        221.57        240.83         9.15 o                         
  12   1   1         11.60         17.36         8.41 o                         
  13   1   1          3.93         11.64         5.70 o                         
  14   1   1        189.85        183.63         6.89 o                         
  15   1   1         28.52         19.45         7.79 o                         
 -15   2   1         60.48         34.52         6.11 o                         
 -14   2   1         39.58         50.03         3.57 o                         
 -13   2   1         36.27         42.40         5.50 o                         
 -12   2   1          0.03          0.91         5.06 o                         
 -11   2   1        355.10        356.66         7.73 o                         
 -10   2   1        151.92        154.35         7.26 o                         
  -9   2   1        655.58        653.75        13.03 o                         
  -8   2   1          2.17          3.21         4.07 o                         
  -7   2   1        395.95        360.27        12.39 o                         
  -6   2   1         24.57         40.26         5.63 o                         
  -5   2   1       1098.20       1096.01        21.67 o                         
  -4   2   1         55.77         46.79         4.00 o                         
  -3   2   1        983.51        910.39        13.27 o                         
  -2   2   1      13474.36      12922.20       213.55 o                         
  -1   2   1        161.28        158.12         4.17 o                         
   0   2   1          7.32          2.66         2.61 o                         
   1   2   1        670.25        658.42        10.11 o                         
   2   2   1       7486.17       6978.88       126.46 o                         
   3   2   1         89.02        121.44         6.52 o                         
   4   2   1        186.10        190.06         6.45 o                         
   5   2   1        342.91        360.52         9.20 o                         
   6   2   1         57.17         53.13         6.44 o                         
   7   2   1        646.26        700.27        15.43 o                         
   8   2   1        263.06        255.58         5.14 o                         
   9   2   1          0.07          4.30         4.36 o                         
  10   2   1         40.14         49.09         5.13 o                         
  11   2   1        171.02        152.44         6.21 o                         
  12   2   1          1.05          9.07         8.50 o                         
  13   2   1         36.22         26.37         6.43 o                         
  14   2   1          0.20          2.42         3.11 o                         
 -15   3   1         24.10         22.12         8.17 o                         
 -14   3   1          9.02          6.95         3.14 o                         
 -13   3   1          9.33         -1.07         4.13 o                         
 -12   3   1         35.24         45.47         4.25 o                         
 -11   3   1         16.60         19.34         4.31 o                         
 -10   3   1         73.98         69.17         6.95 o                         
  -9   3   1         13.54         16.22         5.21 o                         
  -8   3   1        349.61        353.22         9.02 o                         
  -7   3   1        321.22        322.24         7.74 o                         
  -6   3   1        720.42        766.34        13.76 o                         
  -5   3   1         76.89         86.68         4.23 o                         
  -4   3   1        965.01        969.14        14.37 o                         
  -3   3   1       2297.08       2236.14        35.00 o                         
  -2   3   1        413.68        364.21         7.98 o                         
  -1   3   1       1566.59       1363.51        22.96 o                         
   0   3   1          0.66          4.38         2.22 o                         
   1   3   1          3.36          5.26         3.02 o                         
   2   3   1        826.11        705.23        23.73 o                         
   3   3   1        642.93        584.94        10.61 o                         
   4   3   1        105.72         92.28         5.32 o                         
   5   3   1        421.44        446.76         9.92 o                         
   6   3   1       1666.75       1739.11        35.78 o                         
   7   3   1        508.33        495.77         9.36 o                         
   8   3   1          5.58          6.21         3.33 o                         
   9   3   1         45.09         39.75         3.76 o                         
  10   3   1         54.59         43.98         4.37 o                         
  11   3   1        243.81        234.17        10.97 o                         
  12   3   1        101.94        116.26         7.89 o                         
  13   3   1          5.44          4.03         4.75 o                         
  14   3   1          1.68          4.24         5.34 o                         
 -15   4   1         51.86         32.35         5.65 o                         
 -14   4   1         28.16         27.28         6.77 o                         
 -13   4   1        148.78        146.82         4.45 o                         
 -12   4   1         75.64         87.86         3.95 o                         
 -11   4   1        229.43        238.92         6.18 o                         
 -10   4   1        259.08        241.88         5.80 o                         
  -9   4   1        494.83        494.22        10.13 o                         
  -8   4   1        815.74        775.43        13.28 o                         
  -7   4   1        523.92        562.86        10.73 o                         
  -6   4   1        854.28        936.08        17.50 o                         
  -5   4   1       1133.78       1195.96        18.60 o                         
  -4   4   1       2835.98       3081.21        45.07 o                         
  -3   4   1        912.96        907.68        15.12 o                         
  -2   4   1       1710.69       1682.11        35.00 o                         
  -1   4   1        368.69        361.76         7.39 o                         
   0   4   1          1.00         -1.58         2.01 o                         
   1   4   1       2852.71       2510.32        38.79 o                         
   2   4   1          5.98          7.55         2.54 o                         
   3   4   1        367.73        388.73         8.50 o                         
   4   4   1        978.08        953.83        15.26 o                         
   5   4   1        231.15        208.66         5.93 o                         
   6   4   1          1.31         -4.99         4.99 o                         
   7   4   1        772.20        798.56        10.07 o                         
   8   4   1          2.19         -3.07         3.57 o                         
   9   4   1        646.65        645.40        11.13 o                         
  10   4   1        183.87        183.20         7.20 o                         
  11   4   1          3.54          8.72         4.61 o                         
  12   4   1          7.21          8.55         6.45 o                         
  13   4   1         83.34         89.83         4.76 o                         
  14   4   1         37.00         34.95         3.95 o                         
 -14   5   1         66.99         47.32         8.75 o                         
 -13   5   1          0.29         -2.50         3.35 o                         
 -12   5   1         90.15         95.25         4.15 o                         
 -11   5   1        175.47        185.79         5.29 o                         
 -10   5   1         47.96         48.17         3.48 o                         
  -9   5   1        160.36        177.67         5.91 o                         
  -8   5   1        264.00        256.28         6.85 o                         
  -7   5   1         57.02         62.96         4.83 o                         
  -6   5   1        186.98        188.66         6.57 o                         
  -5   5   1         42.51         70.71         6.11 o                         
  -4   5   1          0.00          4.60         4.83 o                         
  -3   5   1        191.37        183.37         5.71 o                         
  -2   5   1        445.57        469.13        11.67 o                         
  -1   5   1       2169.99       2079.42        33.34 o                         
   0   5   1        751.27        752.76        20.46 o                         
   1   5   1        429.77        400.20         7.04 o                         
   2   5   1        744.36        719.29        12.75 o                         
   3   5   1         11.44         15.11         3.69 o                         
   4   5   1        199.06        185.22         6.45 o                         
   5   5   1        580.76        605.24        10.38 o                         
   6   5   1        364.96        410.95         7.97 o                         
   7   5   1        314.47        320.45         6.31 o                         
   8   5   1         16.61         19.05         3.63 o                         
   9   5   1         17.56         22.19         3.69 o                         
  10   5   1         84.79         76.97         4.17 o                         
  11   5   1         36.57         36.87         6.43 o                         
  12   5   1         11.25          8.59         4.07 o                         
  13   5   1          9.14          7.33         3.38 o                         
  14   5   1         38.78         44.72         4.62 o                         
 -14   6   1         34.42         24.38         7.72 o                         
 -13   6   1         26.48         25.34         4.22 o                         
 -12   6   1          1.00         -3.65         3.65 o                         
 -11   6   1         34.20         28.71         3.51 o                         
 -10   6   1        281.03        280.43         5.00 o                         
  -9   6   1        329.97        361.90         6.11 o                         
  -8   6   1         37.80         31.14         3.88 o                         
  -7   6   1        112.09        106.80         5.03 o                         
  -6   6   1        102.69         89.68         4.09 o                         
  -5   6   1          2.04          5.91         5.18 o                         
  -4   6   1        595.80        587.18        15.39 o                         
  -3   6   1        782.25        830.50        28.27 o                         
  -2   6   1        236.99        199.80        10.26 o                         
  -1   6   1       7576.01       7484.30       134.89 o                         
   0   6   1        837.82        816.38        13.70 o                         
   1   6   1        186.16        220.93         7.16 o                         
   2   6   1        124.41        114.07         2.80 o                         
   3   6   1          3.27          0.34         2.72 o                         
   4   6   1         74.80         78.69         4.01 o                         
   5   6   1        250.96        252.40         6.03 o                         
   6   6   1        575.37        587.11         7.83 o                         
   7   6   1        406.04        411.00         6.24 o                         
   8   6   1       1036.23       1041.76        11.83 o                         
   9   6   1        431.05        418.94         8.63 o                         
  10   6   1          0.03          5.98         3.84 o                         
  11   6   1          2.40         -9.35         9.35 o                         
  12   6   1         50.84         59.70         5.59 o                         
  13   6   1          4.27          7.49         4.80 o                         
  14   6   1          0.00         -0.24         3.97 o                         
 -14   7   1          0.00          3.87         6.30 o                         
 -13   7   1         37.36         35.87         4.45 o                         
 -12   7   1          5.41          5.66         8.03 o                         
 -11   7   1        117.69        125.03         9.78 o                         
 -10   7   1         11.62         15.24         3.77 o                         
  -9   7   1        761.16        772.51        18.25 o                         
  -8   7   1          9.63         10.99         3.73 o                         
  -7   7   1        247.87        253.09         6.06 o                         
  -6   7   1          9.16          9.11         3.41 o                         
  -5   7   1        436.71        433.24        10.31 o                         
  -4   7   1        375.07        396.78        13.00 o                         
  -3   7   1        803.93        837.28        19.60 o                         
  -2   7   1          4.93          2.54         5.37 o                         
  -1   7   1        434.79        442.29        10.36 o                         
   0   7   1       5849.81       5856.50        96.79 o                         
   1   7   1       1638.46       1601.41        33.70 o                         
   2   7   1        530.51        585.65        12.94 o                         
   3   7   1         28.72         22.22         3.07 o                         
   4   7   1        323.13        310.62         7.20 o                         
   5   7   1         28.77         37.81         3.42 o                         
   6   7   1        329.89        313.94         6.37 o                         
   7   7   1        745.21        723.86        10.17 o                         
   8   7   1          6.58         10.80         3.95 o                         
   9   7   1        381.91        361.09         8.54 o                         
  10   7   1        275.59        273.57        12.06 o                         
  11   7   1        264.53        235.59        10.68 o                         
  12   7   1          1.08         13.68         9.29 o                         
  13   7   1         24.95         20.01         4.95 o                         
 -13   8   1         17.53         24.42         5.58 o                         
 -12   8   1          6.47          7.43         5.29 o                         
 -11   8   1          0.20         -0.62         5.23 o                         
 -10   8   1        116.16        120.87         6.27 o                         
  -9   8   1         19.03         18.14         5.55 o                         
  -8   8   1        224.98        227.22         9.80 o                         
  -7   8   1         50.70         52.13         4.84 o                         
  -6   8   1        426.90        424.84         8.56 o                         
  -5   8   1        126.49        129.66         4.70 o                         
  -4   8   1        162.53        162.71         5.60 o                         
  -3   8   1        734.02        795.03        19.42 o                         
  -2   8   1         88.23         85.09         7.14 o                         
  -1   8   1        101.60         93.17         6.51 o                         
   0   8   1         17.75         20.53         5.27 o                         
   1   8   1        725.64        687.90        16.43 o                         
   2   8   1         20.53         16.12         5.12 o                         
   3   8   1        347.39        333.07         7.22 o                         
   4   8   1       1268.71       1353.59        19.66 o                         
   5   8   1         52.22         52.62         4.08 o                         
   6   8   1         19.26         14.02         5.06 o                         
   7   8   1        102.28         97.34         5.95 o                         
   8   8   1       1041.11       1083.65        20.75 o                         
   9   8   1         76.90         78.42         6.26 o                         
  10   8   1         78.92         80.06        11.43 o                         
  11   8   1         10.88         16.76         7.60 o                         
  12   8   1         40.59         48.34         6.74 o                         
  13   8   1        134.26        133.05         7.85 o                         
 -13   9   1          9.75         14.04         8.25 o                         
 -12   9   1          4.72         -5.69         5.69 o                         
 -11   9   1         78.57         90.63         6.26 o                         
 -10   9   1        143.60        137.26         9.91 o                         
  -9   9   1        424.39        440.77        18.25 o                         
  -8   9   1          8.54         15.89         4.87 o                         
  -7   9   1        400.70        412.00        10.92 o                         
  -6   9   1         27.47         27.47         4.76 o                         
  -5   9   1          0.08         -1.67         4.14 o                         
  -4   9   1        491.94        513.49         8.03 o                         
  -3   9   1         68.60         69.52         4.58 o                         
  -2   9   1        193.67        192.04         6.10 o                         
  -1   9   1        281.62        299.14         8.59 o                         
   0   9   1       1585.10       1551.47        25.08 o                         
   1   9   1        421.04        398.71         8.28 o                         
   2   9   1        372.65        378.32         8.35 o                         
   3   9   1         26.14         20.35         4.37 o                         
   4   9   1         34.61         40.93         4.49 o                         
   5   9   1       1159.99       1166.06        15.33 o                         
   6   9   1          1.70          3.10         4.78 o                         
   7   9   1        233.60        250.41         7.95 o                         
   8   9   1        373.19        404.32        10.27 o                         
   9   9   1        331.94        340.28        12.47 o                         
  10   9   1        111.76        130.45         9.20 o                         
  11   9   1          2.76          7.14         6.16 o                         
  12   9   1          9.04         11.54         8.65 o                         
  13   9   1          0.12         -5.03         5.03 o                         
 -12  10   1         57.24         60.96        13.06 o                         
 -11  10   1        145.97        167.72         8.62 o                         
 -10  10   1         21.13         28.28         6.58 o                         
  -9  10   1         92.65         94.07         7.78 o                         
  -8  10   1        198.19        210.20         7.02 o                         
  -7  10   1        269.96        274.83         7.81 o                         
  -6  10   1        438.55        451.94         8.17 o                         
  -5  10   1        418.13        435.92         8.30 o                         
  -4  10   1        223.42        236.42         5.51 o                         
  -3  10   1        154.72        162.02         4.86 o                         
  -2  10   1         82.89         97.05         4.01 o                         
  -1  10   1        451.81        446.91         8.11 o                         
   0  10   1        350.65        332.50         6.35 o                         
   1  10   1        182.46        159.28         5.86 o                         
   2  10   1          4.35          3.64         4.43 o                         
   3  10   1        307.40        312.68         6.85 o                         
   4  10   1         26.75         26.69         6.06 o                         
   5  10   1        133.59        128.75         5.07 o                         
   6  10   1        266.19        275.13         7.84 o                         
   7  10   1          2.34         -3.74         5.79 o                         
   8  10   1        465.50        492.55        15.21 o                         
   9  10   1          7.96          2.24         5.82 o                         
  10  10   1         14.63         10.82         6.19 o                         
  11  10   1        153.88        169.74         9.53 o                         
  12  10   1          6.27          4.49         8.82 o                         
 -12  11   1         17.05         30.52         7.90 o                         
 -11  11   1          0.93         -0.28         4.79 o                         
 -10  11   1         33.34         33.44         6.79 o                         
  -9  11   1          2.40         15.88        17.79 o                         
  -8  11   1        159.08        179.37         9.05 o                         
  -7  11   1          1.03          2.90         6.21 o                         
  -6  11   1          1.11         -5.87         5.96 o                         
  -5  11   1        264.29        278.69         8.03 o                         
  -4  11   1          6.76          8.79         4.08 o                         
  -3  11   1        101.38         97.42         4.59 o                         
  -2  11   1         14.57         13.30         4.19 o                         
  -1  11   1        169.94        169.79         6.63 o                         
   0  11   1          1.80          3.95         4.48 o                         
   1  11   1        306.34        282.21         7.05 o                         
   2  11   1        115.83        126.62         5.51 o                         
   3  11   1          6.24          6.75         4.49 o                         
   4  11   1          0.00         -4.92         4.92 o                         
   5  11   1          0.56         -4.69         4.69 o                         
   6  11   1         45.56         54.24         5.49 o                         
   7  11   1          0.93          3.61         5.01 o                         
   8  11   1         32.01         35.94         4.63 o                         
   9  11   1          6.97          6.39         5.56 o                         
  10  11   1         12.73         22.82         6.28 o                         
  11  11   1         14.68         26.78        10.31 o                         
  12  11   1         65.58         46.34        13.77 o                         
 -11  12   1        100.33         95.50         5.70 o                         
 -10  12   1          5.92          8.81         4.89 o                         
  -9  12   1         11.59         10.20         9.90 o                         
  -8  12   1        266.18        258.50        15.69 o                         
  -7  12   1        255.88        258.74        11.94 o                         
  -6  12   1          0.34         -5.57         5.57 o                         
  -5  12   1        110.90        113.83         6.99 o                         
  -4  12   1         45.71         42.00         5.65 o                         
  -3  12   1        206.56        236.68         7.83 o                         
  -2  12   1        256.15        246.56         7.25 o                         
  -1  12   1         20.51         15.91         5.18 o                         
   0  12   1          1.28          1.60         5.20 o                         
   1  12   1        196.76        205.18         6.80 o                         
   2  12   1         14.43         12.89         5.16 o                         
   3  12   1          7.53          9.61         5.35 o                         
   4  12   1        138.53        141.38         5.76 o                         
   5  12   1        168.98        191.78         5.89 o                         
   6  12   1         16.32         15.97         4.60 o                         
   7  12   1          3.15          0.24         4.63 o                         
   8  12   1         66.29         66.48         5.25 o                         
   9  12   1        193.51        211.24         9.02 o                         
  10  12   1         73.51         69.01         6.83 o                         
  11  12   1          7.99         17.93         7.57 o                         
 -10  13   1          1.65          0.47         9.79 o                         
  -9  13   1         66.70         62.09         5.15 o                         
  -8  13   1         33.21         23.66         6.87 o                         
  -7  13   1         98.15         78.95         6.73 o                         
  -6  13   1         16.56         39.93        23.88 o                         
  -5  13   1         94.22        101.28         7.97 o                         
  -4  13   1         74.69         84.14         8.50 o                         
  -3  13   1        455.44        476.58        13.19 o                         
  -2  13   1        366.64        335.22         9.59 o                         
  -1  13   1          1.94         -0.41         6.83 o                         
   0  13   1          5.04          6.55         5.63 o                         
   1  13   1          2.21         -0.85         7.25 o                         
   2  13   1        107.09        102.70         5.78 o                         
   3  13   1        273.72        276.31        10.19 o                         
   4  13   1        106.85         99.87         7.17 o                         
   5  13   1         14.68         16.50         5.16 o                         
   6  13   1          0.86         -3.97         6.45 o                         
   7  13   1         23.68         24.53         5.00 o                         
   8  13   1         29.67         43.21         5.38 o                         
   9  13   1         20.67         19.64         5.27 o                         
  10  13   1         44.24         39.55         7.90 o                         
  -9  14   1          1.76          8.01         6.34 o                         
  -8  14   1          1.75         -1.65         5.75 o                         
  -7  14   1         67.34         70.24         7.41 o                         
  -6  14   1          0.05          8.76         7.87 o                         
  -5  14   1          7.49         -5.48         8.83 o                         
  -4  14   1         84.91         68.10        11.61 o                         
  -3  14   1         57.52         62.09         9.19 o                         
  -2  14   1        428.50        396.41        11.11 o                         
  -1  14   1         48.67         43.56         5.75 o                         
   0  14   1         30.46         31.15         9.94 o                         
   1  14   1        110.60        122.36         6.61 o                         
   2  14   1         84.03         90.99        13.38 o                         
   3  14   1         62.35         78.41        11.28 o                         
   4  14   1          0.01         30.44         6.71 o                         
   5  14   1          4.13          6.65         6.52 o                         
   6  14   1          2.89          4.52         7.31 o                         
   7  14   1        185.76        155.49        10.28 o                         
   8  14   1          0.57          2.65         5.01 o                         
   9  14   1          6.04         11.13         4.72 o                         
  -8  15   1          6.50          9.16         7.83 o                         
  -7  15   1         43.83         36.02        11.73 o                         
  -6  15   1          8.85          1.60         6.51 o                         
  -5  15   1          3.77         -4.60         7.60 o                         
  -4  15   1         42.97         44.81         8.68 o                         
  -3  15   1          3.67         -0.32         5.68 o                         
  -2  15   1        114.75        124.64         9.68 o                         
  -1  15   1         21.85         24.01         6.89 o                         
   0  15   1         21.78         18.04         6.33 o                         
   1  15   1        352.82        401.49        21.18 o                         
   2  15   1          3.74          2.09         9.85 o                         
   3  15   1         97.62        123.46        11.05 o                         
   4  15   1         88.26         85.43        10.82 o                         
   5  15   1         40.71         43.83        14.99 o                         
   6  15   1         47.23         46.80         8.82 o                         
   7  15   1         79.80         74.98         7.64 o                         
   8  15   1          0.04          5.46         7.93 o                         
  -7  16   1         22.62         36.89         8.25 o                         
  -6  16   1          6.26         11.24         7.86 o                         
  -5  16   1        119.79        103.62         7.37 o                         
  -4  16   1        124.37        107.58         6.90 o                         
  -3  16   1         17.11         21.12         7.49 o                         
  -2  16   1        107.37        128.98         7.14 o                         
  -1  16   1        206.44        205.97         7.45 o                         
   0  16   1         10.79          9.12         5.44 o                         
   1  16   1         19.09         47.73         6.95 o                         
   2  16   1        113.41        104.21        10.28 o                         
   3  16   1         64.13         71.78         7.84 o                         
   4  16   1         15.99         11.41        10.70 o                         
   5  16   1        163.58        191.85        19.72 o                         
   6  16   1          1.83          6.01         9.81 o                         
   7  16   1         28.72         19.11         5.73 o                         
  -6  17   1          5.36          2.10         6.30 o                         
  -5  17   1          0.28          0.20         8.49 o                         
  -4  17   1         42.31         47.32         6.52 o                         
  -3  17   1        131.31        132.14         8.03 o                         
  -2  17   1          0.43         -5.59         6.89 o                         
  -1  17   1         25.95         34.41         5.57 o                         
   0  17   1          5.01          3.70         6.21 o                         
   1  17   1          1.15         -1.29         4.73 o                         
   2  17   1         47.21         52.33         4.89 o                         
   3  17   1          7.01          5.93         5.09 o                         
   4  17   1          5.77          6.84         4.54 o                         
   5  17   1          1.71          4.64         8.00 o                         
  -3  18   1          0.14          6.55         6.05 o                         
  -2  18   1        118.38         91.14        12.16 o                         
  -1  18   1         35.97         29.54         4.72 o                         
   0  18   1          6.49          8.16         7.05 o                         
   1  18   1          6.88          4.57         8.89 o                         
   2  18   1         31.14         11.95         8.73 o                         
   3  18   1          0.10          8.89         7.74 o                         
 -15   0   2          1.63          2.87         8.74 o                         
 -14   0   2         44.72         46.61         6.48 o                         
 -13   0   2        102.60        103.25         8.10 o                         
 -12   0   2         59.01         75.89         8.64 o                         
 -11   0   2        389.62        412.79        13.23 o                         
 -10   0   2        410.30        405.07        18.80 o                         
  -9   0   2        453.14        403.45        13.69 o                         
  -8   0   2         87.63         71.05         6.25 o                         
  -7   0   2        232.53        219.40        24.57 o                         
  -6   0   2       4182.51       3801.13       229.01 o                         
  -5   0   2        328.40        285.78        21.86 o                         
  -4   0   2        816.68        806.60        34.58 o                         
  -3   0   2        174.50        165.50         8.43 o                         
  -2   0   2        111.63        111.92         4.49 o                         
  -1   0   2       2454.52       2365.80        68.90 o                         
   0   0   2         13.50         27.06         5.88 o                         
   1   0   2       1038.15        967.33        29.42 o                         
   2   0   2       4513.04       4460.98       182.40 o                         
   3   0   2       4956.49       4889.31       116.25 o                         
   4   0   2       1392.40       1391.85        34.06 o                         
   5   0   2      16816.86      17402.26       351.63 o                         
   6   0   2         23.73         38.62         5.09 o                         
   7   0   2       2292.60       2252.82        58.27 o                         
   8   0   2        197.06        202.95        10.38 o                         
   9   0   2        263.06        280.68        11.56 o                         
  10   0   2        483.78        423.44        15.93 o                         
  11   0   2         30.33         18.80         7.98 o                         
  12   0   2        264.06        227.20        11.90 o                         
  13   0   2         18.49         29.45         7.30 o                         
  14   0   2         93.31         87.49         5.23 o                         
 -15   1   2        138.19        112.20        10.19 o                         
 -14   1   2         83.54        100.66         8.37 o                         
 -13   1   2          3.35          8.35         4.46 o                         
 -12   1   2          0.13         -4.93         4.93 o                         
 -11   1   2          3.03         -5.36         5.36 o                         
 -10   1   2        885.83        903.08        16.75 o                         
  -9   1   2        281.36        272.43         5.66 o                         
  -8   1   2        125.56        115.73         4.58 o                         
  -7   1   2        579.80        527.51        18.06 o                         
  -6   1   2       1085.18       1013.56        27.53 o                         
  -5   1   2       1109.15       1101.41        28.71 o                         
  -4   1   2        444.67        427.60         9.42 o                         
  -3   1   2         23.81         27.16         3.88 o                         
  -2   1   2       1425.61       1325.75        24.25 o                         
  -1   1   2         30.28         44.44         4.16 o                         
   0   1   2       4182.33       4308.39        78.07 o                         
   1   1   2       1441.47       1312.95        20.95 o                         
   2   1   2       1300.71       1305.61        22.64 o                         
   3   1   2        455.57        405.89         8.00 o                         
   4   1   2       1091.91       1049.25        17.42 o                         
   5   1   2         28.46         30.01         4.90 o                         
   6   1   2          2.29          4.99         4.76 o                         
   7   1   2          1.07          1.54         3.64 o                         
   8   1   2         91.48         91.97         6.11 o                         
   9   1   2        295.31        288.58         9.85 o                         
  10   1   2          0.25          5.78         6.08 o                         
  11   1   2          2.50         -5.46         5.46 o                         
  12   1   2         83.06        106.95        12.68 o                         
  13   1   2        322.28        335.06        14.11 o                         
  14   1   2         25.35         35.67         3.37 o                         
 -15   2   2          2.00         -1.48         5.43 o                         
 -14   2   2          0.15         -1.73         5.10 o                         
 -13   2   2         10.82         13.84         4.98 o                         
 -12   2   2          4.37          8.04         5.77 o                         
 -11   2   2          0.82         -6.03         6.03 o                         
 -10   2   2        526.14        495.48        11.64 o                         
  -9   2   2       1964.43       1992.55        34.38 o                         
  -8   2   2         49.33         48.23         4.33 o                         
  -7   2   2         28.24         24.28         6.25 o                         
  -6   2   2        106.99         96.90        19.09 o                         
  -5   2   2         31.40         31.53         7.64 o                         
  -4   2   2        172.62        161.64         4.56 o                         
  -3   2   2        542.42        529.17        14.29 o                         
  -2   2   2          1.69         -4.50         4.55 o                         
  -1   2   2       5493.96       5031.18       118.61 o                         
   0   2   2      37678.18      37478.88       619.53 o                         
   1   2   2       8375.36       8032.70       108.81 o                         
   2   2   2        259.71        269.68         5.66 o                         
   3   2   2        660.96        704.69        14.87 o                         
   4   2   2        118.04        118.75         5.12 o                         
   5   2   2        249.75        271.52         7.23 o                         
   6   2   2       1492.18       1486.68        29.49 o                         
   7   2   2          0.50         -2.99         3.67 o                         
   8   2   2         86.42         97.66         5.35 o                         
   9   2   2        169.64        188.50         5.63 o                         
  10   2   2          1.70          2.82         4.55 o                         
  11   2   2        108.25        101.60         5.34 o                         
  12   2   2        448.43        459.69        16.26 o                         
  13   2   2          1.14          0.22         4.74 o                         
  14   2   2          5.63         12.79         3.49 o                         
 -14   3   2          0.76        -10.15        13.13 o                         
 -13   3   2         96.96        101.09         4.88 o                         
 -12   3   2         26.88         20.33         4.88 o                         
 -11   3   2        515.24        551.57        15.25 o                         
 -10   3   2       2175.08       2163.22        59.51 o                         
  -9   3   2        904.82        951.92        16.13 o                         
  -8   3   2         47.84         54.59         5.43 o                         
  -7   3   2         25.27         31.29         4.57 o                         
  -6   3   2       2462.68       2586.54        59.54 o                         
  -5   3   2       1372.73       1354.25        25.78 o                         
  -4   3   2       1921.28       1790.38        34.19 o                         
  -3   3   2        767.35        784.73        17.77 o                         
  -2   3   2       1280.15       1202.70        29.89 o                         
  -1   3   2       1687.51       1529.34        35.96 o                         
   0   3   2      13450.63      13204.37       202.54 o                         
   1   3   2       3367.40       3257.30        42.34 o                         
   2   3   2        123.94        130.40         6.33 o                         
   3   3   2          1.03          2.96         4.56 o                         
   4   3   2        987.56       1041.07        14.86 o                         
   5   3   2        417.22        404.10         8.49 o                         
   6   3   2        223.39        274.61         8.31 o                         
   7   3   2          2.13          5.76         3.45 o                         
   8   3   2        268.11        252.77         5.71 o                         
   9   3   2         96.20         79.20         5.01 o                         
  10   3   2        130.57        126.60         5.45 o                         
  11   3   2         90.75         85.33         5.39 o                         
  12   3   2          7.36          6.27         4.70 o                         
  13   3   2         31.04         31.29         4.45 o                         
  14   3   2          1.48          4.72         4.70 o                         
 -14   4   2         16.41         24.60         5.74 o                         
 -13   4   2         27.82         20.09         3.76 o                         
 -12   4   2         50.20         46.01         4.61 o                         
 -11   4   2        341.73        330.26         6.94 o                         
 -10   4   2        240.08        237.70         5.42 o                         
  -9   4   2        433.79        431.18         7.98 o                         
  -8   4   2          0.72          1.42         4.25 o                         
  -7   4   2        128.51        116.14         4.70 o                         
  -6   4   2          5.18         -1.71         4.39 o                         
  -5   4   2         94.60        108.65         4.80 o                         
  -4   4   2        139.59        136.56         5.30 o                         
  -3   4   2         14.64         16.31         7.90 o                         
  -2   4   2        120.93        120.80        10.44 o                         
  -1   4   2         23.60         22.97         2.79 o                         
   0   4   2       1976.17       1960.92        33.37 o                         
   1   4   2         69.22         69.36         3.83 o                         
   2   4   2         53.30         58.33         3.56 o                         
   3   4   2         12.30          6.15         4.47 o                         
   4   4   2          2.38          0.13         4.75 o                         
   5   4   2        707.49        766.55        20.95 o                         
   6   4   2        306.40        438.90        27.69 o                         
   7   4   2        251.02        239.65         5.28 o                         
   8   4   2        132.48        148.35         4.62 o                         
   9   4   2         79.28         86.34         4.67 o                         
  10   4   2         89.28         75.80         4.71 o                         
  11   4   2         30.32         38.73         5.75 o                         
  12   4   2          1.25         -1.14         4.71 o                         
  13   4   2         14.27         11.80         3.24 o                         
  14   4   2          0.11          8.57         5.01 o                         
 -14   5   2          7.71         -2.17         5.54 o                         
 -13   5   2          0.01          2.56         5.07 o                         
 -12   5   2        272.60        265.51         6.40 o                         
 -11   5   2        282.88        261.43         5.74 o                         
 -10   5   2          4.54          4.89         3.61 o                         
  -9   5   2         16.53         16.97         3.72 o                         
  -8   5   2         66.96         67.03         3.94 o                         
  -7   5   2          4.60          4.20         3.25 o                         
  -6   5   2        237.68        236.53         6.45 o                         
  -5   5   2        380.87        374.02        10.48 o                         
  -4   5   2        130.46        105.48         4.71 o                         
  -3   5   2          0.00         -2.48         7.21 o                         
  -2   5   2         79.44         83.23         4.39 o                         
  -1   5   2        535.04        467.04         7.96 o                         
   0   5   2       1330.72       1281.69        19.16 o                         
   1   5   2        816.08        874.05        17.40 o                         
   2   5   2       2386.54       2373.61        32.25 o                         
   3   5   2        222.33        203.11         5.97 o                         
   4   5   2        140.23        133.83         5.52 o                         
   5   5   2        266.88        288.85         6.50 o                         
   6   5   2        186.82        219.46         8.58 o                         
   7   5   2         18.22         24.06         3.22 o                         
   8   5   2         67.86         55.31         3.83 o                         
   9   5   2        116.73        115.73         4.42 o                         
  10   5   2          2.56         -2.13         4.26 o                         
  11   5   2         52.90         51.49         5.49 o                         
  12   5   2          0.77         -3.75         5.19 o                         
  13   5   2         21.14         33.51         6.58 o                         
  14   5   2         88.18         76.91         5.32 o                         
 -14   6   2         12.47         11.62         7.76 o                         
 -13   6   2          7.73         13.79         5.10 o                         
 -12   6   2        170.01        183.62         5.57 o                         
 -11   6   2          1.34          7.60         3.39 o                         
 -10   6   2         88.32         88.08         3.84 o                         
  -9   6   2         23.28         19.48         4.28 o                         
  -8   6   2         12.59         20.07         3.75 o                         
  -7   6   2         77.58         73.58         3.88 o                         
  -6   6   2          4.15          9.49         3.03 o                         
  -5   6   2        576.79        617.43        15.26 o                         
  -4   6   2         45.70         32.26         4.29 o                         
  -3   6   2       1574.66       1521.89        26.38 o                         
  -2   6   2        582.92        526.35         9.30 o                         
  -1   6   2        299.48        268.57         4.29 o                         
   0   6   2       2552.17       2380.23        43.40 o                         
   1   6   2         95.51        106.51         4.00 o                         
   2   6   2       3225.39       3247.16        50.23 o                         
   3   6   2         30.72         35.29         3.63 o                         
   4   6   2       1671.19       1645.55        25.14 o                         
   5   6   2         70.29         84.64         4.15 o                         
   6   6   2          9.85          8.06         3.70 o                         
   7   6   2          0.07          0.44         3.37 o                         
   8   6   2        918.43        922.44        10.97 o                         
   9   6   2        313.15        306.08         8.99 o                         
  10   6   2         19.60         23.22         4.83 o                         
  11   6   2         37.01         46.91         7.09 o                         
  12   6   2          9.45         10.25         4.27 o                         
  13   6   2        142.94        138.41        13.36 o                         
  14   6   2         27.13         22.09         6.10 o                         
 -14   7   2         12.79          8.31         6.71 o                         
 -13   7   2          0.02          1.16         5.53 o                         
 -12   7   2          5.65          5.11         7.24 o                         
 -11   7   2         56.34         45.52         5.52 o                         
 -10   7   2        223.21        228.65         5.55 o                         
  -9   7   2         80.84         89.12         4.81 o                         
  -8   7   2        104.38        108.41         4.83 o                         
  -7   7   2        352.55        375.09         7.30 o                         
  -6   7   2         66.41         63.90         3.76 o                         
  -5   7   2        701.13        653.02        12.98 o                         
  -4   7   2         28.86         29.88         4.77 o                         
  -3   7   2         27.69         28.55         3.86 o                         
  -2   7   2          7.52          8.23         2.42 o                         
  -1   7   2       1079.81       1062.40        21.05 o                         
   0   7   2        624.58        645.79        13.96 o                         
   1   7   2       1056.01       1140.95        19.94 o                         
   2   7   2         80.41         85.00         6.64 o                         
   3   7   2        272.63        302.81         7.62 o                         
   4   7   2        460.79        416.79         7.41 o                         
   5   7   2        102.24         98.89         4.62 o                         
   6   7   2        214.74        201.71         5.43 o                         
   7   7   2        221.14        232.30         5.52 o                         
   8   7   2         23.81         25.01         4.30 o                         
   9   7   2        155.28        149.10         6.89 o                         
  10   7   2        781.52        862.90        29.87 o                         
  11   7   2         77.04         78.62         5.81 o                         
  12   7   2          0.98         -5.70         5.70 o                         
  13   7   2         37.25         41.31         5.63 o                         
 -13   8   2         41.30         62.59         7.11 o                         
 -12   8   2         16.19         12.85         6.62 o                         
 -11   8   2         12.91          4.40         6.30 o                         
 -10   8   2         26.69         28.22         6.41 o                         
  -9   8   2          5.07          5.70         6.83 o                         
  -8   8   2         20.81         20.21         5.13 o                         
  -7   8   2         34.31         38.81         5.68 o                         
  -6   8   2        211.98        199.68         6.43 o                         
  -5   8   2         31.91         23.72         3.93 o                         
  -4   8   2        487.18        475.61        10.00 o                         
  -3   8   2        856.59        840.69        18.58 o                         
  -2   8   2         81.59         73.25         7.79 o                         
  -1   8   2         44.13         41.96         6.25 o                         
   0   8   2        573.07        556.66        21.02 o                         
   1   8   2          4.31         11.87         5.42 o                         
   2   8   2        747.86        761.84        18.02 o                         
   3   8   2        129.53        129.01         4.37 o                         
   4   8   2         42.63         58.24         4.81 o                         
   5   8   2          0.72          3.25         4.35 o                         
   6   8   2        101.08        106.15         5.22 o                         
   7   8   2        748.97        764.48        12.86 o                         
   8   8   2          0.92         -4.79         4.84 o                         
   9   8   2         11.55          9.08         5.64 o                         
  10   8   2        306.21        341.19        13.15 o                         
  11   8   2        386.18        433.95        20.75 o                         
  12   8   2          2.04         -0.39         6.06 o                         
  13   8   2        105.26         97.64         9.25 o                         
 -13   9   2        130.91        120.65         7.44 o                         
 -12   9   2         63.43         74.94         6.63 o                         
 -11   9   2         54.63         63.02         7.48 o                         
 -10   9   2         20.73          9.81         5.60 o                         
  -9   9   2         31.56         20.06         5.80 o                         
  -8   9   2        337.97        343.18         8.60 o                         
  -7   9   2         26.82         17.73         5.57 o                         
  -6   9   2          1.16          2.55         4.21 o                         
  -5   9   2          4.50          4.08         4.24 o                         
  -4   9   2        216.49        212.98         7.36 o                         
  -3   9   2         38.74         45.74         4.78 o                         
  -2   9   2        230.73        242.91         6.72 o                         
  -1   9   2         89.89         82.55         3.96 o                         
   0   9   2        257.71        241.55         6.92 o                         
   1   9   2       1179.51       1099.52        24.79 o                         
   2   9   2        104.77        110.06         5.48 o                         
   3   9   2         19.54         23.95         4.46 o                         
   4   9   2        134.57        136.71         5.70 o                         
   5   9   2       1005.39        989.87        14.72 o                         
   6   9   2         25.52         31.22         4.22 o                         
   7   9   2        266.84        275.05         6.10 o                         
   8   9   2          2.83          6.08         4.27 o                         
   9   9   2         20.60         21.79         5.00 o                         
  10   9   2         37.31         42.05         5.39 o                         
  11   9   2         39.17         42.59         7.00 o                         
  12   9   2         22.03         13.10         6.83 o                         
 -12  10   2          9.09         12.95         6.47 o                         
 -11  10   2         81.55         90.23         9.86 o                         
 -10  10   2          3.00          1.64         6.48 o                         
  -9  10   2         20.63         -1.85         9.45 o                         
  -8  10   2        716.76        822.74        28.95 o                         
  -7  10   2        108.84        118.69         7.23 o                         
  -6  10   2          0.17         10.58         5.97 o                         
  -5  10   2        377.81        367.57         8.21 o                         
  -4  10   2         23.19         30.33         5.02 o                         
  -3  10   2         23.45         30.77         4.28 o                         
  -2  10   2        757.84        777.80        13.00 o                         
  -1  10   2          1.05          1.26         4.84 o                         
   0  10   2         28.15         27.83         4.76 o                         
   1  10   2         21.25         20.57         5.76 o                         
   2  10   2        456.46        462.27        10.30 o                         
   3  10   2         21.39         19.27         4.39 o                         
   4  10   2        495.84        490.88        10.06 o                         
   5  10   2         47.91         51.94         4.46 o                         
   6  10   2         29.15         34.49         4.11 o                         
   7  10   2         38.15         40.47         4.26 o                         
   8  10   2        112.82        134.37         5.31 o                         
   9  10   2          9.49          4.66         4.76 o                         
  10  10   2         55.74         71.36         5.99 o                         
  11  10   2        143.99        175.09        10.70 o                         
  12  10   2          2.44         -1.07         9.65 o                         
 -12  11   2         11.68          8.07         3.97 o                         
 -11  11   2          8.69          9.76         7.26 o                         
 -10  11   2         23.26         27.40         5.96 o                         
  -9  11   2        276.07        283.77        13.00 o                         
  -8  11   2       1103.94       1173.81        36.62 o                         
  -7  11   2        370.91        385.83        13.31 o                         
  -6  11   2         30.43         37.96         5.29 o                         
  -5  11   2        112.22        108.29         5.11 o                         
  -4  11   2        480.44        462.48         9.54 o                         
  -3  11   2          0.10          5.18         4.39 o                         
  -2  11   2       5251.32       5427.50        91.22 o                         
  -1  11   2        475.66        493.10        10.00 o                         
   0  11   2        239.99        241.55         7.16 o                         
   1  11   2         36.64         29.21         5.77 o                         
   2  11   2         75.28         80.72         6.17 o                         
   3  11   2        102.84        112.86         5.55 o                         
   4  11   2         11.89          9.10         4.99 o                         
   5  11   2         41.06         42.59         4.46 o                         
   6  11   2          9.73         13.00         4.99 o                         
   7  11   2        342.24        378.38         9.74 o                         
   8  11   2         23.35         32.02         5.31 o                         
   9  11   2         41.62         48.97         5.72 o                         
  10  11   2         91.79         97.85         5.39 o                         
  11  11   2         24.02         33.76         9.40 o                         
 -11  12   2          0.64          4.18         3.48 o                         
 -10  12   2         81.02         80.47         6.56 o                         
  -9  12   2          0.05         10.25         7.44 o                         
  -8  12   2          7.47          2.79        12.62 o                         
  -7  12   2        259.61        253.30        34.49 o                         
  -6  12   2         18.24         15.60         6.06 o                         
  -5  12   2          0.36          6.91         4.82 o                         
  -4  12   2         38.92         24.00         5.98 o                         
  -3  12   2       1104.99       1064.17        20.89 o                         
  -2  12   2         10.88         20.94         5.46 o                         
  -1  12   2        744.22        720.71        15.92 o                         
   0  12   2        119.40        109.53         7.80 o                         
   1  12   2         22.89         18.33         5.21 o                         
   2  12   2         97.24         98.18         6.74 o                         
   3  12   2          8.52         12.49         4.57 o                         
   4  12   2        260.90        264.45         6.93 o                         
   5  12   2        287.65        291.26         6.56 o                         
   6  12   2        193.70        216.31         6.81 o                         
   7  12   2          6.01          4.09         4.96 o                         
   8  12   2        201.39        217.52         6.10 o                         
   9  12   2         82.72         96.72         5.53 o                         
  10  12   2         69.55        100.59        10.84 o                         
  11  12   2          1.69          4.92         7.02 o                         
 -10  13   2          7.05          7.83         4.88 o                         
  -9  13   2         19.33         10.05         4.68 o                         
  -8  13   2         15.65         -1.70         6.27 o                         
  -7  13   2         44.69         36.79        10.84 o                         
  -6  13   2         60.16         54.66         8.55 o                         
  -5  13   2         34.77         37.55         7.35 o                         
  -4  13   2         41.84         61.79        10.73 o                         
  -3  13   2        167.02        181.76         8.97 o                         
  -2  13   2         40.47         33.74         5.90 o                         
  -1  13   2          2.29          5.59         5.40 o                         
   0  13   2          6.08          3.84         5.95 o                         
   1  13   2         92.96         90.51         6.38 o                         
   2  13   2          0.00          0.57         5.29 o                         
   3  13   2         36.37         31.26         5.36 o                         
   4  13   2         23.74         14.25         4.53 o                         
   5  13   2          1.49         -4.24         7.69 o                         
   6  13   2         32.98         25.25         5.32 o                         
   7  13   2         17.49         20.19         4.88 o                         
   8  13   2          1.99          2.18         5.63 o                         
   9  13   2         80.33         80.17         7.46 o                         
  10  13   2          0.05          4.63         5.09 o                         
  -9  14   2          0.54          4.44         5.37 o                         
  -8  14   2         33.90         26.35         8.67 o                         
  -7  14   2          8.92         26.35        10.02 o                         
  -6  14   2         11.12          8.69        10.34 o                         
  -5  14   2         54.80         59.08         8.97 o                         
  -4  14   2         88.43         92.90        12.27 o                         
  -3  14   2        272.69        298.36        20.04 o                         
  -2  14   2         19.52         14.59         6.96 o                         
  -1  14   2        112.75         96.18         8.08 o                         
   0  14   2         10.45         10.95         7.36 o                         
   1  14   2          5.65          3.31         6.70 o                         
   2  14   2        120.07        113.35         9.10 o                         
   3  14   2        107.24        115.04         5.73 o                         
   4  14   2        358.60        351.17        11.98 o                         
   5  14   2         24.11         20.32         6.84 o                         
   6  14   2         24.45         28.41         4.95 o                         
   7  14   2        390.23        401.48        11.95 o                         
   8  14   2        144.77        127.74         7.60 o                         
   9  14   2         17.73         10.01         5.23 o                         
  -8  15   2        142.76        102.44         9.47 o                         
  -7  15   2         79.30         77.06         8.70 o                         
  -6  15   2          3.90         17.57         9.61 o                         
  -5  15   2          2.33         -5.99         7.60 o                         
  -4  15   2         11.85         19.31         5.85 o                         
  -3  15   2         35.39         29.03         7.42 o                         
  -2  15   2        101.09        104.83         7.72 o                         
  -1  15   2        197.00        196.62         8.78 o                         
   0  15   2         30.87         34.60         6.08 o                         
   1  15   2        166.57        164.99        11.62 o                         
   2  15   2        175.82        183.35        15.33 o                         
   3  15   2          8.16          3.80         9.31 o                         
   4  15   2          5.85         17.52         9.88 o                         
   5  15   2          2.96         21.23        14.59 o                         
   6  15   2         25.54         34.28         8.24 o                         
   7  15   2         26.88         13.47         9.48 o                         
   8  15   2          0.05          7.20         7.97 o                         
  -7  16   2         99.92         73.16         8.49 o                         
  -6  16   2          0.01          1.43        10.14 o                         
  -5  16   2          5.87          3.40         5.72 o                         
  -4  16   2         22.79         27.59         7.05 o                         
  -3  16   2         69.38         65.92         7.25 o                         
  -2  16   2        114.78        123.86         7.18 o                         
  -1  16   2          3.19          6.10         5.51 o                         
   0  16   2          0.45         -0.50         6.06 o                         
   1  16   2        159.56        167.22        10.59 o                         
   2  16   2        626.75        676.14        22.48 o                         
   3  16   2        199.56        218.25        21.82 o                         
   4  16   2          2.05          8.34         8.21 o                         
   5  16   2         55.73         76.12        12.76 o                         
   6  16   2          0.81          0.05         6.33 o                         
   7  16   2         34.73         12.21         7.40 o                         
  -5  17   2          8.06          7.98         8.55 o                         
  -4  17   2          2.97          7.95         9.88 o                         
  -3  17   2         94.21         68.75         7.67 o                         
  -2  17   2         44.43         61.23         6.92 o                         
  -1  17   2          6.31          8.98         3.49 o                         
   0  17   2          0.85          3.64         7.81 o                         
   1  17   2         50.79         54.03         7.73 o                         
   2  17   2        122.05         94.17        10.43 o                         
   3  17   2          8.47          7.67         6.87 o                         
   4  17   2          3.83         -0.53         6.35 o                         
   5  17   2         15.10         10.31         8.04 o                         
  -2  18   2         27.20          7.40         6.65 o                         
  -1  18   2         91.64         44.05         5.49 o                         
   0  18   2          7.18          6.98         5.25 o                         
   1  18   2         25.60          9.02         8.81 o                         
   2  18   2          2.52         10.28         5.41 o                         
 -15   1   3        184.00        123.61         9.67 o                         
 -14   1   3         13.12         11.83         4.17 o                         
 -13   1   3         24.11         41.54         4.05 o                         
 -12   1   3          0.00         -4.86         4.86 o                         
 -11   1   3          6.95         10.01         5.17 o                         
 -10   1   3          2.56          4.77         4.64 o                         
  -9   1   3        236.59        244.17         6.11 o                         
  -8   1   3          6.83          9.27         3.56 o                         
  -7   1   3        106.75         94.97         6.11 o                         
  -6   1   3        448.09        437.23        14.92 o                         
  -5   1   3        229.12        214.32         6.98 o                         
  -4   1   3        666.32        653.42        15.23 o                         
  -3   1   3        200.06        187.76         5.94 o                         
  -2   1   3        110.65        117.88         4.35 o                         
  -1   1   3        614.74        579.26        13.48 o                         
   0   1   3       1994.19       1933.52        46.89 o                         
   1   1   3        122.32        111.00         4.64 o                         
   2   1   3        187.47        182.03         5.04 o                         
   3   1   3       3030.86       2996.09        51.07 o                         
   4   1   3        109.70         92.82         5.03 o                         
   5   1   3         36.60         28.17         7.87 o                         
   6   1   3        357.09        374.69         8.15 o                         
   7   1   3        538.68        571.85        10.49 o                         
   8   1   3          0.36         -0.89         5.44 o                         
   9   1   3        245.39        250.67         8.54 o                         
  10   1   3          3.44          1.02         4.44 o                         
  11   1   3        218.85        193.72         8.10 o                         
  12   1   3        136.86        117.81         8.25 o                         
  13   1   3         27.52         44.77         7.76 o                         
  14   1   3         36.16         24.07         4.94 o                         
 -14   2   3          5.19          0.73         3.95 o                         
 -13   2   3         28.50         47.85         6.18 o                         
 -12   2   3          0.03          7.77         5.58 o                         
 -11   2   3        425.28        448.00         9.91 o                         
 -10   2   3        105.92        117.10         5.43 o                         
  -9   2   3        611.81        633.61        11.59 o                         
  -8   2   3         41.26         49.21         4.53 o                         
  -7   2   3         34.45         32.43         5.18 o                         
  -6   2   3          1.04          1.06         5.05 o                         
  -5   2   3        476.04        489.36        13.61 o                         
  -4   2   3       5170.31       5027.48       137.86 o                         
  -3   2   3        178.27        163.17         8.43 o                         
  -2   2   3        188.33        170.05         4.98 o                         
  -1   2   3       1851.75       1795.93        33.66 o                         
   0   2   3       8638.74       8733.13       125.06 o                         
   1   2   3        412.16        415.91         6.83 o                         
   2   2   3        445.14        429.22         9.68 o                         
   3   2   3       1563.30       1556.47        22.22 o                         
   4   2   3        124.69        134.98         4.10 o                         
   5   2   3       1312.67       1279.57        22.04 o                         
   6   2   3        545.94        547.87         9.36 o                         
   7   2   3        151.70        167.29         5.20 o                         
   8   2   3        608.90        588.45        10.48 o                         
   9   2   3          2.68          3.63         4.78 o                         
  10   2   3        119.89        116.68         5.01 o                         
  11   2   3        212.71        174.75        10.67 o                         
  12   2   3          0.03          0.83         4.35 o                         
  13   2   3          2.21          4.46         7.23 o                         
  14   2   3         20.97         17.93         9.58 o                         
 -14   3   3         17.23         20.60         4.71 o                         
 -13   3   3          2.09          4.45         4.57 o                         
 -12   3   3         57.30         58.82         4.92 o                         
 -11   3   3        531.68        538.52         9.51 o                         
 -10   3   3        293.55        310.91         9.12 o                         
  -9   3   3         18.01         15.58         4.17 o                         
  -8   3   3         24.97         31.26         4.06 o                         
  -7   3   3        111.50        115.28         4.55 o                         
  -6   3   3        263.64        278.03         8.15 o                         
  -5   3   3        158.75        171.37         5.79 o                         
  -4   3   3        200.13        192.60         5.70 o                         
  -3   3   3         27.50         36.08         4.67 o                         
  -2   3   3        426.85        458.41         8.25 o                         
  -1   3   3       3075.07       3073.79        56.85 o                         
   0   3   3       1092.80       1125.76        19.99 o                         
   1   3   3         58.16         60.82         4.36 o                         
   2   3   3       1309.81       1408.62        20.40 o                         
   3   3   3        227.11        240.61         5.88 o                         
   4   3   3         18.44         13.84         3.28 o                         
   5   3   3        358.93        359.66         8.68 o                         
   6   3   3        325.05        325.85         8.15 o                         
   7   3   3         23.33         27.35         4.33 o                         
   8   3   3          0.27          0.55         4.32 o                         
   9   3   3          0.19         -2.62         4.55 o                         
  10   3   3        117.87        101.66         4.81 o                         
  11   3   3         63.28         77.21         7.30 o                         
  12   3   3          1.12         -2.69         4.79 o                         
  13   3   3          0.30          8.54         6.48 o                         
  14   3   3         72.31         46.53         6.15 o                         
 -14   4   3         12.01         11.93         4.68 o                         
 -13   4   3          5.19         13.79         4.52 o                         
 -12   4   3          0.63          8.70         4.38 o                         
 -11   4   3         61.35         64.28         4.28 o                         
 -10   4   3         10.79         12.88         3.95 o                         
  -9   4   3        347.84        372.38         7.11 o                         
  -8   4   3         31.20         22.93         3.94 o                         
  -7   4   3         31.36         34.73         4.33 o                         
  -6   4   3        202.10        184.93         5.86 o                         
  -5   4   3          6.92         11.35         4.33 o                         
  -4   4   3        677.58        711.57        12.30 o                         
  -3   4   3        120.63        115.04         6.07 o                         
  -2   4   3       1373.53       1404.64        22.87 o                         
  -1   4   3       5219.88       5245.09        96.89 o                         
   0   4   3          1.48          2.41         4.25 o                         
   1   4   3         74.12         66.28         4.07 o                         
   2   4   3         43.34         38.50         3.06 o                         
   3   4   3        717.34        757.52        12.57 o                         
   4   4   3         46.47         44.12         4.67 o                         
   5   4   3         32.94         30.35         5.10 o                         
   6   4   3          0.19         -1.03         3.91 o                         
   7   4   3         80.11         81.34         4.04 o                         
   8   4   3        334.17        329.86         6.85 o                         
   9   4   3         27.46         34.13         4.33 o                         
  10   4   3         51.03         55.22         4.20 o                         
  11   4   3         87.73         77.46         7.90 o                         
  12   4   3          4.88          3.58         4.84 o                         
  13   4   3          9.21         15.28         5.04 o                         
  14   4   3          5.06          5.05         3.84 o                         
 -14   5   3         27.38         23.02         5.39 o                         
 -13   5   3         37.40         34.30         5.14 o                         
 -12   5   3         62.16         70.03         6.66 o                         
 -11   5   3         18.44         29.28         4.77 o                         
 -10   5   3          1.08          9.10         3.81 o                         
  -9   5   3        233.23        238.90         5.72 o                         
  -8   5   3          2.80          5.86         4.21 o                         
  -7   5   3        673.21        666.61        12.66 o                         
  -6   5   3        914.98        946.29        12.29 o                         
  -5   5   3        257.09        262.95         6.61 o                         
  -4   5   3         21.98          8.26         5.97 o                         
  -3   5   3       3845.27       4077.66        75.29 o                         
  -2   5   3         87.93         82.58         4.19 o                         
  -1   5   3          5.91         13.05         3.28 o                         
   0   5   3          2.86          7.27         4.01 o                         
   1   5   3        459.19        454.30        10.07 o                         
   2   5   3          3.28          1.61         2.28 o                         
   3   5   3        277.79        265.97         5.41 o                         
   4   5   3         96.17        120.19         6.40 o                         
   5   5   3          0.31          3.52         4.75 o                         
   6   5   3        425.85        419.67         6.61 o                         
   7   5   3        577.07        557.37         7.91 o                         
   8   5   3        371.95        378.69         6.92 o                         
   9   5   3        354.37        358.90         9.09 o                         
  10   5   3        138.68        150.28         9.46 o                         
  11   5   3          0.80         -5.04         5.04 o                         
  12   5   3         29.89         30.94         5.32 o                         
  13   5   3         35.79         23.43         7.44 o                         
 -14   6   3         61.32         40.56         4.74 o                         
 -13   6   3        113.99        131.79         8.09 o                         
 -12   6   3         16.04         10.41         5.18 o                         
 -11   6   3          0.85         10.25         6.45 o                         
 -10   6   3         97.54         90.73         5.60 o                         
  -9   6   3          4.80          3.24         5.17 o                         
  -8   6   3        113.89        107.97         4.40 o                         
  -7   6   3         62.71         52.39         3.70 o                         
  -6   6   3         60.63         66.98         3.64 o                         
  -5   6   3       1140.71       1102.50        20.83 o                         
  -4   6   3        432.29        428.50         9.19 o                         
  -3   6   3         77.86         73.84         4.46 o                         
  -2   6   3        120.45        115.12         4.68 o                         
  -1   6   3        167.29        169.56         4.08 o                         
   0   6   3          6.75          1.48         3.80 o                         
   1   6   3          4.07          8.50         3.84 o                         
   2   6   3        908.32        921.22        14.46 o                         
   3   6   3         26.06         27.24         4.01 o                         
   4   6   3       1014.21        999.10        15.56 o                         
   5   6   3         16.52         16.65         3.81 o                         
   6   6   3          8.61         10.34         3.74 o                         
   7   6   3        120.43        107.87         4.67 o                         
   8   6   3        680.07        671.39        15.91 o                         
   9   6   3        447.91        608.00        35.20 o                         
  10   6   3         30.80         36.23         5.55 o                         
  11   6   3         46.67         53.84         5.63 o                         
  12   6   3          5.77         11.07         5.09 o                         
  13   6   3         92.28         79.42        12.71 o                         
 -13   7   3         45.57         43.04         6.04 o                         
 -12   7   3         58.32         76.65         7.93 o                         
 -11   7   3         10.70         10.28         7.54 o                         
 -10   7   3         35.34         40.63         5.12 o                         
  -9   7   3         29.88         25.81         6.12 o                         
  -8   7   3         26.61         37.19         5.29 o                         
  -7   7   3        147.90        131.09         6.86 o                         
  -6   7   3        305.40        301.16         7.10 o                         
  -5   7   3         23.54         18.63         3.74 o                         
  -4   7   3        307.21        300.55         5.82 o                         
  -3   7   3         36.45         28.79         3.17 o                         
  -2   7   3         33.13         31.74         3.43 o                         
  -1   7   3        221.75        239.12         6.22 o                         
   0   7   3         14.99         17.06         4.97 o                         
   1   7   3        381.84        369.25         8.92 o                         
   2   7   3        136.60        163.58         6.11 o                         
   3   7   3        559.90        483.82         7.41 o                         
   4   7   3        422.60        394.59         7.25 o                         
   5   7   3       1105.94       1100.39        13.93 o                         
   6   7   3         40.42         47.39         3.76 o                         
   7   7   3        400.87        402.42         9.39 o                         
   8   7   3        310.68        308.58        13.45 o                         
   9   7   3          0.34          2.06         6.02 o                         
  10   7   3        448.58        792.00        32.13 o                         
  11   7   3         11.19          5.19         5.49 o                         
  12   7   3         60.65         68.05         5.29 o                         
  13   7   3          6.74          3.07         4.94 o                         
 -13   8   3          2.93         13.21         6.58 o                         
 -12   8   3          0.30          0.79         4.94 o                         
 -11   8   3          0.38          6.43         7.69 o                         
 -10   8   3        307.83        355.96        12.64 o                         
  -9   8   3        128.91        143.01         9.40 o                         
  -8   8   3          3.51          0.52         5.12 o                         
  -7   8   3        244.62        231.59         6.33 o                         
  -6   8   3         21.63         17.61         4.18 o                         
  -5   8   3         26.52         31.34         4.36 o                         
  -4   8   3         40.22         48.87         4.67 o                         
  -3   8   3        273.13        276.66         6.18 o                         
  -2   8   3        362.08        369.99         7.43 o                         
  -1   8   3         59.93         72.17         4.37 o                         
   0   8   3       1036.98       1025.77        16.54 o                         
   1   8   3         29.70         36.17         4.32 o                         
   2   8   3          0.06         -2.08         3.56 o                         
   3   8   3         13.82          7.32         3.30 o                         
   4   8   3         63.67         63.76         4.64 o                         
   5   8   3          7.38          0.40         4.28 o                         
   6   8   3        107.96        114.57         4.80 o                         
   7   8   3          0.43          7.97         4.73 o                         
   8   8   3        165.08        171.56         6.03 o                         
   9   8   3        769.61        875.74        20.00 o                         
  10   8   3        192.64        230.01         8.31 o                         
  11   8   3         13.54         10.37         5.59 o                         
  12   8   3         71.78         84.41         9.86 o                         
 -13   9   3         10.96          7.18         5.14 o                         
 -12   9   3         39.06         50.96         8.02 o                         
 -11   9   3         39.26         48.41         6.93 o                         
 -10   9   3          2.07         12.78         6.29 o                         
  -9   9   3         34.46         25.50         7.50 o                         
  -8   9   3         56.97         65.54         5.79 o                         
  -7   9   3        478.46        451.26         8.63 o                         
  -6   9   3         84.78         92.08         4.89 o                         
  -5   9   3        125.39        134.31         5.36 o                         
  -4   9   3        771.35        793.19        12.88 o                         
  -3   9   3         11.96         11.28         4.52 o                         
  -2   9   3        272.94        267.61         7.06 o                         
  -1   9   3        411.71        436.95         9.94 o                         
   0   9   3        579.55        566.27         9.90 o                         
   1   9   3         56.61         52.56         4.67 o                         
   2   9   3         61.86         64.22         4.93 o                         
   3   9   3         14.11         17.11         5.77 o                         
   4   9   3         12.71         14.45         4.40 o                         
   5   9   3          6.95         11.56         3.88 o                         
   6   9   3        114.69        131.63         5.56 o                         
   7   9   3          9.41         14.59         4.06 o                         
   8   9   3          5.68          2.87         4.14 o                         
   9   9   3        147.36        196.77        10.47 o                         
  10   9   3         23.37         32.56         4.73 o                         
  11   9   3         30.55         37.02         6.12 o                         
  12   9   3         31.76         37.10         4.63 o                         
 -12  10   3         22.07         11.89         6.53 o                         
 -11  10   3          3.77         10.35         5.42 o                         
 -10  10   3        128.68        128.94         7.41 o                         
  -9  10   3          0.27          4.50         6.41 o                         
  -8  10   3          5.87         20.45         5.34 o                         
  -7  10   3        290.26        269.67         9.01 o                         
  -6  10   3         75.86         86.28         4.99 o                         
  -5  10   3         18.44         21.33         4.58 o                         
  -4  10   3        198.38        214.05         7.25 o                         
  -3  10   3        164.49        162.94         6.51 o                         
  -2  10   3       1220.66       1242.19        19.42 o                         
  -1  10   3          7.23          3.09         4.27 o                         
   0  10   3         19.89         21.37         5.16 o                         
   1  10   3        469.27        473.35         8.53 o                         
   2  10   3         12.82         17.50         4.31 o                         
   3  10   3         28.71         29.40         5.54 o                         
   4  10   3         21.99         26.04         5.00 o                         
   5  10   3         23.63         31.12         4.72 o                         
   6  10   3         21.24         26.02         4.05 o                         
   7  10   3          0.01          1.14         4.06 o                         
   8  10   3        192.03        194.96         6.78 o                         
   9  10   3         89.15         99.07         5.13 o                         
  10  10   3        100.77        116.51         6.94 o                         
  11  10   3          0.93         -6.79         9.75 o                         
  12  10   3          0.69          3.90         7.91 o                         
 -11  11   3          1.79         -2.85         7.56 o                         
 -10  11   3        178.42        201.65         7.99 o                         
  -9  11   3         81.19         83.36        12.75 o                         
  -8  11   3         40.86         57.60         6.27 o                         
  -7  11   3         15.06         20.11         6.43 o                         
  -6  11   3        221.28        234.11         6.43 o                         
  -5  11   3         45.16         42.61         5.19 o                         
  -4  11   3        101.63        102.49         6.69 o                         
  -3  11   3         48.88         33.79         4.63 o                         
  -2  11   3        600.11        571.34         9.99 o                         
  -1  11   3        122.62        138.09         5.77 o                         
   0  11   3        320.61        318.67         8.45 o                         
   1  11   3        216.20        207.16         5.72 o                         
   2  11   3        163.96        147.20         5.72 o                         
   3  11   3        167.12        162.86         9.24 o                         
   4  11   3        337.62        346.65        12.02 o                         
   5  11   3        134.31        133.82         5.98 o                         
   6  11   3        136.96        151.15         7.18 o                         
   7  11   3        518.51        580.91        12.81 o                         
   8  11   3         35.76         40.52         4.83 o                         
   9  11   3         17.43         17.67         4.29 o                         
  10  11   3          8.40         12.10         6.40 o                         
  11  11   3         58.38         55.54         8.46 o                         
 -11  12   3        129.10        103.63        14.47 o                         
 -10  12   3          0.34         -8.00         8.00 o                         
  -9  12   3         31.18         34.24         7.18 o                         
  -8  12   3         24.93         20.91         7.73 o                         
  -7  12   3        152.88        162.00         7.83 o                         
  -6  12   3        149.07        156.41         6.60 o                         
  -5  12   3        180.00        184.33         6.50 o                         
  -4  12   3         64.96         75.25         4.70 o                         
  -3  12   3        602.32        602.63        15.71 o                         
  -2  12   3       1385.54       1513.73        81.17 o                         
  -1  12   3        295.07        339.22         9.93 o                         
   0  12   3        398.19        440.82         9.65 o                         
   1  12   3          8.56         11.69         5.02 o                         
   2  12   3         43.82         42.13         4.92 o                         
   3  12   3          4.47         -3.42         5.40 o                         
   4  12   3         67.62         55.97         6.69 o                         
   5  12   3         54.20         70.12         6.81 o                         
   6  12   3        116.96        120.74         6.60 o                         
   7  12   3         41.66         41.32         5.37 o                         
   8  12   3        112.82        123.60         6.34 o                         
   9  12   3         58.76         67.88         7.49 o                         
  10  12   3          3.70          3.55         4.46 o                         
 -10  13   3          3.81          5.45         4.48 o                         
  -9  13   3          0.74         -4.98         5.89 o                         
  -7  13   3         31.74         29.76         9.51 o                         
  -6  13   3          0.37         -7.95         7.95 o                         
  -5  13   3        291.70        277.62        12.69 o                         
  -4  13   3        100.76        101.74         6.35 o                         
  -3  13   3         71.80         70.52         6.65 o                         
  -2  13   3         51.88         52.88         6.10 o                         
  -1  13   3         38.99         27.73         6.37 o                         
   0  13   3         50.90         43.38         5.86 o                         
   1  13   3         99.02         91.46         5.66 o                         
   2  13   3        246.08        240.90         9.97 o                         
   3  13   3         31.30         26.12         5.55 o                         
   4  13   3         46.45         56.02         5.66 o                         
   5  13   3         19.90         18.12         7.20 o                         
   6  13   3         41.52         41.20         5.34 o                         
   7  13   3         49.14         54.50         4.96 o                         
   8  13   3        142.82        140.50         7.00 o                         
   9  13   3          8.84         12.49         4.17 o                         
  -9  14   3         19.88         19.50         4.65 o                         
  -8  14   3        101.78        120.05        10.34 o                         
  -7  14   3         73.61         76.21        11.09 o                         
  -6  14   3         22.96         32.56        11.52 o                         
  -5  14   3        176.20        181.75         9.44 o                         
  -4  14   3         90.24         95.54        10.30 o                         
  -3  14   3          1.51         -6.03         6.03 o                         
  -2  14   3          2.11        -10.03        10.03 o                         
  -1  14   3         83.72         94.98         6.89 o                         
   0  14   3        100.54         92.64         6.08 o                         
   1  14   3        126.06        158.25        10.14 o                         
   2  14   3         72.58         58.01         7.04 o                         
   3  14   3         78.33         48.51         7.44 o                         
   4  14   3        115.28        121.38         9.73 o                         
   5  14   3        142.37        168.85         6.32 o                         
   6  14   3         35.40         45.24         4.67 o                         
   7  14   3         41.15         53.26         5.80 o                         
   8  14   3         19.07         17.59         4.29 o                         
  -8  15   3          9.27          6.43         4.62 o                         
  -7  15   3          4.69          2.21         8.05 o                         
  -6  15   3         63.58         64.01         9.95 o                         
  -5  15   3         15.94          7.60        10.57 o                         
  -4  15   3          3.04          5.11         5.48 o                         
  -3  15   3         49.80         59.43         6.59 o                         
  -2  15   3         50.71         46.87         6.46 o                         
  -1  15   3          0.25         -6.85         7.61 o                         
   0  15   3        158.21        163.12         7.56 o                         
   1  15   3         61.64         68.20         6.53 o                         
   2  15   3         22.22         11.19        12.14 o                         
   3  15   3          6.03          4.98         9.41 o                         
   4  15   3        157.93        217.25        15.79 o                         
   5  15   3          5.89          4.52        13.67 o                         
   6  15   3         20.00         25.13        12.18 o                         
   7  15   3         75.26         67.64         5.74 o                         
  -6  16   3         64.46         53.77         5.92 o                         
  -5  16   3         15.94         11.14         8.27 o                         
  -4  16   3         28.48         26.83         5.38 o                         
  -3  16   3          0.17         -0.09         4.62 o                         
  -2  16   3          0.76          2.24         4.10 o                         
  -1  16   3          3.10          4.96         5.26 o                         
   0  16   3         51.31         48.13         9.33 o                         
   1  16   3        133.78        134.35         9.24 o                         
   2  16   3        172.18        177.23         8.56 o                         
   3  16   3          0.00          8.10        10.28 o                         
   4  16   3         28.79         11.04         9.57 o                         
   5  16   3          0.07          4.14        10.93 o                         
   6  16   3         32.27         13.46         9.45 o                         
  -5  17   3          7.53          9.74         6.45 o                         
  -4  17   3         26.56         27.91         7.56 o                         
  -3  17   3          9.37         16.87         9.18 o                         
  -2  17   3          0.01         -3.01         4.11 o                         
  -1  17   3          2.95          4.13         3.56 o                         
   0  17   3          5.47         -1.30         4.90 o                         
   1  17   3          8.85          0.91         4.95 o                         
   2  17   3         18.93         19.26         6.21 o                         
   3  17   3         84.25         77.06         8.01 o                         
   4  17   3         18.26         11.54         6.58 o                         
 -14   0   4         41.79         44.14         4.93 o                         
 -13   0   4        109.39        120.76         7.39 o                         
 -12   0   4          1.63          4.19         7.97 o                         
 -11   0   4        530.53        571.61        16.39 o                         
 -10   0   4       1291.70       1246.18        46.88 o                         
  -9   0   4       1876.72       1903.35        41.74 o                         
  -8   0   4         38.49         46.34         6.18 o                         
  -7   0   4       1040.12       1000.15        22.64 o                         
  -6   0   4       2852.06       2978.73        71.41 o                         
  -5   0   4        173.35        139.97         9.54 o                         
  -4   0   4       1057.87       1050.40        49.48 o                         
  -3   0   4         45.61         41.44         6.76 o                         
  -2   0   4          1.57         -0.98         5.91 o                         
  -1   0   4        436.95        417.47        12.75 o                         
   0   0   4        606.36        599.12        14.76 o                         
   1   0   4          4.40          3.20         6.93 o                         
   2   0   4       1367.68       1429.51        25.64 o                         
   3   0   4       1555.50       1511.92        24.92 o                         
   4   0   4         51.84         60.34         5.82 o                         
   5   0   4        279.08        326.23         8.72 o                         
   6   0   4        484.86        477.77        21.44 o                         
   7   0   4         48.81         52.12         7.11 o                         
   8   0   4        116.79        100.11         7.91 o                         
   9   0   4          0.45         -7.22         7.22 o                         
  10   0   4         97.52         66.26         7.20 o                         
  11   0   4        125.14        120.33        32.96 o                         
  12   0   4         99.35         99.56        11.01 o                         
  13   0   4        195.58        174.56        11.07 o                         
  14   0   4          0.03         -2.72         5.76 o                         
 -14   1   4         25.03         28.34         3.46 o                         
 -13   1   4          9.93         10.11         4.31 o                         
 -12   1   4         26.32         26.81         5.09 o                         
 -11   1   4          6.24          6.42         4.49 o                         
 -10   1   4        517.06        527.34        11.55 o                         
  -9   1   4        619.72        621.39        16.66 o                         
  -8   1   4         35.45         47.30         4.50 o                         
  -7   1   4        497.80        473.32         9.51 o                         
  -6   1   4         93.76         95.89         4.47 o                         
  -5   1   4       1021.36       1049.29        23.65 o                         
  -4   1   4        149.81        158.11         7.76 o                         
  -3   1   4       1432.01       1369.34        29.89 o                         
  -2   1   4        512.19        533.76        12.77 o                         
  -1   1   4        201.48        202.19         7.35 o                         
   0   1   4         40.24         48.41         3.89 o                         
   1   1   4          4.44          3.80         4.42 o                         
   2   1   4          3.80         -1.04         5.42 o                         
   3   1   4       1156.97       1171.33        18.57 o                         
   4   1   4         47.64         54.07         5.55 o                         
   5   1   4         20.12         22.62         3.94 o                         
   6   1   4        588.63        597.43        10.43 o                         
   7   1   4        302.71        295.37         7.05 o                         
   8   1   4          9.67         15.26         5.37 o                         
   9   1   4         24.85         31.30         5.08 o                         
  10   1   4          0.50          1.96         5.69 o                         
  11   1   4          3.77         29.76        25.71 o                         
  12   1   4          0.06         -6.08         6.91 o                         
  13   1   4          0.27          2.45         5.18 o                         
  14   1   4          8.29         -2.63         3.93 o                         
 -14   2   4          1.36          6.89         3.83 o                         
 -13   2   4         21.30         28.06         4.47 o                         
 -12   2   4        131.26        150.26         6.59 o                         
 -11   2   4        100.69        108.78         6.24 o                         
 -10   2   4         99.69        107.67         5.85 o                         
  -9   2   4        175.32        183.24         7.31 o                         
  -8   2   4        165.50        157.31         5.26 o                         
  -7   2   4        157.64        145.93         4.75 o                         
  -6   2   4         32.73         34.15         3.97 o                         
  -5   2   4          2.74         10.51         6.06 o                         
  -4   2   4       1085.74       1090.46       100.65 o                         
  -3   2   4        210.58        225.87         8.87 o                         
  -2   2   4        170.78        180.79         6.08 o                         
  -1   2   4        750.09        721.09        16.82 o                         
   0   2   4        249.68        249.87         8.98 o                         
   1   2   4       4523.58       4541.78        76.51 o                         
   2   2   4        552.81        637.73        13.41 o                         
   3   2   4          0.10         -1.83         3.90 o                         
   4   2   4        321.57        320.53         7.59 o                         
   5   2   4        905.79        955.64        12.73 o                         
   6   2   4        128.91        130.90         5.29 o                         
   7   2   4          1.26         -1.23         4.79 o                         
   8   2   4        461.10        455.64         9.58 o                         
   9   2   4        281.92        267.19         6.73 o                         
  10   2   4         66.99         45.36         4.90 o                         
  11   2   4         55.34         44.82         7.45 o                         
  12   2   4          5.38         12.19         8.95 o                         
  13   2   4          0.02          8.60         4.31 o                         
  14   2   4          4.63         -1.96         5.25 o                         
 -14   3   4         30.81         22.30         4.34 o                         
 -13   3   4          0.01         -2.39         4.62 o                         
 -12   3   4         69.43         80.56         5.74 o                         
 -11   3   4         43.27         36.03         5.63 o                         
 -10   3   4         25.85         26.98         4.75 o                         
  -9   3   4         15.98         16.04         5.39 o                         
  -8   3   4         59.99         64.01         4.21 o                         
  -7   3   4         69.37         72.57         3.66 o                         
  -6   3   4        769.11        831.72        14.67 o                         
  -5   3   4       2675.42       2777.74        68.03 o                         
  -4   3   4        287.18        316.75         9.74 o                         
  -3   3   4         63.02         62.00         7.35 o                         
  -2   3   4       3141.41       3149.29        53.11 o                         
  -1   3   4       1708.38       1836.04        45.38 o                         
   0   3   4         18.47         21.31         5.68 o                         
   1   3   4        107.96        120.12         5.82 o                         
   2   3   4         94.33         97.99         6.63 o                         
   3   3   4        399.76        396.42         8.85 o                         
   4   3   4          2.16         -0.18         4.60 o                         
   5   3   4       2593.28       2634.20        33.91 o                         
   6   3   4        118.18        128.82         5.08 o                         
   7   3   4          3.10          4.44         4.53 o                         
   8   3   4         10.71          4.23         4.93 o                         
   9   3   4         92.68        105.38         5.04 o                         
  10   3   4         30.21         31.75         5.63 o                         
  11   3   4         33.81         33.54        17.86 o                         
  12   3   4         56.71         49.88         7.41 o                         
  13   3   4          0.78          0.84         4.06 o                         
 -14   4   4          0.87         -3.00         8.97 o                         
 -13   4   4          0.23          9.27         5.22 o                         
 -12   4   4          7.50          6.05         4.92 o                         
 -11   4   4          5.41          7.23         5.45 o                         
 -10   4   4        205.04        185.34        10.64 o                         
  -9   4   4        531.12        572.19        12.34 o                         
  -8   4   4         41.90         47.63         6.63 o                         
  -7   4   4        137.79        137.99         5.00 o                         
  -6   4   4        113.32        105.28         4.57 o                         
  -5   4   4          5.95         14.12         4.17 o                         
  -4   4   4        299.01        311.78         9.98 o                         
  -3   4   4         68.88         60.96         4.41 o                         
  -2   4   4         16.53         12.79         4.06 o                         
  -1   4   4         11.63         11.45         3.97 o                         
   0   4   4       1772.18       1815.67        28.88 o                         
   1   4   4       1089.22       1040.28        17.85 o                         
   2   4   4       1186.70       1280.93        21.15 o                         
   3   4   4         46.37         54.93         5.06 o                         
   4   4   4          1.55          1.24         3.43 o                         
   5   4   4         25.13         27.53         3.54 o                         
   6   4   4          0.95         -0.02         3.79 o                         
   7   4   4        228.29        222.85         5.30 o                         
   8   4   4        168.85        168.02         5.58 o                         
   9   4   4          6.27         11.54         4.32 o                         
  10   4   4          0.59         -0.56         5.68 o                         
  11   4   4          7.77         14.95         7.80 o                         
  12   4   4         89.32         92.68         6.47 o                         
  13   4   4         57.36         47.20        10.03 o                         
 -14   5   4          0.63          3.44         7.81 o                         
 -13   5   4         27.21         20.50         5.05 o                         
 -12   5   4          4.13          2.76         6.36 o                         
 -11   5   4        168.01        144.53        20.39 o                         
 -10   5   4        257.57        252.46        12.46 o                         
  -9   5   4          0.10         -5.10         5.22 o                         
  -8   5   4        116.10        112.01         8.77 o                         
  -7   5   4         32.55         37.85         5.12 o                         
  -6   5   4        256.85        266.66         5.60 o                         
  -5   5   4          0.39          2.16         3.55 o                         
  -4   5   4        310.84        265.43         6.01 o                         
  -3   5   4          5.71          8.02         3.62 o                         
  -2   5   4         65.04         65.15         4.76 o                         
  -1   5   4         93.50         77.05         4.31 o                         
   0   5   4       5904.84       6265.38        95.91 o                         
   1   5   4       2102.08       2242.34        47.81 o                         
   2   5   4        613.70        607.58        11.36 o                         
   3   5   4         32.18         34.40         4.13 o                         
   4   5   4         54.06         59.15         4.86 o                         
   5   5   4          2.71          5.56         3.39 o                         
   6   5   4        670.34        663.57        10.13 o                         
   7   5   4        963.08        981.68        13.69 o                         
   8   5   4         45.51         51.13         4.94 o                         
   9   5   4         53.10         73.84         5.41 o                         
  10   5   4        125.50        129.90         8.41 o                         
  11   5   4        123.73        119.06         6.46 o                         
  12   5   4         10.76         12.38         5.59 o                         
  13   5   4         35.97         31.00         3.99 o                         
 -13   6   4        113.28        136.46        19.99 o                         
 -12   6   4          0.24         -3.08         6.41 o                         
 -11   6   4         22.94         21.06         7.52 o                         
 -10   6   4          0.02          5.43        11.51 o                         
  -9   6   4         48.24         47.06         6.24 o                         
  -8   6   4        111.00        114.85         5.98 o                         
  -7   6   4          5.56          7.33         5.09 o                         
  -6   6   4        469.87        457.53         7.23 o                         
  -5   6   4        201.25        203.96         5.34 o                         
  -4   6   4        124.10        124.73         3.71 o                         
  -3   6   4         40.14         47.35         3.21 o                         
  -2   6   4        968.17        971.60        13.82 o                         
  -1   6   4          1.13          0.23         3.58 o                         
   0   6   4        233.23        225.96         7.47 o                         
   1   6   4          5.84          4.05         4.11 o                         
   2   6   4        209.49        214.32         5.55 o                         
   3   6   4         24.87         28.30         2.43 o                         
   4   6   4        113.66        110.64         3.55 o                         
   5   6   4        224.49        210.65         4.80 o                         
   6   6   4         26.17         24.41         4.72 o                         
   7   6   4       1722.12       1673.49        20.72 o                         
   8   6   4         65.41         67.71         4.35 o                         
   9   6   4         71.42         94.44         7.02 o                         
  10   6   4         28.57         25.91         6.25 o                         
  11   6   4          0.00          6.20         5.46 o                         
  12   6   4          0.00          2.32         4.28 o                         
  13   6   4         77.51         47.20         4.31 o                         
 -13   7   4         72.89         70.98        17.32 o                         
 -12   7   4        117.93        126.35         5.98 o                         
 -11   7   4         45.91         44.79         5.95 o                         
 -10   7   4         29.19         23.62        11.69 o                         
  -9   7   4        251.32        229.84        10.44 o                         
  -8   7   4         25.56         17.97         6.23 o                         
  -7   7   4        247.53        241.39         7.46 o                         
  -6   7   4        457.37        470.22        10.78 o                         
  -5   7   4         32.99         41.81         3.72 o                         
  -4   7   4          1.38         -1.38         3.02 o                         
  -3   7   4         91.94         79.66         6.80 o                         
  -2   7   4         36.69         22.03         3.95 o                         
  -1   7   4         58.90         51.47         2.94 o                         
   0   7   4         63.07         59.10         2.99 o                         
   1   7   4        548.21        543.88        11.94 o                         
   2   7   4        162.62        157.24         4.58 o                         
   3   7   4        321.38        309.62         5.30 o                         
   4   7   4         57.52         49.40         3.76 o                         
   5   7   4        448.98        417.62         7.57 o                         
   6   7   4        258.87        268.25         6.00 o                         
   7   7   4         22.81         26.60         4.63 o                         
   8   7   4         23.53         26.89         5.19 o                         
   9   7   4          0.06         -0.20         6.37 o                         
  10   7   4         56.45         69.78         7.65 o                         
  11   7   4         30.18         42.78         4.72 o                         
  12   7   4          0.07          1.55         4.04 o                         
 -13   8   4          0.58          9.35         5.88 o                         
 -12   8   4         60.54         76.75         6.03 o                         
 -11   8   4        390.21        440.53        17.43 o                         
 -10   8   4         11.48          6.80         5.88 o                         
  -9   8   4        406.77        398.01        11.00 o                         
  -8   8   4         84.01         71.25         6.35 o                         
  -7   8   4          0.01          2.83         5.91 o                         
  -6   8   4         36.88         37.23         4.47 o                         
  -5   8   4        961.43        960.14        14.94 o                         
  -4   8   4          2.28          0.98         3.94 o                         
  -3   8   4         13.92         12.97         3.84 o                         
  -2   8   4         67.89         97.41         6.45 o                         
  -1   8   4         23.08         17.03         3.77 o                         
   0   8   4         32.01         38.76         4.04 o                         
   1   8   4        213.34        196.64         5.67 o                         
   2   8   4         31.27         27.06         4.44 o                         
   3   8   4          0.01          2.84         4.86 o                         
   4   8   4       1046.70       1027.45        14.82 o                         
   5   8   4        652.98        656.96        14.19 o                         
   6   8   4          5.76          6.03         4.32 o                         
   7   8   4         67.67         66.71         4.41 o                         
   8   8   4         54.23         54.88         7.56 o                         
   9   8   4         14.85          5.98        11.21 o                         
  10   8   4         11.76         13.25         5.07 o                         
  11   8   4         90.06        110.47         6.01 o                         
  12   8   4         29.81         14.92         5.37 o                         
 -12   9   4          0.17         14.18         7.02 o                         
 -11   9   4         24.64         34.83         5.51 o                         
 -10   9   4          8.43         12.87         5.77 o                         
  -9   9   4        458.67        454.80        13.14 o                         
  -8   9   4          1.03         -0.18         5.71 o                         
  -7   9   4        123.86        120.33         6.43 o                         
  -6   9   4          7.80         12.23         4.52 o                         
  -5   9   4        436.03        441.98         8.90 o                         
  -4   9   4        804.12        802.72        12.61 o                         
  -3   9   4         79.51         81.51         4.94 o                         
  -2   9   4        333.61        323.50         8.55 o                         
  -1   9   4        203.94        201.41         5.49 o                         
   0   9   4         69.59         75.71         4.78 o                         
   1   9   4        148.79        139.79         5.45 o                         
   2   9   4        525.51        545.89         9.64 o                         
   3   9   4         15.39         12.11         5.34 o                         
   4   9   4         10.27         10.10         3.99 o                         
   5   9   4        471.14        475.74         8.96 o                         
   6   9   4        115.40        104.23         4.98 o                         
   7   9   4          0.01          6.99         3.92 o                         
   8   9   4        720.69        813.26        16.78 o                         
   9   9   4         79.98         84.00         5.76 o                         
  10   9   4         35.17         34.69         6.18 o                         
  11   9   4         93.08         81.77         7.86 o                         
  12   9   4          0.00         -7.43         7.43 o                         
 -12  10   4        117.04        110.58         7.66 o                         
 -11  10   4          7.06         11.94         7.91 o                         
 -10  10   4        169.32        165.00         9.49 o                         
  -9  10   4         40.89         48.53         7.26 o                         
  -8  10   4          0.28          3.98         5.43 o                         
  -7  10   4          4.78          0.69         5.22 o                         
  -6  10   4          3.10          3.24         4.56 o                         
  -5  10   4         58.52         58.99         4.96 o                         
  -4  10   4        409.68        394.25        11.71 o                         
  -3  10   4         41.62         49.47         5.27 o                         
  -2  10   4         26.78         23.16         4.58 o                         
  -1  10   4        110.83        112.04         6.89 o                         
   0  10   4        623.72        615.56        11.56 o                         
   1  10   4          0.54         -1.59         4.67 o                         
   2  10   4          3.65          1.47         4.51 o                         
   3  10   4         11.56         13.45         5.43 o                         
   4  10   4        554.66        592.12        14.16 o                         
   5  10   4        110.68        116.89         9.26 o                         
   6  10   4        101.00        108.53         5.90 o                         
   7  10   4         13.24         22.20         7.09 o                         
   8  10   4         37.31         44.54         8.64 o                         
   9  10   4        131.16        152.91         7.38 o                         
  10  10   4         15.21         18.70         7.56 o                         
  11  10   4        103.15         89.25         8.25 o                         
 -11  11   4         50.88         60.81         7.41 o                         
 -10  11   4        184.11        180.83        15.01 o                         
  -9  11   4         15.86         13.79        15.40 o                         
  -8  11   4        545.38        557.32        19.71 o                         
  -7  11   4        158.31        179.75        28.35 o                         
  -6  11   4         85.22         83.95         5.40 o                         
  -5  11   4         39.82         47.30         5.44 o                         
  -4  11   4        107.87         96.69         4.75 o                         
  -3  11   4        595.75        619.01        16.96 o                         
  -2  11   4        438.63        408.06         9.15 o                         
  -1  11   4        140.65        114.40         6.73 o                         
   0  11   4         69.27         52.43         5.15 o                         
   1  11   4        925.55        920.41        14.22 o                         
   2  11   4         43.29         62.74         4.99 o                         
   3  11   4         35.19         24.14         5.01 o                         
   4  11   4         15.53         27.15         5.92 o                         
   5  11   4        100.68         97.64         6.96 o                         
   6  11   4         66.27         87.42         6.33 o                         
   7  11   4         55.78         65.44         7.94 o                         
   8  11   4        197.36        221.08         8.35 o                         
   9  11   4        165.26        178.67         6.21 o                         
  10  11   4         17.43         20.74         5.11 o                         
 -10  12   4          6.04         -4.83         8.67 o                         
  -9  12   4         60.58         78.68        11.81 o                         
  -8  12   4        134.67        143.05         8.62 o                         
  -7  12   4         31.70         39.81         6.03 o                         
  -6  12   4         61.87         64.34         6.09 o                         
  -5  12   4         93.13         89.15         6.61 o                         
  -4  12   4         30.64         33.89         5.59 o                         
  -3  12   4         69.27         67.05         4.92 o                         
  -2  12   4        221.17        203.73         7.71 o                         
  -1  12   4        328.75        323.27         8.95 o                         
   0  12   4        205.90        199.45         6.41 o                         
   1  12   4          1.13          5.76         4.49 o                         
   2  12   4        251.41        255.87         7.64 o                         
   3  12   4         38.49         37.58         4.70 o                         
   4  12   4        803.47        829.56        18.42 o                         
   5  12   4          1.97         25.08         8.72 o                         
   6  12   4         84.89         90.51         5.94 o                         
   7  12   4         47.02         45.33         9.98 o                         
   8  12   4         52.48         53.20         4.94 o                         
   9  12   4          2.99         14.82         6.94 o                         
  10  12   4        100.06         62.52         7.38 o                         
  -9  13   4        105.09        122.43        10.43 o                         
  -8  13   4        401.44        448.00        22.41 o                         
  -7  13   4        102.04        121.15        13.23 o                         
  -6  13   4         16.17         19.65         6.43 o                         
  -5  13   4          6.68         13.15         6.34 o                         
  -4  13   4          1.99         13.40        10.50 o                         
  -3  13   4          9.48          7.45         5.40 o                         
  -2  13   4        498.47        519.98        15.15 o                         
  -1  13   4         81.60         88.61         8.99 o                         
   0  13   4          0.37          2.48         5.35 o                         
   1  13   4         23.67         25.16         5.17 o                         
   2  13   4          1.36         -3.84         4.98 o                         
   3  13   4          0.16         -4.47         6.44 o                         
   4  13   4         10.99         22.68         5.91 o                         
   5  13   4         76.75         68.66         5.81 o                         
   6  13   4          7.70         11.47         5.36 o                         
   7  13   4         40.90         34.47         4.38 o                         
   8  13   4         57.22         67.49         4.64 o                         
   9  13   4        195.29        155.36         6.61 o                         
  -8  14   4        264.54        288.71        10.41 o                         
  -7  14   4          6.65         13.34         9.81 o                         
  -6  14   4          0.71          6.37        10.92 o                         
  -5  14   4          5.08         15.48         6.97 o                         
  -4  14   4          4.67          9.57         6.83 o                         
  -3  14   4        329.26        336.72        12.21 o                         
  -2  14   4        222.40        243.61         9.38 o                         
  -1  14   4         24.70         24.18         5.95 o                         
   0  14   4         24.22         19.40         6.25 o                         
   1  14   4          8.56         14.52         6.01 o                         
   2  14   4          8.26         16.61         6.36 o                         
   3  14   4          1.94          8.53         5.99 o                         
   4  14   4         33.42         26.66         5.76 o                         
   5  14   4          3.49         11.66         6.35 o                         
   6  14   4         45.93         43.80         4.95 o                         
   7  14   4         57.73         47.44         4.83 o                         
   8  14   4         61.35         44.44         9.92 o                         
  -7  15   4         60.95         48.72         8.08 o                         
  -6  15   4         30.94         55.20         9.50 o                         
  -5  15   4          2.76          7.19         5.35 o                         
  -4  15   4          5.94          6.64         6.52 o                         
  -3  15   4        193.29        211.19         7.61 o                         
  -2  15   4         15.20         19.47         5.22 o                         
  -1  15   4         12.00          8.77         4.83 o                         
   0  15   4          4.93          7.02         6.06 o                         
   1  15   4          0.41         -0.36         7.84 o                         
   2  15   4          0.57         -7.49         7.49 o                         
   3  15   4         15.37          4.68        13.06 o                         
   4  15   4          0.19          1.51        12.07 o                         
   5  15   4         29.58         37.46         8.73 o                         
   6  15   4         11.68         13.01         6.91 o                         
   7  15   4          3.83          4.38         8.07 o                         
  -6  16   4          9.22          5.62         4.65 o                         
  -5  16   4          0.09         -1.64         5.62 o                         
  -4  16   4        249.38        277.00        16.13 o                         
  -3  16   4         20.09         30.43         5.12 o                         
  -2  16   4         54.58         47.29         6.71 o                         
  -1  16   4         86.19        100.79         5.92 o                         
   0  16   4         33.91         35.17         5.21 o                         
   1  16   4          1.12         20.20         6.56 o                         
   2  16   4         73.26         74.63         7.40 o                         
   3  16   4         14.07         11.33        11.07 o                         
   4  16   4         11.01          0.63         9.63 o                         
   5  16   4          4.05         -0.71         3.48 o                         
  -3  17   4        289.25        242.46        13.01 o                         
  -2  17   4        227.32        150.92        28.27 o                         
  -1  17   4         78.16         69.60         6.85 o                         
   0  17   4         96.31         70.19        14.32 o                         
   1  17   4         18.71         11.04        10.52 o                         
   2  17   4        201.26        134.61        11.34 o                         
   3  17   4         95.64         30.58         5.94 o                         
 -14   1   5          0.05         11.07         5.81 o                         
 -13   1   5          0.19         -3.56         5.81 o                         
 -12   1   5         28.25         27.22         4.58 o                         
 -11   1   5        263.54        239.58         8.73 o                         
 -10   1   5       1060.12       1081.73        33.82 o                         
  -9   1   5         46.14         62.07         4.79 o                         
  -8   1   5          1.39          5.51         4.99 o                         
  -7   1   5          6.41          1.26         4.44 o                         
  -6   1   5        239.73        237.49         7.28 o                         
  -5   1   5          0.77         -0.76         7.14 o                         
  -4   1   5       1785.24       1924.92        48.91 o                         
  -3   1   5         16.53         21.69         7.13 o                         
  -2   1   5         19.39         14.16         6.45 o                         
  -1   1   5        306.30        303.43         7.45 o                         
   0   1   5         22.55         17.18         4.09 o                         
   1   1   5        198.05        212.59         6.72 o                         
   2   1   5        363.77        340.08         9.25 o                         
   3   1   5        121.45        135.68         5.85 o                         
   4   1   5        558.35        581.27        10.06 o                         
   5   1   5        515.25        495.32         8.23 o                         
   6   1   5         52.94         50.68         5.13 o                         
   7   1   5         10.52          0.83         5.45 o                         
   8   1   5        121.24        107.62         6.12 o                         
   9   1   5          1.99          4.58         7.08 o                         
  10   1   5         13.29         -7.05         7.05 o                         
  11   1   5        109.60         97.23         5.59 o                         
  12   1   5         34.92         16.21         4.29 o                         
  13   1   5         38.05         28.61         7.24 o                         
 -14   2   5          2.05         10.43         4.66 o                         
 -13   2   5          5.41          9.49         9.43 o                         
 -12   2   5         14.14         20.36         4.08 o                         
 -11   2   5          4.32         14.31         6.49 o                         
 -10   2   5         49.03         58.54         4.82 o                         
  -9   2   5        599.99        573.91        11.76 o                         
  -8   2   5         68.32         65.54         4.55 o                         
  -7   2   5          9.29          9.73         4.86 o                         
  -6   2   5        289.37        289.55         7.06 o                         
  -5   2   5        531.32        491.30        10.47 o                         
  -4   2   5         10.95         10.47         4.59 o                         
  -3   2   5        136.96        149.72         8.33 o                         
  -2   2   5         14.22         21.98         7.53 o                         
  -1   2   5        224.05        245.47         8.12 o                         
   0   2   5         20.10         13.84         5.36 o                         
   1   2   5         16.21         18.72         6.39 o                         
   2   2   5          7.02          9.96         7.44 o                         
   3   2   5        262.59        269.34         5.73 o                         
   4   2   5        735.09        783.89        12.06 o                         
   5   2   5        376.91        399.83         6.58 o                         
   6   2   5          0.01          0.93         5.04 o                         
   7   2   5         88.14         90.64         5.19 o                         
   8   2   5          0.01          7.48         4.57 o                         
   9   2   5         11.17         10.09         4.68 o                         
  10   2   5          1.54         11.40         7.36 o                         
  11   2   5         21.62         18.33         7.36 o                         
  12   2   5         97.09         56.74         5.86 o                         
  13   2   5          1.64          3.65         4.21 o                         
 -14   3   5          2.56         -4.18         8.11 o                         
 -13   3   5          9.11          3.71         6.46 o                         
 -12   3   5         41.35         37.21        10.95 o                         
 -11   3   5          4.09          3.53         5.73 o                         
 -10   3   5        148.81        140.74         5.99 o                         
  -9   3   5         25.87         36.50         4.89 o                         
  -8   3   5         36.33         43.71         4.18 o                         
  -7   3   5         21.40         24.93         4.21 o                         
  -6   3   5        295.81        308.69         7.15 o                         
  -5   3   5         95.08        100.21         5.05 o                         
  -4   3   5         18.54         18.10         3.88 o                         
  -3   3   5         12.92          8.54         6.81 o                         
  -2   3   5        255.42        271.49         9.36 o                         
  -1   3   5        450.44        438.49        10.27 o                         
   0   3   5        224.54        242.70         8.82 o                         
   1   3   5         57.69         59.68         6.85 o                         
   2   3   5        842.45        848.02        19.02 o                         
   3   3   5          0.93          1.80         3.68 o                         
   4   3   5          0.04          3.25         3.91 o                         
   5   3   5        125.42        150.68         4.88 o                         
   6   3   5          0.27         -4.75         4.75 o                         
   7   3   5        181.48        208.60         5.97 o                         
   8   3   5        282.02        282.21         6.91 o                         
   9   3   5         68.13         71.84         4.84 o                         
  10   3   5         10.33          0.65         5.97 o                         
  11   3   5         14.75         -3.43         7.40 o                         
  12   3   5         11.35          5.17         6.40 o                         
  13   3   5         80.18         34.34         5.15 o                         
 -13   4   5          5.28         10.07         6.19 o                         
 -12   4   5          1.31         12.81         9.18 o                         
 -11   4   5          1.64         -2.05        10.69 o                         
 -10   4   5         32.10         45.20         5.77 o                         
  -9   4   5        102.97         92.73         5.90 o                         
  -8   4   5          5.52          6.44         4.28 o                         
  -7   4   5        354.32        332.41         7.51 o                         
  -6   4   5         14.82         11.04         4.80 o                         
  -5   4   5          9.17          6.10         3.75 o                         
  -4   4   5         90.49         84.60         4.25 o                         
  -3   4   5         20.17         16.26         3.95 o                         
  -2   4   5         32.84         34.86         6.80 o                         
  -1   4   5       2885.94       2962.30        55.89 o                         
   0   4   5       3507.16       3707.01        69.29 o                         
   1   4   5         55.18         53.12         5.73 o                         
   2   4   5       1385.91       1427.52        22.22 o                         
   3   4   5        103.58        105.33         3.88 o                         
   4   4   5        274.05        271.19         5.20 o                         
   5   4   5        525.87        510.94         9.09 o                         
   6   4   5        183.32        189.19         5.65 o                         
   7   4   5         30.76         23.23         4.71 o                         
   8   4   5       1106.60       1030.56        18.52 o                         
   9   4   5        631.70        632.27        26.75 o                         
  10   4   5          9.13          2.87         6.29 o                         
  11   4   5          0.49          2.83         5.87 o                         
  12   4   5         44.63         34.51         5.52 o                         
 -13   5   5          6.11         -2.55         6.74 o                         
 -12   5   5         13.89         15.68         6.37 o                         
 -11   5   5         30.78         47.17        15.13 o                         
 -10   5   5         24.19         20.07         5.92 o                         
  -9   5   5        185.30        204.39         8.75 o                         
  -8   5   5        143.08        129.99         8.12 o                         
  -7   5   5         40.02         51.96         7.19 o                         
  -6   5   5          7.47          8.76         4.92 o                         
  -5   5   5          0.45         -1.01         3.83 o                         
  -4   5   5         86.31         99.90         4.30 o                         
  -3   5   5        151.48        146.73         4.81 o                         
  -2   5   5        110.48         89.69         4.02 o                         
  -1   5   5        179.28        166.29         4.61 o                         
   0   5   5       1698.19       1705.64        27.50 o                         
   1   5   5       1111.85       1175.05        26.19 o                         
   2   5   5          5.05          4.73         3.44 o                         
   3   5   5        520.75        515.82        10.66 o                         
   4   5   5         24.05         21.43         3.29 o                         
   5   5   5         30.59         32.11         3.96 o                         
   6   5   5         44.68         40.94         5.68 o                         
   7   5   5        628.81        600.68        12.34 o                         
   8   5   5         41.20         38.44         4.76 o                         
   9   5   5         79.82         79.42         6.33 o                         
  10   5   5         68.35         62.19         5.82 o                         
  11   5   5          5.00         11.33         5.59 o                         
  12   5   5          2.54          7.54         3.72 o                         
 -13   6   5          0.12         -1.31         9.21 o                         
 -12   6   5         20.83         11.39         8.53 o                         
 -11   6   5         10.29         19.49        14.88 o                         
 -10   6   5          3.67         -0.26         6.76 o                         
  -9   6   5        134.48        132.30         7.70 o                         
  -8   6   5         57.45         53.36         5.66 o                         
  -7   6   5        107.03         90.91         5.12 o                         
  -6   6   5        143.61        127.33         5.46 o                         
  -5   6   5         13.13         17.52         3.88 o                         
  -4   6   5        724.69        752.45        12.00 o                         
  -3   6   5          7.04          9.50         3.60 o                         
  -2   6   5        253.27        302.07         5.98 o                         
  -1   6   5        293.27        269.30         4.42 o                         
   0   6   5        294.68        265.52         4.96 o                         
   1   6   5         11.79         11.70         2.38 o                         
   2   6   5         68.44         74.91         2.65 o                         
   3   6   5        201.23        207.77         4.59 o                         
   4   6   5         45.38         37.60         3.85 o                         
   5   6   5        237.62        223.01         7.09 o                         
   6   6   5         31.22         40.11         4.93 o                         
   7   6   5        106.56        116.81         5.75 o                         
   8   6   5         56.73         67.88         5.66 o                         
   9   6   5          0.01         -4.84         5.98 o                         
  10   6   5         26.87         22.01         4.75 o                         
  11   6   5          0.71         -3.69         3.94 o                         
  12   6   5         31.41         30.49         4.94 o                         
 -12   7   5          0.05          6.48         7.86 o                         
 -11   7   5         21.71         13.23         9.04 o                         
 -10   7   5          1.18          5.21         5.53 o                         
  -9   7   5         18.33         16.21         5.09 o                         
  -8   7   5         18.46         21.92         5.95 o                         
  -7   7   5        268.88        246.19        14.05 o                         
  -6   7   5        195.64        224.87         6.06 o                         
  -5   7   5          0.37          0.05         3.88 o                         
  -4   7   5         73.44         68.12         4.04 o                         
  -3   7   5         21.82         18.20         3.31 o                         
  -2   7   5          0.44          4.69         3.24 o                         
  -1   7   5        316.05        328.46         5.48 o                         
   0   7   5          2.69          2.72         2.72 o                         
   1   7   5          7.26          5.07         2.65 o                         
   2   7   5        379.79        374.41         6.46 o                         
   3   7   5          0.88          5.03         3.92 o                         
   4   7   5          9.54          9.72         4.18 o                         
   5   7   5        143.99        240.19        38.45 o                         
   6   7   5        288.49        259.94         6.18 o                         
   7   7   5         41.46         27.25         4.26 o                         
   8   7   5          6.42         13.39         6.41 o                         
   9   7   5         98.96         97.88         6.49 o                         
  10   7   5          5.53          4.34         6.55 o                         
  11   7   5          5.54         14.19         5.43 o                         
  12   7   5         61.38         56.76         8.77 o                         
 -12   8   5        128.26        123.06        11.58 o                         
 -11   8   5          1.70          2.63         5.88 o                         
 -10   8   5          5.85          1.58         8.27 o                         
  -9   8   5          3.85          1.61         5.91 o                         
  -8   8   5         47.17         50.13         6.11 o                         
  -7   8   5        241.21        237.89         8.96 o                         
  -6   8   5          1.43          5.85         6.04 o                         
  -5   8   5        620.43        616.89        11.78 o                         
  -4   8   5         77.58         92.74         5.04 o                         
  -3   8   5          5.59          1.81         4.15 o                         
  -2   8   5       1400.23       1366.75        29.24 o                         
  -1   8   5        150.03        149.88         4.91 o                         
   0   8   5        270.90        248.55         5.44 o                         
   1   8   5         36.13         32.81         3.97 o                         
   2   8   5        262.90        262.41         6.07 o                         
   3   8   5          0.33         -0.09         4.02 o                         
   4   8   5        166.88        160.31         6.72 o                         
   5   8   5         84.40         81.93         5.50 o                         
   6   8   5        572.64        601.49        12.81 o                         
   7   8   5        100.55         95.70         6.73 o                         
   8   8   5         51.51         50.42         8.71 o                         
   9   8   5          2.34         14.33         5.32 o                         
  10   8   5        230.08        248.29         7.82 o                         
  11   8   5         20.51         21.17         4.84 o                         
 -11   9   5         52.47         56.35         5.45 o                         
 -10   9   5          0.08          6.67         6.14 o                         
  -9   9   5         71.61         92.63         6.47 o                         
  -8   9   5        392.94        422.46        30.25 o                         
  -7   9   5          5.77          7.97         6.11 o                         
  -6   9   5         56.80         53.41         5.86 o                         
  -5   9   5          6.29          2.29         4.69 o                         
  -4   9   5        187.72        186.22         5.88 o                         
  -3   9   5        153.26        150.25         5.76 o                         
  -2   9   5       2265.26       2154.53        53.13 o                         
  -1   9   5          2.50          1.77         4.50 o                         
   0   9   5        126.06        114.59         5.11 o                         
   1   9   5        121.45        136.74         4.91 o                         
   2   9   5         11.02         11.53         4.46 o                         
   3   9   5        491.79        484.15        13.11 o                         
   4   9   5        287.15        286.76        10.12 o                         
   5   9   5         40.25         28.14         6.07 o                         
   6   9   5          5.17          6.57         4.67 o                         
   7   9   5        409.79        451.51        13.47 o                         
   8   9   5         92.36        100.78         7.04 o                         
   9   9   5         95.17        114.19         9.31 o                         
  10   9   5         73.49         80.82         7.01 o                         
  11   9   5        137.17         92.74         4.73 o                         
 -11  10   5         19.60         22.48         6.59 o                         
 -10  10   5         74.78         91.70         8.83 o                         
  -9  10   5          5.05         20.68         5.06 o                         
  -8  10   5         91.68         78.66         7.21 o                         
  -7  10   5         42.65         29.15         7.88 o                         
  -6  10   5         60.41         72.24         7.19 o                         
  -5  10   5        118.80        130.11         6.84 o                         
  -4  10   5         79.56         74.02         5.27 o                         
  -3  10   5        286.42        288.93         8.29 o                         
  -2  10   5       1049.08       1088.47        26.90 o                         
  -1  10   5        202.93        200.80         6.48 o                         
   0  10   5        196.84        178.89         5.19 o                         
   1  10   5          0.03         78.47        19.04 o                         
   2  10   5         91.67         74.60         4.95 o                         
   3  10   5         17.02         19.60         4.64 o                         
   4  10   5        172.39        175.37         7.49 o                         
   5  10   5         63.83         75.08         6.23 o                         
   6  10   5        137.99        155.56         6.91 o                         
   7  10   5         64.21         64.83         6.52 o                         
   8  10   5          1.08          8.23         6.44 o                         
   9  10   5        298.28        357.01        13.89 o                         
  10  10   5        156.85        143.14         7.09 o                         
 -11  11   5         15.97          9.37         6.24 o                         
 -10  11   5         14.92          8.18         7.41 o                         
  -9  11   5         13.09         14.41         7.41 o                         
  -8  11   5          4.49          7.15         7.21 o                         
  -7  11   5          9.28         19.05         7.28 o                         
  -6  11   5         42.90         55.26         7.36 o                         
  -5  11   5         91.71         97.37         6.48 o                         
  -4  11   5         22.18         20.70         4.86 o                         
  -3  11   5         70.61         84.45         5.49 o                         
  -2  11   5         45.90         32.12         5.00 o                         
  -1  11   5          1.30          1.66         4.46 o                         
   0  11   5         15.37         25.45         4.97 o                         
   1  11   5         79.64         78.46         4.52 o                         
   2  11   5        113.88        120.57         7.53 o                         
   3  11   5        241.72        238.16         8.47 o                         
   4  11   5         42.96         41.76         4.85 o                         
   5  11   5          3.12         -5.74         5.74 o                         
   6  11   5         30.49         30.58         5.38 o                         
   7  11   5         13.74         21.15         6.81 o                         
   8  11   5         16.11          9.36         4.88 o                         
   9  11   5         41.13         39.63         5.84 o                         
  10  11   5         48.62         29.88         6.53 o                         
 -10  12   5         26.10         23.39         4.15 o                         
  -9  12   5         31.90         37.34         4.90 o                         
  -8  12   5          1.93          3.95         5.29 o                         
  -7  12   5          0.04          4.56        12.60 o                         
  -6  12   5         74.30         75.21         6.19 o                         
  -5  12   5         19.89         19.11         5.72 o                         
  -4  12   5         80.96         91.13         8.89 o                         
  -3  12   5          0.18          0.74         5.03 o                         
  -2  12   5        119.93        117.52         6.28 o                         
  -1  12   5          7.27          5.78         4.32 o                         
   0  12   5         57.68         72.75         5.83 o                         
   1  12   5        125.43        145.08         6.08 o                         
   2  12   5          8.08          5.75         4.59 o                         
   3  12   5        245.09        232.09         6.48 o                         
   4  12   5         30.19         29.45         6.50 o                         
   5  12   5         15.59         24.12         5.46 o                         
   6  12   5         15.38         16.54         7.64 o                         
   7  12   5         17.11         12.56         5.77 o                         
   8  12   5          0.27          3.11         4.91 o                         
   9  12   5        112.11         87.25        13.29 o                         
  -9  13   5         68.65         45.73         7.53 o                         
  -8  13   5        146.06        154.10        17.67 o                         
  -7  13   5         10.08         13.68        11.09 o                         
  -6  13   5        146.08        156.38        21.37 o                         
  -5  13   5         24.53         29.64         5.75 o                         
  -4  13   5         31.24         22.57         6.21 o                         
  -3  13   5         23.12         21.31         5.19 o                         
  -2  13   5        116.79        123.22         6.98 o                         
  -1  13   5         44.27         44.52         8.10 o                         
   0  13   5        154.69        169.15        12.76 o                         
   1  13   5          0.02         -2.93         5.38 o                         
   2  13   5        227.34        235.01         7.97 o                         
   3  13   5         19.26         18.32         5.31 o                         
   4  13   5         32.12         37.79         4.71 o                         
   5  13   5         30.27         27.01         4.71 o                         
   6  13   5         35.73         41.33         5.10 o                         
   7  13   5          1.91          1.89         4.77 o                         
   8  13   5         75.17         61.53         4.90 o                         
  -8  14   5          6.36         -1.50         7.12 o                         
  -7  14   5          2.33         10.44         4.83 o                         
  -6  14   5         64.45         81.95        11.39 o                         
  -5  14   5         58.55         65.01         8.50 o                         
  -4  14   5          1.96         12.65         8.80 o                         
  -3  14   5         77.42         81.28        10.69 o                         
  -2  14   5        267.91        256.30        17.41 o                         
  -1  14   5         62.08         73.13         6.59 o                         
   0  14   5         18.54         18.10         4.64 o                         
   1  14   5          1.96          0.38         5.85 o                         
   2  14   5         28.53         22.03         5.30 o                         
   3  14   5         16.62         24.53         5.59 o                         
   4  14   5         22.77         36.57         4.65 o                         
   5  14   5         22.77         25.18         5.83 o                         
   6  14   5         37.88         29.76         4.02 o                         
   7  14   5          0.45          5.10         4.78 o                         
  -6  15   5        230.22        239.06        13.65 o                         
  -5  15   5         78.30        104.69        10.94 o                         
  -4  15   5         27.59         36.95         5.18 o                         
  -3  15   5          0.52          7.27         4.94 o                         
  -2  15   5        133.81        156.28         8.21 o                         
  -1  15   5         25.91         36.38         6.36 o                         
   0  15   5          0.13         -4.34         6.07 o                         
   1  15   5         47.01         64.45         6.20 o                         
   2  15   5          2.18         -4.47         5.27 o                         
   3  15   5         22.79         19.72         4.26 o                         
   4  15   5          5.49         -5.53         5.53 o                         
   5  15   5         44.50         29.31         5.47 o                         
  -4  16   5          8.26         20.61         7.85 o                         
  -3  16   5         12.68         15.22         4.72 o                         
  -2  16   5          1.46          1.72         5.37 o                         
  -1  16   5          6.78          8.14         3.54 o                         
   0  16   5          1.11         -0.84         4.08 o                         
   1  16   5         22.29         13.05         5.03 o                         
   2  16   5          0.08          4.02         7.09 o                         
   3  16   5         34.50         24.44         4.65 o                         
 -13   0   6         50.30         51.60         8.99 o                         
 -12   0   6        684.89        744.94        34.16 o                         
 -11   0   6        373.15        382.71        22.28 o                         
 -10   0   6         55.04         55.44        14.73 o                         
  -9   0   6        351.30        380.52        17.69 o                         
  -8   0   6        452.38        508.63        14.02 o                         
  -7   0   6         68.07         77.22         7.07 o                         
  -6   0   6        141.45        157.20         7.86 o                         
  -5   0   6       1429.36       1488.45        40.67 o                         
  -4   0   6       2901.49       3077.56        74.83 o                         
  -3   0   6        694.55        691.79        14.77 o                         
  -2   0   6        205.11        220.26         6.64 o                         
  -1   0   6       1071.72       1016.90        19.05 o                         
   0   0   6        223.23        227.74         5.62 o                         
   1   0   6       1825.96       1831.29        27.67 o                         
   2   0   6        823.98        825.62        20.92 o                         
   3   0   6        737.29        726.98        14.45 o                         
   4   0   6        376.81        356.83         9.43 o                         
   5   0   6         69.91         66.50         5.76 o                         
   6   0   6        166.29        143.78        10.83 o                         
   7   0   6        413.03        486.49        15.92 o                         
   8   0   6        255.90        283.77        13.32 o                         
   9   0   6          6.93         13.23        13.93 o                         
  10   0   6         38.01         30.59        12.74 o                         
  11   0   6          1.72         13.57         9.88 o                         
  12   0   6          0.24          0.11         5.03 o                         
 -13   1   6         40.78         44.55         5.08 o                         
 -12   1   6         12.29         28.87        15.28 o                         
 -11   1   6         18.79          4.66         9.40 o                         
 -10   1   6         81.11         84.06        15.62 o                         
  -9   1   6          2.76          1.71         5.54 o                         
  -8   1   6          0.09         -1.36         4.32 o                         
  -7   1   6         96.92         95.42         6.07 o                         
  -6   1   6         11.52          8.56         5.94 o                         
  -5   1   6        436.97        439.62        10.16 o                         
  -4   1   6          7.01         15.01         4.74 o                         
  -3   1   6         62.22         54.67         3.86 o                         
  -2   1   6        849.63        873.45        13.49 o                         
  -1   1   6        126.35        130.50         4.11 o                         
   0   1   6        139.41        146.34         3.75 o                         
   1   1   6         76.87         93.41         3.50 o                         
   2   1   6        249.43        249.50         5.46 o                         
   3   1   6         16.79         16.71         3.72 o                         
   4   1   6        258.73        260.28         5.96 o                         
   5   1   6        447.76        449.08        10.56 o                         
   6   1   6        726.33        715.02        13.11 o                         
   7   1   6          9.69         17.26         5.43 o                         
   8   1   6          0.11          0.17         7.57 o                         
   9   1   6        177.11        197.83        12.70 o                         
  10   1   6         73.15         80.56        11.53 o                         
  11   1   6        119.91        131.69        12.87 o                         
  12   1   6          0.00         -2.69         9.44 o                         
 -13   2   6         48.26         30.10         7.08 o                         
 -12   2   6          6.56          2.55         7.28 o                         
 -11   2   6        322.84        328.27        10.46 o                         
 -10   2   6        363.18        341.81        10.23 o                         
  -9   2   6        706.20        658.63        13.57 o                         
  -8   2   6         23.54         18.43         4.52 o                         
  -7   2   6        460.69        476.27        10.64 o                         
  -6   2   6        144.82        142.99         6.12 o                         
  -5   2   6        141.74        140.45         5.51 o                         
  -4   2   6          7.76          7.77         5.09 o                         
  -3   2   6         11.58         13.89         3.90 o                         
  -2   2   6        135.26        149.63         4.42 o                         
  -1   2   6        507.06        485.22         8.67 o                         
   0   2   6        132.88        129.91         4.49 o                         
   1   2   6         64.88         51.33         3.54 o                         
   2   2   6        138.08        131.10         4.27 o                         
   3   2   6         31.99         29.18         3.30 o                         
   4   2   6          1.36         -2.95         3.97 o                         
   5   2   6        199.08        216.69         5.82 o                         
   6   2   6       1280.38       1255.91        20.13 o                         
   7   2   6        738.97        737.61        15.35 o                         
   8   2   6        277.83        264.63         9.22 o                         
   9   2   6         11.38          1.67         9.88 o                         
  10   2   6          4.99         -4.29        13.33 o                         
  11   2   6         22.41         16.94         5.75 o                         
  12   2   6         29.60         40.67         7.90 o                         
 -13   3   6         75.59         83.33         8.56 o                         
 -12   3   6         41.15         51.27         7.63 o                         
 -11   3   6         40.88         42.44         5.07 o                         
 -10   3   6          6.37         17.45         9.70 o                         
  -9   3   6          1.87          4.72         4.82 o                         
  -8   3   6        156.01        143.22         6.19 o                         
  -7   3   6        320.68        300.73         8.25 o                         
  -6   3   6         86.34         87.05         5.47 o                         
  -5   3   6         39.83         44.69         4.54 o                         
  -4   3   6         91.57         98.94         4.63 o                         
  -3   3   6          8.28          8.25         3.37 o                         
  -2   3   6          0.80         -1.23         3.37 o                         
  -1   3   6          0.74          0.39         3.15 o                         
   0   3   6         22.22         34.06         3.54 o                         
   1   3   6        991.05       1019.52        14.46 o                         
   2   3   6        594.97        576.32         8.67 o                         
   3   3   6        448.07        489.33         7.08 o                         
   4   3   6         40.22         42.30         3.65 o                         
   5   3   6        662.76        667.09        12.10 o                         
   6   3   6        220.29        224.42         7.14 o                         
   7   3   6        456.74        457.32         9.92 o                         
   8   3   6        106.00        107.87         6.64 o                         
   9   3   6         29.10         54.44        23.15 o                         
  10   3   6         21.11         44.33        17.25 o                         
  11   3   6         11.49          9.85         4.87 o                         
  12   3   6          4.99         -2.37         3.39 o                         
 -13   4   6          8.04         11.59         5.35 o                         
 -12   4   6         76.35         90.08         9.98 o                         
 -11   4   6         90.14         96.12         7.17 o                         
 -10   4   6         54.89         58.81         5.83 o                         
  -9   4   6          0.13         -0.40         5.97 o                         
  -8   4   6         17.11         20.78         4.92 o                         
  -7   4   6        109.87         92.42         5.19 o                         
  -6   4   6         71.72         73.82         4.46 o                         
  -5   4   6         20.39         18.10         5.22 o                         
  -4   4   6        343.96        346.94         9.35 o                         
  -3   4   6        125.42        130.71         4.37 o                         
  -2   4   6         57.31         52.74         3.16 o                         
  -1   4   6         10.51          4.91         3.02 o                         
   0   4   6         80.34         79.06         3.35 o                         
   1   4   6        278.14        252.40         5.10 o                         
   2   4   6         36.52         44.74         2.82 o                         
   3   4   6         86.20         95.85         3.68 o                         
   4   4   6         42.31         43.08         3.37 o                         
   5   4   6         15.12         15.71         4.28 o                         
   6   4   6         64.70         79.30         5.58 o                         
   7   4   6        183.24        185.08         6.84 o                         
   8   4   6        335.08        342.48        11.59 o                         
   9   4   6          0.22          5.44         6.94 o                         
  10   4   6          9.73         19.56         5.56 o                         
  11   4   6         94.56         86.37         5.20 o                         
  12   4   6          8.56          6.80         6.87 o                         
 -13   5   6          5.06          5.97         7.57 o                         
 -12   5   6         12.32         12.61         5.74 o                         
 -11   5   6         21.25         14.66         6.30 o                         
 -10   5   6          4.30         10.44         5.33 o                         
  -9   5   6        115.25        108.69         8.08 o                         
  -8   5   6         52.57         48.64         5.53 o                         
  -7   5   6          2.76         -1.76         4.65 o                         
  -6   5   6        724.84        710.02        12.05 o                         
  -5   5   6        165.90        165.62         5.37 o                         
  -4   5   6          1.31         -0.40         4.54 o                         
  -3   5   6         30.97         35.61         4.11 o                         
  -2   5   6        378.92        396.15         6.07 o                         
  -1   5   6        579.88        588.44         7.60 o                         
   0   5   6         54.65         56.98         2.88 o                         
   1   5   6         27.24         19.96         2.78 o                         
   2   5   6        123.01        134.27         3.57 o                         
   3   5   6        100.90        112.31         4.04 o                         
   4   5   6         34.65         40.93         3.63 o                         
   5   5   6       1926.76       1919.81        26.98 o                         
   6   5   6        392.62        391.58         7.92 o                         
   7   5   6         13.18         24.40         5.48 o                         
   8   5   6          6.83          4.96         5.37 o                         
   9   5   6          0.09          0.77         4.93 o                         
  10   5   6          2.76         -2.75         5.06 o                         
  11   5   6         11.11         18.30         5.13 o                         
 -12   6   6          0.06         15.58         9.95 o                         
 -11   6   6         81.89         88.63         7.52 o                         
 -10   6   6         24.92         22.80         5.58 o                         
  -9   6   6        438.65        458.97        13.79 o                         
  -8   6   6        103.89         87.29         7.66 o                         
  -7   6   6         70.52         66.57         6.77 o                         
  -6   6   6         25.32         29.64         3.79 o                         
  -5   6   6        948.64        985.74        14.88 o                         
  -4   6   6         17.97         10.19         3.91 o                         
  -3   6   6         65.29         55.46         5.13 o                         
  -2   6   6        778.37        794.36        10.57 o                         
  -1   6   6        836.69        826.31        10.37 o                         
   0   6   6        474.09        448.38         6.62 o                         
   1   6   6        179.02        166.59         3.15 o                         
   2   6   6         25.47         32.67         2.88 o                         
   3   6   6        230.77        242.33         6.58 o                         
   4   6   6        468.53        468.44         8.18 o                         
   5   6   6        103.97        107.13         4.71 o                         
   6   6   6         10.84         10.59         3.93 o                         
   7   6   6         19.04         16.32         5.14 o                         
   8   6   6         64.64         72.00         6.59 o                         
   9   6   6         48.31         46.31         4.76 o                         
  10   6   6         56.31         48.82         4.64 o                         
  11   6   6          3.30          7.99         5.07 o                         
 -12   7   6         17.09         25.74         6.34 o                         
 -11   7   6         91.80         96.52         6.25 o                         
 -10   7   6          3.86          2.56         4.81 o                         
  -9   7   6         49.53         54.68         5.88 o                         
  -8   7   6         76.65         61.33         7.39 o                         
  -7   7   6        162.55        140.07         6.78 o                         
  -6   7   6        110.48        108.35         5.29 o                         
  -5   7   6         76.26         76.78         4.44 o                         
  -4   7   6         61.84         64.74         4.96 o                         
  -3   7   6        120.32        119.72         9.38 o                         
  -2   7   6        101.76         98.47         6.33 o                         
  -1   7   6         13.10          8.98         2.89 o                         
   0   7   6        633.89        635.26         7.82 o                         
   1   7   6          7.54          4.43         2.75 o                         
   2   7   6        188.49        177.36         4.46 o                         
   3   7   6        293.48        292.33         8.67 o                         
   4   7   6        127.11        122.38         5.44 o                         
   5   7   6          5.71          6.99         4.58 o                         
   6   7   6        245.32        232.90        11.06 o                         
   7   7   6         19.51         28.57         5.31 o                         
   8   7   6        350.32        353.71        27.04 o                         
   9   7   6          0.22          4.60         5.68 o                         
  10   7   6          1.79          2.10         4.87 o                         
  11   7   6         22.05         22.63        13.75 o                         
 -11   8   6         95.05        104.43         5.87 o                         
 -10   8   6         83.67         65.89         4.84 o                         
  -9   8   6         57.18         55.25         5.52 o                         
  -8   8   6         29.13         24.12         6.03 o                         
  -7   8   6          3.77          1.91         5.82 o                         
  -6   8   6         45.43         50.19         7.43 o                         
  -5   8   6         78.10         76.40         4.93 o                         
  -4   8   6       1466.96       1456.33        25.11 o                         
  -3   8   6        354.36        354.79         9.75 o                         
  -2   8   6       1060.94       1123.36        20.03 o                         
  -1   8   6         34.07         20.75         3.80 o                         
   0   8   6         58.07         55.59         4.06 o                         
   1   8   6        428.56        438.97         9.02 o                         
   2   8   6        109.39         98.31         4.68 o                         
   3   8   6        161.24        137.18         6.25 o                         
   4   8   6        267.35        276.95         7.81 o                         
   5   8   6         21.70         18.16         5.19 o                         
   6   8   6         47.84         55.53         6.25 o                         
   7   8   6         24.64         19.83         6.10 o                         
   8   8   6         89.64        106.65         7.89 o                         
   9   8   6        148.38        189.99         9.68 o                         
  10   8   6          0.40         -2.51         7.57 o                         
 -11   9   6         17.43         21.34        11.04 o                         
 -10   9   6        129.50        124.45         6.32 o                         
  -9   9   6          0.36          3.09         4.72 o                         
  -8   9   6        130.42        143.99        10.56 o                         
  -7   9   6        239.12        207.18         8.72 o                         
  -6   9   6         77.99         83.46         8.29 o                         
  -5   9   6         79.22         76.70         5.27 o                         
  -4   9   6        251.26        246.88         7.02 o                         
  -3   9   6        206.11        229.07         7.84 o                         
  -2   9   6        696.46        674.22        12.28 o                         
  -1   9   6        297.94        269.08         6.34 o                         
   0   9   6        162.07        162.55         5.62 o                         
   1   9   6        285.63        276.93         6.41 o                         
   2   9   6         71.72         70.09         5.01 o                         
   3   9   6         19.50         20.26         4.77 o                         
   4   9   6        128.41        121.98         6.42 o                         
   5   9   6          0.00          9.61         5.53 o                         
   6   9   6         65.38         66.96         5.73 o                         
   7   9   6        141.99        153.57         7.52 o                         
   8   9   6         43.86         58.16         9.35 o                         
   9   9   6         53.22         57.96         5.95 o                         
  10   9   6         80.66         72.34         5.91 o                         
 -10  10   6          3.79          9.33         5.56 o                         
  -9  10   6         29.88         28.36         4.96 o                         
  -8  10   6         44.17         46.52         6.71 o                         
  -7  10   6          6.02          6.85         5.37 o                         
  -6  10   6          5.43         -7.16         7.16 o                         
  -5  10   6        128.58        142.14         6.04 o                         
  -4  10   6         58.46         62.96         5.12 o                         
  -3  10   6          0.30          2.97         5.40 o                         
  -2  10   6          1.57         -4.54         4.59 o                         
  -1  10   6        137.12        155.54         6.20 o                         
   0  10   6         98.83         98.55         4.73 o                         
   1  10   6        342.84        329.44         8.46 o                         
   2  10   6          1.41          0.92         4.46 o                         
   3  10   6          2.66         -0.54         5.42 o                         
   4  10   6          0.46         -4.49         4.82 o                         
   5  10   6        343.55        320.63        12.37 o                         
   6  10   6          2.66          3.96         4.64 o                         
   7  10   6          7.64          3.61         5.15 o                         
   8  10   6        119.72        124.23         6.69 o                         
   9  10   6         64.08         58.06         6.51 o                         
 -10  11   6         46.87         35.86         5.01 o                         
  -9  11   6        187.50        199.09         9.26 o                         
  -8  11   6         22.71         18.69         6.90 o                         
  -7  11   6         32.04         36.57         5.08 o                         
  -6  11   6          2.40         -0.75         5.85 o                         
  -5  11   6        191.86        204.53         6.98 o                         
  -4  11   6         50.07         44.34         6.42 o                         
  -3  11   6         13.62         16.12         5.07 o                         
  -2  11   6         22.82         29.07         4.78 o                         
  -1  11   6         78.12         87.21         4.98 o                         
   0  11   6        256.93        239.82         5.70 o                         
   1  11   6          3.79          0.93         4.19 o                         
   2  11   6         88.34         71.24         5.05 o                         
   3  11   6         49.89         49.39         5.59 o                         
   4  11   6         13.12          9.96         5.21 o                         
   5  11   6         13.77         17.30         5.17 o                         
   6  11   6          6.80         11.03         5.42 o                         
   7  11   6         16.36         30.65         5.31 o                         
   8  11   6        272.01        295.03        11.12 o                         
   9  11   6        370.31        286.60         8.80 o                         
  -9  12   6         94.00         83.46        13.81 o                         
  -8  12   6          4.73          6.75         4.44 o                         
  -7  12   6          0.27         15.71         5.55 o                         
  -6  12   6         78.51         87.49         6.31 o                         
  -5  12   6          5.28          5.25         4.90 o                         
  -4  12   6          4.92          2.87         3.91 o                         
  -3  12   6          7.37         19.12         4.94 o                         
  -2  12   6         48.51         57.19         4.49 o                         
  -1  12   6        106.91        114.08         5.43 o                         
   0  12   6          0.03          0.38         4.25 o                         
   1  12   6          5.04         -0.89         4.22 o                         
   2  12   6        135.87        124.21         6.13 o                         
   3  12   6        160.20        175.97         6.33 o                         
   4  12   6        462.31        462.76        12.33 o                         
   5  12   6         16.82         17.34         4.23 o                         
   6  12   6         11.54         14.47         5.65 o                         
   7  12   6          0.30         -4.51         4.51 o                         
   8  12   6          2.16          0.95         6.06 o                         
  -8  13   6         10.71          6.63         7.13 o                         
  -7  13   6         22.40         25.77         9.25 o                         
  -6  13   6          9.37         13.85         6.44 o                         
  -5  13   6          3.63         -7.36         7.36 o                         
  -4  13   6        226.23        235.30        14.93 o                         
  -3  13   6        121.22        112.44         6.10 o                         
  -2  13   6         84.66        101.58         4.77 o                         
  -1  13   6         28.25         38.23         4.84 o                         
   0  13   6         10.43          2.79         5.74 o                         
   1  13   6         43.50         41.55         4.94 o                         
   2  13   6         13.57         20.67         5.38 o                         
   3  13   6         27.71         26.34         6.20 o                         
   4  13   6         15.45         13.22         3.82 o                         
   5  13   6         12.91         14.81         4.04 o                         
   6  13   6         34.22         38.97         4.22 o                         
   7  13   6        131.79        107.55         8.41 o                         
  -6  14   6         99.74        109.26         9.51 o                         
  -5  14   6         26.38         28.75        10.02 o                         
  -4  14   6          1.57          9.39         4.91 o                         
  -3  14   6        107.05        129.74         7.65 o                         
  -2  14   6        155.74        151.51         6.34 o                         
  -1  14   6        113.62        118.19         8.12 o                         
   0  14   6          9.99          3.17         5.35 o                         
   1  14   6        114.83        124.17         8.49 o                         
   2  14   6        167.46        173.48         7.10 o                         
   3  14   6         22.95         28.67         5.01 o                         
   4  14   6         46.43         52.34         4.88 o                         
   5  14   6          7.72          8.02         4.02 o                         
  -5  15   6          7.25         -3.00         7.00 o                         
  -4  15   6          0.00         -8.49         8.49 o                         
  -3  15   6        140.80        133.59        10.37 o                         
  -2  15   6         99.31         90.05         6.57 o                         
  -1  15   6         30.03         38.19         6.85 o                         
   0  15   6         33.25         37.94         5.92 o                         
   1  15   6          2.72          0.81         4.33 o                         
   2  15   6         39.66         28.18         4.29 o                         
   3  15   6         47.89         28.35         4.06 o                         
  -1  16   6         10.60          4.29         4.97 o                         
 -13   1   7          1.72         -0.84         6.96 o                         
 -12   1   7         12.17          7.99         9.35 o                         
 -11   1   7        111.07        109.77         8.71 o                         
 -10   1   7        564.10        583.33        21.30 o                         
  -9   1   7        249.87        232.47        12.71 o                         
  -8   1   7         28.87         27.93         5.10 o                         
  -7   1   7         21.64         13.53         6.64 o                         
  -6   1   7        427.49        457.08        13.58 o                         
  -5   1   7          0.12         10.05         7.78 o                         
  -4   1   7        177.80        184.56         8.10 o                         
  -3   1   7          0.35         -2.86         4.30 o                         
  -2   1   7         11.71         10.09         4.16 o                         
  -1   1   7        148.69        145.84         5.74 o                         
   0   1   7         78.54         80.99         4.11 o                         
   1   1   7        143.65        152.13         5.65 o                         
   2   1   7        461.47        471.47         9.36 o                         
   3   1   7          5.68          6.97         4.77 o                         
   4   1   7        123.64        114.62         5.68 o                         
   5   1   7         74.47         84.57         5.89 o                         
   6   1   7        103.56        112.75         6.87 o                         
   7   1   7        174.51        181.45         8.40 o                         
   8   1   7        107.23        121.01        13.29 o                         
   9   1   7          0.32          4.87         7.54 o                         
  10   1   7         47.05         46.15         8.25 o                         
  11   1   7         37.33         41.62         9.37 o                         
 -12   2   7         10.57          4.22        10.05 o                         
 -11   2   7          1.60         10.23        12.22 o                         
 -10   2   7        582.87        558.71        19.45 o                         
  -9   2   7         19.79         18.67         5.96 o                         
  -8   2   7         26.55         39.03         4.00 o                         
  -7   2   7          6.25          9.98         4.82 o                         
  -6   2   7         47.78         50.09         6.57 o                         
  -5   2   7          6.79          8.55         5.58 o                         
  -4   2   7        893.55        953.89        17.31 o                         
  -3   2   7          0.29          1.63         4.02 o                         
  -2   2   7         77.11         79.84         4.66 o                         
  -1   2   7        343.50        366.30         8.36 o                         
   0   2   7        428.33        429.33         8.91 o                         
   1   2   7        183.78        183.06         5.15 o                         
   2   2   7         21.10         16.14         3.69 o                         
   3   2   7         43.30         44.76         3.66 o                         
   4   2   7         10.54         -0.17         3.93 o                         
   5   2   7        244.38        253.70         5.92 o                         
   6   2   7        268.53        283.55         6.83 o                         
   7   2   7         22.98         15.62         5.48 o                         
   8   2   7        127.71        132.73         7.89 o                         
   9   2   7        204.30        240.79        10.94 o                         
  10   2   7          0.23          0.58        10.68 o                         
  11   2   7         18.54         25.12         6.47 o                         
 -12   3   7          9.29          5.67        10.08 o                         
 -11   3   7         33.96         34.71         5.10 o                         
 -10   3   7        142.52        172.59         8.31 o                         
  -9   3   7         97.05         97.32         6.16 o                         
  -8   3   7        149.37        123.75         6.86 o                         
  -7   3   7         53.74         54.27         5.11 o                         
  -6   3   7        154.10        155.94         7.92 o                         
  -5   3   7        424.81        426.24        12.47 o                         
  -4   3   7        294.81        303.84         7.37 o                         
  -3   3   7         15.72         40.26         7.64 o                         
  -2   3   7        307.24        293.71         6.40 o                         
  -1   3   7          0.02          0.46         3.74 o                         
   0   3   7        244.00        236.81         4.95 o                         
   1   3   7         25.79         31.51         3.82 o                         
   2   3   7        744.66        742.07        11.08 o                         
   3   3   7          0.01          0.90         3.63 o                         
   4   3   7        897.35        935.81        15.68 o                         
   5   3   7         11.00          8.86         4.15 o                         
   6   3   7          4.95          9.42         4.79 o                         
   7   3   7        105.69        130.28         6.24 o                         
   8   3   7        375.95        395.26        18.00 o                         
   9   3   7        103.20         95.53         7.88 o                         
  10   3   7         55.60         52.91         8.59 o                         
  11   3   7         80.49         53.08         4.95 o                         
 -12   4   7         69.97         45.09         6.18 o                         
 -11   4   7          4.76         11.39         4.60 o                         
 -10   4   7          4.56         -0.78         4.73 o                         
  -9   4   7         99.63         96.33         5.43 o                         
  -8   4   7         47.66         41.75         5.75 o                         
  -7   4   7          0.72          5.48         4.74 o                         
  -6   4   7         40.97         38.47         4.51 o                         
  -5   4   7         85.04         85.07         5.69 o                         
  -4   4   7        280.84        285.90         7.11 o                         
  -3   4   7        234.21        231.46         6.66 o                         
  -2   4   7          0.68          0.58         3.12 o                         
  -1   4   7         40.25         37.65         3.35 o                         
   0   4   7          2.00          2.38         3.13 o                         
   1   4   7         30.88         29.21         3.09 o                         
   2   4   7          1.69          5.50         3.25 o                         
   3   4   7        203.54        214.26         4.98 o                         
   4   4   7        575.67        607.44         8.56 o                         
   5   4   7        527.52        522.76        10.47 o                         
   6   4   7          0.05         -2.68         4.86 o                         
   7   4   7         24.76         23.93         5.34 o                         
   8   4   7          5.25          3.51         5.65 o                         
   9   4   7         16.26         23.05         6.72 o                         
  10   4   7         76.34         95.24         6.25 o                         
  11   4   7          0.21          7.10         5.28 o                         
 -12   5   7          0.92         -3.00         8.51 o                         
 -11   5   7          9.91          8.93         4.37 o                         
 -10   5   7        308.18        300.79         9.05 o                         
  -9   5   7         19.59         29.24         5.70 o                         
  -8   5   7        137.09        143.91         9.07 o                         
  -7   5   7         13.45          7.71         5.01 o                         
  -6   5   7        156.49        158.74         8.28 o                         
  -5   5   7        226.99        222.52         6.49 o                         
  -4   5   7        190.02        187.12         5.70 o                         
  -3   5   7          2.92          8.59         4.27 o                         
  -2   5   7        173.69        178.01         4.08 o                         
  -1   5   7        348.74        343.85         5.61 o                         
   0   5   7         90.94         95.03         3.53 o                         
   1   5   7        588.01        564.06         8.87 o                         
   2   5   7         16.51         16.86         2.87 o                         
   3   5   7        329.86        325.75         6.70 o                         
   4   5   7          2.45          5.75         3.38 o                         
   5   5   7         70.65         55.84         3.99 o                         
   6   5   7        158.26        161.44         6.13 o                         
   7   5   7         46.01         34.44         6.65 o                         
   8   5   7          3.13          6.80         5.98 o                         
   9   5   7         31.93         32.57         7.60 o                         
  10   5   7         19.25         27.35         7.55 o                         
  11   5   7         34.08         16.97         4.75 o                         
 -11   6   7          0.36          5.73         7.28 o                         
 -10   6   7          7.85          8.33         5.77 o                         
  -9   6   7          8.10         10.09         4.94 o                         
  -8   6   7          8.91          6.74         4.97 o                         
  -7   6   7         31.05         29.35         4.99 o                         
  -6   6   7          2.45         10.22         5.12 o                         
  -5   6   7        128.78        131.30         5.13 o                         
  -4   6   7         89.21         90.31         4.93 o                         
  -3   6   7        136.85        138.68         5.01 o                         
  -2   6   7        467.50        469.98         8.92 o                         
  -1   6   7        240.05        235.49         4.51 o                         
   0   6   7       1338.18       1362.97        16.74 o                         
   1   6   7        338.26        337.43         7.73 o                         
   2   6   7        124.28        118.07         3.15 o                         
   3   6   7        341.08        357.66         5.77 o                         
   4   6   7          5.59          6.99         3.88 o                         
   5   6   7         15.48         15.59         4.29 o                         
   6   6   7        317.89        359.98        10.23 o                         
   7   6   7          4.57         -2.47         5.48 o                         
   8   6   7         22.07         19.78         6.79 o                         
   9   6   7         25.06         25.37         4.83 o                         
  10   6   7        120.84        128.77        11.40 o                         
 -11   7   7         61.46         52.42        10.01 o                         
 -10   7   7          0.31         -1.32         9.13 o                         
  -9   7   7         10.51         18.66         7.67 o                         
  -8   7   7        157.63        142.38         6.33 o                         
  -7   7   7         19.40         20.88         6.04 o                         
  -6   7   7          0.04         -0.96         3.72 o                         
  -5   7   7         81.18         74.30         5.21 o                         
  -4   7   7        610.52        595.97        14.78 o                         
  -3   7   7        208.64        197.92         6.30 o                         
  -2   7   7       1806.85       1778.62        30.57 o                         
  -1   7   7          1.67          6.14         4.13 o                         
   0   7   7        106.58        119.56         3.47 o                         
   1   7   7        212.33        213.68         4.67 o                         
   2   7   7         97.87         94.83         3.42 o                         
   3   7   7         34.40         42.17         3.16 o                         
   4   7   7        385.75        381.74        12.16 o                         
   5   7   7          7.33         14.10         5.54 o                         
   6   7   7         30.44         23.66         7.15 o                         
   7   7   7        682.26        753.89        21.67 o                         
   8   7   7          4.17          9.20         6.16 o                         
   9   7   7          3.55         10.90        12.73 o                         
  10   7   7          8.77          7.66         5.73 o                         
 -11   8   7         32.50         12.09         7.96 o                         
 -10   8   7         51.13         50.09         4.84 o                         
  -9   8   7          1.58          0.87         5.97 o                         
  -8   8   7         94.95         87.32         9.87 o                         
  -7   8   7         81.61         87.23         9.16 o                         
  -6   8   7         57.77         62.71         7.32 o                         
  -5   8   7         22.71         27.31         5.91 o                         
  -4   8   7          2.19          2.05         4.61 o                         
  -3   8   7        205.07        225.83         7.17 o                         
  -2   8   7        824.12        844.77        14.79 o                         
  -1   8   7        260.37        241.35         6.17 o                         
   0   8   7       1073.74       1033.42        18.73 o                         
   1   8   7         19.46         11.41         4.59 o                         
   2   8   7         91.56        100.50         3.88 o                         
   3   8   7        169.86        155.10         5.19 o                         
   4   8   7          0.01         -4.69         4.69 o                         
   5   8   7        112.12        112.70         5.82 o                         
   6   8   7         16.84         15.81         6.69 o                         
   7   8   7         80.87        118.69         6.36 o                         
   8   8   7          0.05          2.25         4.86 o                         
   9   8   7         32.08         41.08         6.56 o                         
 -10   9   7          5.29         10.08         6.03 o                         
  -9   9   7         10.55          8.68         5.21 o                         
  -8   9   7        100.05        106.01         7.27 o                         
  -7   9   7         58.31         77.17         7.80 o                         
  -6   9   7         12.81          4.87         7.45 o                         
  -5   9   7         12.11         21.66         5.88 o                         
  -4   9   7         20.70         17.14         5.16 o                         
  -3   9   7        212.17        224.58         7.71 o                         
  -2   9   7         31.61         39.28         5.11 o                         
  -1   9   7          2.12          4.50         4.52 o                         
   0   9   7         55.18         44.37         4.22 o                         
   1   9   7         13.80         17.31         4.59 o                         
   2   9   7         57.21         45.88         4.17 o                         
   3   9   7        300.12        281.49        13.18 o                         
   4   9   7         42.40         40.53         4.63 o                         
   5   9   7         38.34         37.66         4.57 o                         
   6   9   7         38.13         40.02         5.63 o                         
   7   9   7          0.90          6.66         5.77 o                         
   8   9   7         21.06         22.43         4.44 o                         
   9   9   7          5.45         -0.59         3.89 o                         
  -9  10   7         26.29         30.02         4.80 o                         
  -8  10   7          3.81          0.82         4.97 o                         
  -7  10   7          0.48         -3.74         8.34 o                         
  -6  10   7         60.45         63.58         6.50 o                         
  -5  10   7         83.90         86.45         5.28 o                         
  -4  10   7         12.57          5.34         5.03 o                         
  -3  10   7         17.15         37.65        12.08 o                         
  -2  10   7         16.66         20.83         5.73 o                         
  -1  10   7        172.21        182.90         6.24 o                         
   0  10   7          0.47          0.44         5.07 o                         
   1  10   7          5.51         15.56         4.83 o                         
   2  10   7        169.37        150.59         7.80 o                         
   3  10   7         12.13          9.50         4.42 o                         
   4  10   7         16.21         13.99         4.91 o                         
   5  10   7         35.71         52.33         4.84 o                         
   6  10   7          2.79          4.05         5.77 o                         
   7  10   7         12.26         12.78         5.22 o                         
   8  10   7         37.45         49.59         5.59 o                         
  -9  11   7          0.63         11.73         7.11 o                         
  -8  11   7         12.17         18.08         5.69 o                         
  -7  11   7          0.32          0.03         5.39 o                         
  -6  11   7          6.02          7.59         5.56 o                         
  -5  11   7        131.26        117.83         5.12 o                         
  -4  11   7          0.04          3.03         4.67 o                         
  -3  11   7          0.00          2.08         4.83 o                         
  -2  11   7          5.25          6.73         5.30 o                         
  -1  11   7         29.02         28.03         4.50 o                         
   0  11   7         19.12         24.63         4.38 o                         
   1  11   7         24.03         37.09         5.20 o                         
   2  11   7          0.47         -3.43         4.82 o                         
   3  11   7         37.90         40.27         5.25 o                         
   4  11   7         31.43         23.61         5.29 o                         
   5  11   7          0.37         -3.52         5.16 o                         
   6  11   7         50.65         59.97         6.72 o                         
   7  11   7         20.77         20.23         4.38 o                         
  -7  12   7         32.30         30.83         4.43 o                         
  -6  12   7        182.03        200.13         6.89 o                         
  -5  12   7         89.97         90.66         5.84 o                         
  -4  12   7          2.56          3.01         4.06 o                         
  -3  12   7         21.06         18.68         5.06 o                         
  -2  12   7          1.48          1.43         4.76 o                         
  -1  12   7         92.63         94.95         6.16 o                         
   0  12   7         39.69         41.29         5.60 o                         
   1  12   7          0.10         -1.12         4.67 o                         
   2  12   7        101.36         97.47         6.45 o                         
   3  12   7        190.05        193.25         8.19 o                         
   4  12   7         52.67         55.30         5.58 o                         
   5  12   7         72.69         70.00         6.50 o                         
   6  12   7          1.14         -3.59         4.19 o                         
  -6  13   7          0.35         -5.84         6.88 o                         
  -5  13   7          4.45          5.00         5.00 o                         
  -4  13   7         23.11         27.54         6.79 o                         
  -3  13   7        120.86        118.42         6.26 o                         
  -2  13   7         71.44         75.93         5.41 o                         
  -1  13   7          9.78          2.40         5.79 o                         
   0  13   7          6.14          4.64         4.66 o                         
   1  13   7          0.65         -2.14         4.45 o                         
   2  13   7          1.11          5.51         6.79 o                         
   3  13   7          1.24          8.96        15.11 o                         
   4  13   7         17.60         21.30         4.38 o                         
   5  13   7          4.79         -1.33         4.72 o                         
  -4  14   7         46.58         41.41         7.13 o                         
  -3  14   7         75.66         75.01         6.78 o                         
  -2  14   7        105.67        100.67         5.28 o                         
  -1  14   7          1.07         -2.20         4.86 o                         
   0  14   7        165.70        173.59         6.51 o                         
   1  14   7         17.44         15.47         4.81 o                         
   2  14   7          5.83          9.42         4.55 o                         
   3  14   7         16.54         13.45         9.26 o                         
 -11   0   8         28.09         18.68         4.70 o                         
 -10   0   8          4.72          1.32        10.26 o                         
  -9   0   8        202.86        198.87         9.23 o                         
  -8   0   8         15.63         23.20         8.69 o                         
  -7   0   8        120.45        129.73        11.66 o                         
  -6   0   8        254.65        276.91        18.66 o                         
  -5   0   8        174.38        166.30         9.80 o                         
  -4   0   8        268.82        258.88        11.47 o                         
  -3   0   8         54.27         67.32         8.50 o                         
  -2   0   8        232.33        268.51         9.65 o                         
  -1   0   8          2.61          3.69         6.85 o                         
   0   0   8        301.91        298.98        11.92 o                         
   1   0   8          0.15         -1.48         7.34 o                         
   2   0   8         26.49         18.44         6.16 o                         
   3   0   8        286.90        342.37        22.31 o                         
   4   0   8         46.99         50.33         7.82 o                         
   5   0   8          8.34         10.24         8.00 o                         
   6   0   8        523.44        567.75        20.78 o                         
   7   0   8       1225.36       1330.72        41.05 o                         
   8   0   8        561.85        606.56        28.88 o                         
   9   0   8         29.58         41.04         6.81 o                         
  10   0   8         37.78         27.71         9.03 o                         
 -11   1   8         17.79          9.20         4.69 o                         
 -10   1   8         13.22         36.67        11.37 o                         
  -9   1   8          2.00          0.82         5.22 o                         
  -8   1   8        190.92        196.34         7.77 o                         
  -7   1   8         34.54         32.53         6.02 o                         
  -6   1   8        123.97        119.02         7.37 o                         
  -5   1   8         82.43        105.94         9.13 o                         
  -4   1   8         32.01         34.91         6.44 o                         
  -3   1   8        281.99        302.85         9.78 o                         
  -2   1   8        202.10        193.94         6.70 o                         
  -1   1   8          8.52          9.35         5.03 o                         
   0   1   8         70.18         63.61         5.22 o                         
   1   1   8        260.76        265.51         8.00 o                         
   2   1   8        492.93        521.52        10.14 o                         
   3   1   8         16.22         22.18         4.45 o                         
   4   1   8          3.40          5.77         5.82 o                         
   5   1   8         89.22         98.22         7.99 o                         
   6   1   8        273.25        282.08        15.45 o                         
   7   1   8        188.51        201.13        11.43 o                         
   8   1   8        150.09        165.06         8.25 o                         
   9   1   8         51.76         48.56        11.98 o                         
  10   1   8        118.21         95.43         9.75 o                         
 -11   2   8         42.70         35.73         4.94 o                         
 -10   2   8         23.68         15.26         6.62 o                         
  -9   2   8         40.25         44.59         5.71 o                         
  -8   2   8         14.39         11.54         5.39 o                         
  -7   2   8          6.04         12.51         7.85 o                         
  -6   2   8        279.36        270.46         8.99 o                         
  -5   2   8        564.17        585.13        13.05 o                         
  -4   2   8       1545.28       1591.92        24.18 o                         
  -3   2   8          3.86          3.01         5.41 o                         
  -2   2   8          6.32          1.58         4.39 o                         
  -1   2   8        425.60        427.24         8.68 o                         
   0   2   8         95.43         88.36         6.33 o                         
   1   2   8         11.08         12.34         5.76 o                         
   2   2   8         12.98         15.40         3.64 o                         
   3   2   8        253.14        268.60         7.38 o                         
   4   2   8         77.76         85.95         4.81 o                         
   5   2   8         72.12         78.44         7.68 o                         
   6   2   8         12.67         -6.20         6.55 o                         
   7   2   8          3.79          9.55         6.11 o                         
   8   2   8        379.76        414.51        12.93 o                         
   9   2   8         15.75         12.94         6.04 o                         
  10   2   8         36.12         32.55         4.81 o                         
 -11   3   8        145.09        111.30        17.24 o                         
 -10   3   8          0.47          8.43         6.45 o                         
  -9   3   8          5.94         16.52         4.84 o                         
  -8   3   8          9.33          1.80         5.29 o                         
  -7   3   8        115.90        130.59        15.35 o                         
  -6   3   8         37.72         30.71        15.62 o                         
  -5   3   8         18.69         21.86         5.44 o                         
  -4   3   8        512.87        539.10        10.30 o                         
  -3   3   8         83.41         78.25         5.24 o                         
  -2   3   8        174.69        174.68         5.27 o                         
  -1   3   8        266.87        259.59         6.25 o                         
   0   3   8          7.17          6.15         3.64 o                         
   1   3   8          0.35          1.63         3.67 o                         
   2   3   8          0.39         -0.60         3.42 o                         
   3   3   8         83.42         82.79         4.46 o                         
   4   3   8         48.60         53.78         4.06 o                         
   5   3   8        509.49        557.71        14.08 o                         
   6   3   8        375.56        417.56        13.08 o                         
   7   3   8         76.74         91.60         6.25 o                         
   8   3   8          7.06          9.59         6.56 o                         
   9   3   8          1.97         14.67         5.61 o                         
  10   3   8         96.27         59.88         4.67 o                         
 -11   4   8        107.35         91.45        10.03 o                         
 -10   4   8        106.31         90.35         5.98 o                         
  -9   4   8        355.97        350.51        11.48 o                         
  -8   4   8        122.20        128.71         5.91 o                         
  -7   4   8         43.78         36.22         8.61 o                         
  -6   4   8         99.93         81.22         9.62 o                         
  -5   4   8       1013.95        960.21        21.91 o                         
  -4   4   8          5.90          5.02         4.28 o                         
  -3   4   8         39.18         28.25         5.15 o                         
  -2   4   8         74.34         75.32         4.12 o                         
  -1   4   8         88.88         78.86         3.93 o                         
   0   4   8        113.76        108.43         4.61 o                         
   1   4   8        576.89        564.83        11.99 o                         
   2   4   8        164.72        167.15         4.84 o                         
   3   4   8         28.03         24.43         3.57 o                         
   4   4   8          6.17          9.58         3.98 o                         
   5   4   8        147.21        154.34         8.81 o                         
   6   4   8        496.84        490.15        12.42 o                         
   7   4   8          0.07         -4.50         7.73 o                         
   8   4   8        321.82        342.60        10.96 o                         
   9   4   8        131.66        111.18         6.62 o                         
  10   4   8         13.20         12.36         4.32 o                         
 -11   5   8          2.17         -0.89         8.13 o                         
 -10   5   8         38.72         28.39         5.00 o                         
  -9   5   8         21.25         15.00         6.35 o                         
  -8   5   8          1.33         -1.85         4.47 o                         
  -7   5   8        360.54        389.81        12.63 o                         
  -6   5   8          0.09          3.47         6.23 o                         
  -5   5   8          8.92          4.04         7.63 o                         
  -4   5   8        386.93        401.09         7.90 o                         
  -3   5   8         55.55         56.65         4.69 o                         
  -2   5   8         36.23         35.74         3.80 o                         
  -1   5   8         10.56          9.66         3.31 o                         
   0   5   8         21.67         18.88         3.18 o                         
   1   5   8          0.06         -0.29         3.18 o                         
   2   5   8        175.50        185.31         4.59 o                         
   3   5   8         58.26         67.01         3.94 o                         
   4   5   8          4.79          4.56         4.04 o                         
   5   5   8        291.66        308.66         8.11 o                         
   6   5   8          9.16         11.63         7.12 o                         
   7   5   8         16.58         11.45         5.29 o                         
   8   5   8         25.90         20.81         5.14 o                         
   9   5   8          7.66         10.15         4.72 o                         
 -10   6   8          0.65          7.46         4.51 o                         
  -9   6   8         64.25         63.05         6.39 o                         
  -8   6   8         73.85         86.91         8.98 o                         
  -7   6   8         22.96         31.17         5.82 o                         
  -6   6   8          6.11          4.34         6.41 o                         
  -5   6   8         13.92         21.83         6.11 o                         
  -4   6   8        498.69        529.33        13.47 o                         
  -3   6   8        371.99        383.88         9.50 o                         
  -2   6   8        822.12        810.81        22.53 o                         
  -1   6   8          1.43          4.35         3.52 o                         
   0   6   8        514.72        527.28         9.27 o                         
   1   6   8        283.22        299.14         7.97 o                         
   2   6   8         25.39         25.34         2.85 o                         
   3   6   8        244.02        248.59         5.87 o                         
   4   6   8        245.31        246.77         7.01 o                         
   5   6   8          1.77         -4.52         4.52 o                         
   6   6   8          9.32          8.61         4.33 o                         
   7   6   8          1.07          3.50         4.55 o                         
   8   6   8         49.57         54.05         6.49 o                         
   9   6   8        138.48        138.77         9.96 o                         
 -10   7   8          2.10          6.05         8.82 o                         
  -9   7   8         45.82         52.36         6.72 o                         
  -8   7   8         25.42         28.54         7.78 o                         
  -7   7   8         22.92         21.75         7.00 o                         
  -6   7   8         25.24          8.62         6.12 o                         
  -5   7   8          0.01         -2.25         5.25 o                         
  -4   7   8         43.19         41.23         5.82 o                         
  -3   7   8        114.77        119.77         6.21 o                         
  -2   7   8       1003.04       1051.01        19.32 o                         
  -1   7   8        211.19        211.31         7.10 o                         
   0   7   8         19.13         24.12         3.56 o                         
   1   7   8          6.20         10.83         2.93 o                         
   2   7   8        120.64        114.42         9.62 o                         
   3   7   8          1.89          4.89         4.82 o                         
   4   7   8        211.86        200.40         6.36 o                         
   5   7   8        162.27        162.48         7.60 o                         
   6   7   8         91.96         95.79         6.72 o                         
   7   7   8          0.07         -1.60         7.76 o                         
   8   7   8         47.15         47.52         4.49 o                         
   9   7   8         47.51         25.29         6.03 o                         
  -9   8   8         11.12         10.14         4.63 o                         
  -8   8   8          1.53         -4.92         6.03 o                         
  -7   8   8          6.63          4.12         6.55 o                         
  -6   8   8          2.66          4.86         7.40 o                         
  -5   8   8        353.44        369.82        12.08 o                         
  -4   8   8        103.05        100.88         6.67 o                         
  -3   8   8         19.20         45.56         6.47 o                         
  -2   8   8         37.07         50.49         4.87 o                         
  -1   8   8        335.10        334.46         9.60 o                         
   0   8   8         10.81          6.38         6.24 o                         
   1   8   8        138.41        122.77         6.99 o                         
   2   8   8         74.57         56.08         6.45 o                         
   3   8   8        132.61        132.22         6.03 o                         
   4   8   8          0.03          5.24         5.60 o                         
   5   8   8         60.25         56.67         5.79 o                         
   6   8   8        183.43        193.41         9.22 o                         
   7   8   8          4.42          5.55         4.52 o                         
   8   8   8          0.72          2.18         4.20 o                         
  -9   9   8          8.11         10.07         5.43 o                         
  -8   9   8          0.89         -5.45         5.45 o                         
  -7   9   8        138.59        130.77        13.50 o                         
  -6   9   8        206.85        216.52        12.96 o                         
  -5   9   8          7.93          9.34         5.95 o                         
  -4   9   8         59.37         64.77         7.15 o                         
  -3   9   8          1.29         -3.97         5.50 o                         
  -2   9   8         16.85         11.12         5.06 o                         
  -1   9   8        132.72        140.22         6.10 o                         
   0   9   8         14.23         21.05         5.06 o                         
   1   9   8          5.92         -3.61         6.08 o                         
   2   9   8        310.08        319.85        10.73 o                         
   3   9   8        225.09        214.09         8.20 o                         
   4   9   8         10.12          5.46         4.35 o                         
   5   9   8         27.37         14.93         6.01 o                         
   6   9   8          3.54          5.13         4.65 o                         
   7   9   8         12.02          6.78         4.60 o                         
  -8  10   8         10.33          3.06         5.70 o                         
  -7  10   8          3.33         -4.19         6.97 o                         
  -6  10   8         47.25         53.86         7.50 o                         
  -5  10   8        141.84        144.12         8.40 o                         
  -4  10   8         22.49         23.39         5.58 o                         
  -3  10   8        148.71        157.56         7.85 o                         
  -2  10   8          5.27          2.58         4.49 o                         
  -1  10   8        230.59        221.79         6.90 o                         
   0  10   8        134.48        122.06        10.66 o                         
   1  10   8         74.73         72.88         7.15 o                         
   2  10   8         35.93         40.18         5.58 o                         
   3  10   8        154.46        159.22         6.45 o                         
   4  10   8        300.24        312.40         7.42 o                         
   5  10   8         59.77         55.03         6.81 o                         
   6  10   8          0.94         -4.40         5.84 o                         
   7  10   8         95.19         79.74         7.74 o                         
  -7  11   8         21.53         14.25         4.94 o                         
  -6  11   8        200.84        189.51        10.17 o                         
  -5  11   8         61.37         52.50         6.24 o                         
  -4  11   8          4.49          5.24         4.91 o                         
  -3  11   8          6.57          8.04         4.56 o                         
  -2  11   8         23.13         21.52         5.04 o                         
  -1  11   8         21.53         19.02         4.79 o                         
   0  11   8          0.18          3.54         4.31 o                         
   1  11   8          7.23          3.02         4.03 o                         
   2  11   8         44.68         40.09         6.00 o                         
   3  11   8        209.55        191.69         6.37 o                         
   4  11   8          0.31          7.88         4.47 o                         
   5  11   8         17.84         11.79         5.48 o                         
   6  11   8         66.58         54.08         6.70 o                         
  -6  12   8         40.52         42.30         6.52 o                         
  -5  12   8          2.01          5.53         5.97 o                         
  -4  12   8         26.44         32.74         5.99 o                         
  -3  12   8          0.21          1.19         3.62 o                         
  -2  12   8         90.56         79.28         8.39 o                         
  -1  12   8         94.70        109.45         6.48 o                         
   0  12   8         33.34         40.14         4.47 o                         
   1  12   8         55.58         72.07         5.70 o                         
   2  12   8          5.16          1.71         6.04 o                         
   3  12   8         79.62         80.71        13.41 o                         
   4  12   8        111.20         75.25         7.64 o                         
  -2  13   8         57.58         58.75         6.73 o                         
  -1  13   8         17.38         21.59         4.37 o                         
   0  13   8         61.02         38.47         4.46 o                         
   1  13   8          9.70          6.08         5.17 o                         
   2  13   8          6.11          6.00         7.02 o                         
   3  13   8        154.72        130.16         8.74 o                         
 -10   1   9         18.82         13.00         6.58 o                         
  -9   1   9         18.82         15.90         5.59 o                         
  -8   1   9         17.87         11.34         4.78 o                         
  -7   1   9         11.79         16.36         6.28 o                         
  -6   1   9         34.57         40.07        10.19 o                         
  -5   1   9        119.05        130.52         9.50 o                         
  -4   1   9         38.12         51.19         7.88 o                         
  -3   1   9         31.66         44.40         6.82 o                         
  -2   1   9         76.17         82.36         6.98 o                         
  -1   1   9          0.00          1.83         5.45 o                         
   0   1   9        202.58        211.77         7.30 o                         
   1   1   9        156.73        164.65         5.53 o                         
   2   1   9        204.27        244.85         9.90 o                         
   3   1   9        102.20        181.88        18.65 o                         
   4   1   9          6.95         -4.85         5.00 o                         
   5   1   9          0.01         -4.63        11.51 o                         
   6   1   9        178.10        196.86         8.47 o                         
   7   1   9        139.14        150.45         7.11 o                         
   8   1   9         47.62         42.55         4.78 o                         
   9   1   9        212.91        137.33         9.36 o                         
 -10   2   9         41.09         29.38         5.98 o                         
  -9   2   9         23.29         26.05         6.45 o                         
  -8   2   9          2.37          6.19         4.99 o                         
  -7   2   9          0.04          0.84         7.55 o                         
  -6   2   9         23.76         37.48         8.29 o                         
  -5   2   9        153.05        166.63        10.68 o                         
  -4   2   9         39.69         47.69        14.09 o                         
  -3   2   9          2.98         -1.35         8.50 o                         
  -2   2   9         68.38         80.60         5.25 o                         
  -1   2   9         15.18         19.21         4.76 o                         
   0   2   9        151.71        156.53         8.45 o                         
   1   2   9          0.42          2.31         4.75 o                         
   2   2   9          0.73          5.39         4.24 o                         
   3   2   9          6.63         12.39         5.21 o                         
   4   2   9          2.37          3.87         5.00 o                         
   5   2   9         68.27         69.86         6.10 o                         
   6   2   9         20.06         17.38         4.95 o                         
   7   2   9         91.66         74.26         5.38 o                         
   8   2   9          4.26          6.78         4.50 o                         
   9   2   9         16.68         10.56         5.96 o                         
 -10   3   9        488.22        360.04        12.05 o                         
  -9   3   9        178.47        160.92         8.47 o                         
  -8   3   9        400.79        392.11        14.67 o                         
  -7   3   9          0.09          1.83         5.40 o                         
  -6   3   9         69.43         71.58         8.66 o                         
  -5   3   9        108.97        101.15         9.83 o                         
  -4   3   9        372.19        384.77        12.06 o                         
  -3   3   9          6.60          9.92         7.44 o                         
  -2   3   9        709.01        787.55        23.82 o                         
  -1   3   9        243.41        242.60         7.22 o                         
   0   3   9        199.39        222.83         5.59 o                         
   1   3   9        100.14        105.70         4.40 o                         
   2   3   9        293.83        315.04         8.23 o                         
   3   3   9        124.11        131.83         5.91 o                         
   4   3   9          4.32          2.79         5.56 o                         
   5   3   9        331.25        334.80        17.03 o                         
   6   3   9         33.05         37.02         5.31 o                         
   7   3   9          5.28          2.70         4.35 o                         
   8   3   9          3.76          2.99         3.80 o                         
 -10   4   9         57.37         40.91         4.39 o                         
  -9   4   9          2.80          2.04         4.63 o                         
  -8   4   9         41.72         37.96         4.00 o                         
  -7   4   9          0.62          3.11         4.72 o                         
  -6   4   9        251.68        293.18        12.98 o                         
  -5   4   9         64.90         66.38         7.52 o                         
  -4   4   9        388.57        404.87        33.41 o                         
  -3   4   9          1.12         -5.60         7.27 o                         
  -2   4   9        105.95        121.05         6.37 o                         
  -1   4   9         12.70         15.11         4.25 o                         
   0   4   9         14.17         18.74         3.31 o                         
   1   4   9         13.36         14.18         3.67 o                         
   2   4   9        134.94        154.79         8.55 o                         
   3   4   9         72.06         81.07         4.26 o                         
   4   4   9         48.04         58.20         5.55 o                         
   5   4   9         86.60        105.97         4.96 o                         
   6   4   9          0.33         -1.74         4.59 o                         
   7   4   9         20.19         20.46         4.06 o                         
   8   4   9         82.37         64.55         4.97 o                         
  -9   5   9          7.46          9.11         4.52 o                         
  -8   5   9         21.62         31.14         6.99 o                         
  -7   5   9         52.84         63.33        10.94 o                         
  -6   5   9         74.09         78.89         8.98 o                         
  -5   5   9        250.66        268.05         9.29 o                         
  -4   5   9          6.96          7.97         8.44 o                         
  -3   5   9        139.05        150.25         9.76 o                         
  -2   5   9        508.84        529.74        12.90 o                         
  -1   5   9         46.78         55.87         5.74 o                         
   0   5   9        137.82        136.68         4.98 o                         
   1   5   9        116.91        121.85         4.80 o                         
   2   5   9          0.45          0.81         3.66 o                         
   3   5   9         45.73         47.63         4.55 o                         
   4   5   9        202.13        223.06         7.12 o                         
   5   5   9          2.22          6.88         6.77 o                         
   6   5   9         74.29         88.01         5.56 o                         
   7   5   9         14.18          7.66         4.19 o                         
   8   5   9          1.87          9.25         6.64 o                         
  -9   6   9          0.31          4.64         8.08 o                         
  -8   6   9         89.14         89.15         6.25 o                         
  -7   6   9        187.73        215.18        14.31 o                         
  -6   6   9         89.67         93.78         8.79 o                         
  -5   6   9          0.74          9.53         5.71 o                         
  -4   6   9         67.98         74.38         8.01 o                         
  -3   6   9         38.20         35.31         5.79 o                         
  -2   6   9         23.38         26.98         3.98 o                         
  -1   6   9        371.29        390.72         9.45 o                         
   0   6   9        181.87        184.70         5.23 o                         
   1   6   9         82.35         78.36         3.62 o                         
   2   6   9          1.53          1.00         3.11 o                         
   3   6   9         19.97         23.90         4.49 o                         
   4   6   9        107.46         96.08         5.03 o                         
   5   6   9         71.05         63.24         5.60 o                         
   6   6   9          1.17         -5.42         6.81 o                         
   7   6   9        135.89        122.22         6.43 o                         
  -9   7   9         16.67         20.25         7.11 o                         
  -8   7   9        150.43        152.76        10.22 o                         
  -7   7   9         39.43         36.18         7.42 o                         
  -6   7   9        130.72        143.17        28.02 o                         
  -5   7   9         66.45         74.81         9.24 o                         
  -4   7   9         27.89         43.50         7.46 o                         
  -3   7   9         34.55         44.52         5.63 o                         
  -2   7   9         52.11         54.03         5.03 o                         
  -1   7   9        109.06        106.64         6.74 o                         
   0   7   9        152.98        138.00         8.21 o                         
   1   7   9        489.87        463.76        19.41 o                         
   2   7   9          4.67         13.05         5.54 o                         
   3   7   9        281.92        247.93        10.24 o                         
   4   7   9         13.05         19.11         7.11 o                         
   5   7   9          3.22          7.49         8.22 o                         
   6   7   9          2.53         -3.46         5.07 o                         
   7   7   9         13.74         -5.07         5.73 o                         
  -8   8   9         13.25         17.43         8.58 o                         
  -7   8   9         13.99         23.95         9.27 o                         
  -6   8   9          0.01         -5.35         7.38 o                         
  -5   8   9          2.24         -4.66         6.68 o                         
  -4   8   9         20.07         15.40         8.43 o                         
  -3   8   9         99.28         88.29         6.42 o                         
  -2   8   9        160.68        167.59         8.36 o                         
  -1   8   9         51.56         71.82         7.10 o                         
   0   8   9         48.86         51.14        22.82 o                         
   1   8   9         80.46         74.62         7.81 o                         
   2   8   9        421.66        413.97        20.39 o                         
   3   8   9         18.26         21.05         6.22 o                         
   4   8   9         32.18         23.25         6.09 o                         
   5   8   9         80.53         67.95         6.06 o                         
   6   8   9         20.93         14.53         4.29 o                         
  -7   9   9          8.62          5.00         5.06 o                         
  -6   9   9         17.15         15.37        10.38 o                         
  -5   9   9         60.34         57.26         6.14 o                         
  -4   9   9         28.97         28.27         7.32 o                         
  -3   9   9         26.32         18.85         5.11 o                         
  -2   9   9         85.36         78.85         5.32 o                         
  -1   9   9         28.47         42.77         6.36 o                         
   0   9   9        109.15        106.95         6.97 o                         
   1   9   9          8.01        -10.70        10.70 o                         
   2   9   9         17.61         23.52         5.58 o                         
   3   9   9          0.91          0.32         4.99 o                         
   4   9   9         41.18         51.75         5.12 o                         
   5   9   9          1.87          1.83         7.76 o                         
  -5  10   9         32.98         39.59         6.21 o                         
  -4  10   9         65.23         51.01         5.72 o                         
  -3  10   9         75.37         83.29         4.87 o                         
  -2  10   9          0.90          3.59         4.16 o                         
  -1  10   9        234.21        249.54         7.58 o                         
   0  10   9        100.74         84.24         5.88 o                         
   1  10   9         17.59         11.20         9.50 o                         
   2  10   9         80.84         82.55         5.56 o                         
   3  10   9          3.10          3.66         6.65 o                         
   4  10   9         60.52         80.17         8.52 o                         
  -4  11   9          2.79          5.50         4.05 o                         
  -3  11   9          0.48          3.06         4.36 o                         
  -2  11   9          7.05          8.35         3.85 o                         
  -1  11   9          3.93          4.21         4.30 o                         
   0  11   9         23.31         19.55         5.38 o                         
   1  11   9          1.32         10.51         8.48 o                         
   2  11   9         19.15         22.13         4.98 o                         
   3  11   9         20.95         23.02         6.51 o                         
  -1  12   9          4.94          3.82         5.21 o                         
   0  12   9        150.46        119.11         7.81 o                         
  -9   0  10         16.90          6.58         5.37 o                         
  -8   0  10         87.66         65.98         6.39 o                         
  -7   0  10          4.87          9.81         7.01 o                         
  -6   0  10          2.41         11.49         8.38 o                         
  -5   0  10        146.14        155.63        12.22 o                         
  -4   0  10        155.56        164.58        13.01 o                         
  -3   0  10         16.33         16.37        10.24 o                         
  -2   0  10        268.95        284.77        12.25 o                         
  -1   0  10        162.99        170.07         7.79 o                         
   0   0  10         31.25         29.01         5.23 o                         
   1   0  10        678.91        720.36        17.77 o                         
   2   0  10        200.22        199.04         9.63 o                         
   3   0  10          0.37         -6.84         6.84 o                         
   4   0  10         35.15         47.30        10.37 o                         
   5   0  10        173.30        168.12         8.76 o                         
   6   0  10        202.95        207.29         8.92 o                         
   7   0  10        224.91        177.17        27.28 o                         
  -9   1  10         16.11         18.83         3.89 o                         
  -8   1  10          9.95          7.36         3.09 o                         
  -7   1  10         87.41         81.94         8.26 o                         
  -6   1  10         73.56         69.55         6.57 o                         
  -5   1  10         21.18         33.06         7.03 o                         
  -4   1  10          3.06          0.17         6.06 o                         
  -3   1  10        196.29        210.58        13.99 o                         
  -2   1  10         65.77         71.98         5.74 o                         
  -1   1  10        116.53        118.44         6.08 o                         
   0   1  10        181.28        192.29         5.83 o                         
   1   1  10        210.31        222.58         5.67 o                         
   2   1  10         68.28         83.37         5.81 o                         
   3   1  10          8.19          9.96         4.51 o                         
   4   1  10          0.15          8.54         5.01 o                         
   5   1  10          5.41         17.59         5.18 o                         
   6   1  10         18.91         21.77         4.51 o                         
   7   1  10        134.11         95.35        14.28 o                         
  -9   2  10         35.55         22.00         5.13 o                         
  -8   2  10         48.62         40.48         3.03 o                         
  -7   2  10          0.16          0.68         4.20 o                         
  -6   2  10         13.96         17.92         5.00 o                         
  -5   2  10        164.12        155.75         6.36 o                         
  -4   2  10          1.60         -3.84         6.01 o                         
  -3   2  10          3.29          8.10         6.38 o                         
  -2   2  10          5.41          8.97         4.69 o                         
  -1   2  10          0.02         -2.33         4.40 o                         
   0   2  10         25.63         30.63         4.48 o                         
   1   2  10        211.65        220.99         7.43 o                         
   2   2  10          8.15         10.95         4.48 o                         
   3   2  10        136.26        130.68         7.64 o                         
   4   2  10         74.62         64.66         7.40 o                         
   5   2  10          0.09         -0.21         4.92 o                         
   6   2  10         56.00         45.49         8.75 o                         
   7   2  10         46.46         26.89         3.56 o                         
  -8   3  10          3.99          7.43         5.31 o                         
  -7   3  10         62.61         51.39         5.08 o                         
  -6   3  10         90.37        110.29         5.24 o                         
  -5   3  10         46.46         52.42         6.06 o                         
  -4   3  10        240.49        229.71        17.66 o                         
  -3   3  10        150.44        160.86         6.31 o                         
  -2   3  10         74.81         77.98         5.09 o                         
  -1   3  10        279.07        296.19         8.36 o                         
   0   3  10          2.86         -1.68         4.22 o                         
   1   3  10          3.74          3.09         3.95 o                         
   2   3  10          7.61          5.12         4.49 o                         
   3   3  10         25.66         23.99         4.86 o                         
   4   3  10         98.57        113.49         5.36 o                         
   5   3  10          6.20          4.96         4.73 o                         
   6   3  10         26.40         29.64         4.30 o                         
  -8   4  10         13.97         10.53         4.78 o                         
  -7   4  10          0.73          3.26         4.33 o                         
  -6   4  10         87.59         88.11         4.84 o                         
  -5   4  10         52.72         39.95         5.73 o                         
  -4   4  10        531.21        532.71        18.36 o                         
  -3   4  10        196.87        215.75        12.06 o                         
  -2   4  10        303.38        309.24         7.58 o                         
  -1   4  10        115.03        121.45         7.04 o                         
   0   4  10        349.16        349.49         9.59 o                         
   1   4  10          8.69         11.48         3.69 o                         
   2   4  10         12.60          5.77         3.59 o                         
   3   4  10          0.68         -0.94         5.02 o                         
   4   4  10         90.40        116.96         7.58 o                         
   5   4  10         36.67         34.98         4.56 o                         
   6   4  10          1.96          7.61         3.36 o                         
  -8   5  10         17.48         11.26         4.25 o                         
  -7   5  10          0.02         -0.68         4.01 o                         
  -6   5  10          1.50          6.04         3.95 o                         
  -5   5  10         42.17         40.39         5.64 o                         
  -4   5  10        610.36        626.24        14.37 o                         
  -3   5  10         59.96         63.93         3.86 o                         
  -2   5  10        406.48        419.44        10.54 o                         
  -1   5  10         26.35         23.57         3.90 o                         
   0   5  10          8.34          9.62         4.46 o                         
   1   5  10         26.84         37.75         4.83 o                         
   2   5  10         77.87         96.54         6.78 o                         
   3   5  10          1.20          4.00         5.58 o                         
   4   5  10          7.45          9.88         4.06 o                         
   5   5  10         29.44         18.02         4.20 o                         
   6   5  10         25.80         17.49         6.35 o                         
  -7   6  10         79.65         63.65        11.78 o                         
  -6   6  10          4.91         -0.91         4.15 o                         
  -5   6  10        160.52        131.66        15.51 o                         
  -4   6  10        124.89        126.86         9.78 o                         
  -3   6  10        204.62        217.18         7.39 o                         
  -2   6  10         12.85          7.69         6.84 o                         
  -1   6  10         90.10        108.79        13.42 o                         
   0   6  10         98.49        101.83         8.48 o                         
   1   6  10         11.40          4.21         7.02 o                         
   2   6  10         20.06         19.69         7.26 o                         
   3   6  10        114.01         96.93         8.89 o                         
   4   6  10         20.43         18.91         6.51 o                         
   5   6  10          6.05          1.96         6.02 o                         
  -6   7  10          0.16         -3.40         3.40 o                         
  -5   7  10        113.90        116.80         7.78 o                         
  -4   7  10          5.84          1.31         5.24 o                         
  -3   7  10         13.61         21.96         8.20 o                         
  -2   7  10         67.16         83.46        11.98 o                         
  -1   7  10          0.02          1.09        11.49 o                         
   0   7  10        156.76        142.29        13.63 o                         
   1   7  10          6.56         26.37        11.17 o                         
   2   7  10        116.25         90.52         7.11 o                         
   3   7  10        157.68        122.45         7.85 o                         
  -5   8  10          0.67          0.53         4.85 o                         
  -4   8  10          3.27          0.27         4.89 o                         
  -3   8  10         19.40         24.60         7.47 o                         
  -2   8  10          2.78         15.68         7.60 o                         
  -1   8  10          2.67          7.20        10.40 o                         
   0   8  10        207.50        203.88        14.50 o                         
   1   8  10          4.62          3.83        10.20 o                         
   2   8  10         23.41         52.36         9.71 o                         
  -4   9  10         53.59         58.01         8.73 o                         
  -3   9  10         31.68         43.86         8.39 o                         
  -2   9  10         15.63          5.27         9.35 o                         
  -1   9  10        147.09        118.95         7.83 o                         
   0   9  10        228.70        214.13         9.29 o                         
   1   9  10         10.99         15.33         5.65 o                         
   2   9  10          3.31          8.88         5.95 o                         
  -2  10  10          0.93         -3.04         6.72 o                         
  -1  10  10         65.24         34.37         7.47 o                         
   0  10  10        140.49         91.97         8.43 o                         
  -6   1  11         11.01          7.41         2.62 o                         
  -5   1  11         15.33         16.23         3.66 o                         
  -4   1  11          4.99         11.39         7.55 o                         
  -3   1  11          1.64         -5.06         5.06 o                         
  -2   1  11         54.56         44.05         5.86 o                         
  -1   1  11          0.93         -0.13         3.75 o                         
   0   1  11          5.95          8.45         3.69 o                         
   1   1  11          1.00         -1.45         5.60 o                         
   2   1  11         14.75          5.92         7.99 o                         
   3   1  11         64.45         73.60         4.17 o                         
   4   1  11         24.01         24.06         6.52 o                         
  -6   2  11          2.61          1.34         2.95 o                         
  -5   2  11          5.15          3.19         3.55 o                         
  -4   2  11          1.29         -3.91         7.32 o                         
  -3   2  11          0.06         -2.77         5.58 o                         
  -2   2  11        227.09        231.64         5.82 o                         
  -1   2  11          6.08          0.70         3.16 o                         
   0   2  11          1.19          3.01         3.52 o                         
   1   2  11          4.67         -1.13         7.76 o                         
   2   2  11         21.93         26.07         6.16 o                         
   3   2  11         75.69         77.70         5.55 o                         
   4   2  11          6.86          5.57         3.92 o                         
  -6   3  11          0.54         -4.54         4.54 o                         
  -5   3  11         67.12         63.12         4.99 o                         
  -4   3  11        103.81         79.75         6.10 o                         
  -3   3  11         47.42         40.43         5.94 o                         
  -2   3  11          3.05          4.11         4.50 o                         
  -1   3  11          4.65          2.45         4.86 o                         
   0   3  11        146.57        120.49         7.69 o                         
   1   3  11         28.83         37.98         7.57 o                         
   2   3  11         67.70         58.79         6.01 o                         
   3   3  11         53.41         47.70         7.26 o                         
   4   3  11          1.04          7.86         5.56 o                         
  -5   4  11          0.98         -0.24         5.34 o                         
  -4   4  11          0.69         -3.93         3.93 o                         
  -3   4  11        250.16        237.33         9.37 o                         
  -2   4  11         20.15         22.75         3.91 o                         
  -1   4  11        408.57        361.32        19.69 o                         
   0   4  11         25.00         17.23         3.79 o                         
   1   4  11          0.43         -0.29         6.18 o                         
   2   4  11         54.97         44.40         6.74 o                         
   3   4  11         70.98         71.49         6.64 o                         
  -5   5  11          5.75          5.97         4.46 o                         
  -4   5  11         10.41          7.27         6.75 o                         
  -3   5  11          1.04          3.85         5.08 o                         
  -2   5  11          1.21         -1.13         5.57 o                         
  -1   5  11         17.26         16.97         7.39 o                         
   0   5  11         46.13         33.16        10.67 o                         
   1   5  11        177.00        124.75        21.90 o                         
   2   5  11          7.76          7.90         8.02 o                         
   3   5  11         38.89         33.43         7.15 o                         
  -4   6  11         21.27          7.46         4.69 o                         
  -3   6  11          0.74          0.53         9.48 o                         
  -2   6  11         66.54         53.84         8.97 o                         
  -1   6  11          8.38          5.87         5.66 o                         
   0   6  11         19.09         10.32         3.97 o                         
   1   6  11          2.05         -7.92         7.92 o                         
   2   6  11         13.00         -6.36         6.88 o                         
  -2   7  11         15.93         -0.82         7.30 o                         
  -1   7  11          2.78          5.43         7.24 o                         
   0   7  11          4.85          6.30         6.93 o                         
                                                                                
