# Supplementary material for: Single-crystal structure of the spicy capsaicin
Source: Acta Crystallogr C Struct Chem. 2025 Mar 7;81(Pt 4):188–92. doi: 10.1107/S2053229625001706 (PMC11970115; doi:10.1107/S2053229625001706)
Supplement: Supplementary file 3 [file c-81-00188-Isup3.cml]

<?xml version="1.0"?>
<molecule xmlns="http://www.xml-cml.org/schema">
<atomArray>
<atom elementType="C" id="a100" x2="7.77872" y2="-8.94762"/>
<atom elementType="C" id="a101" x2="6.45977" y2="-8.18612"/>
<atom elementType="C" id="a102" x2="6.45977" y2="-6.66313"/>
<atom elementType="C" id="a103" x2="7.77872" y2="-5.90162"/>
<atom elementType="C" id="a104" x2="9.09768" y2="-6.66313"/>
<atom elementType="C" id="a105" x2="9.09768" y2="-8.18612"/>
<atom elementType="C" id="a106" x2="10.4166" y2="-5.90162"/>
<atom elementType="N" hydrogenCount="1" id="a107" x2="11.7356" y2="-6.66313"/>
<atom elementType="C" id="a108" x2="13.0545" y2="-5.90162"/>
<atom elementType="C" id="a109" x2="14.3735" y2="-6.66313"/>
<atom elementType="C" id="a110" x2="15.6925" y2="-5.90162"/>
<atom elementType="C" id="a111" x2="17.0114" y2="-6.66313"/>
<atom elementType="C" id="a112" x2="18.3304" y2="-5.90162"/>
<atom elementType="C" id="a113" x2="19.6493" y2="-6.66313"/>
<atom elementType="C" id="a114" x2="20.9683" y2="-5.90162"/>
<atom elementType="C" id="a115" x2="22.2872" y2="-6.66313"/>
<atom elementType="C" id="a116" x2="23.6062" y2="-5.90162"/>
<atom elementType="C" id="a117" x2="22.2872" y2="-8.18612"/>
<atom elementType="O" hydrogenCount="0" id="a118" x2="13.0545" y2="-4.37862"/>
<atom elementType="O" hydrogenCount="0" id="a119" x2="5.14081" y2="-5.90162"/>
<atom elementType="C" id="a120" x2="3.82185" y2="-6.66313"/>
<atom elementType="O" hydrogenCount="1" id="a121" x2="5.14081" y2="-8.94762"/>
</atomArray>
<bondArray>
<bond atomRefs2="a100 a101" id="b122" order="2"/>
<bond atomRefs2="a101 a102" id="b123" order="1"/>
<bond atomRefs2="a102 a103" id="b124" order="2"/>
<bond atomRefs2="a103 a104" id="b125" order="1"/>
<bond atomRefs2="a104 a105" id="b126" order="2"/>
<bond atomRefs2="a105 a100" id="b127" order="1"/>
<bond atomRefs2="a104 a106" id="b128" order="1"/>
<bond atomRefs2="a106 a107" id="b129" order="1"/>
<bond atomRefs2="a107 a108" id="b130" order="1"/>
<bond atomRefs2="a108 a109" id="b131" order="1"/>
<bond atomRefs2="a109 a110" id="b132" order="1"/>
<bond atomRefs2="a110 a111" id="b133" order="1"/>
<bond atomRefs2="a111 a112" id="b134" order="1"/>
<bond atomRefs2="a112 a113" id="b135" order="1"/>
<bond atomRefs2="a113 a114" id="b136" order="2"/>
<bond atomRefs2="a114 a115" id="b137" order="1"/>
<bond atomRefs2="a115 a116" id="b138" order="1"/>
<bond atomRefs2="a115 a117" id="b139" order="1"/>
<bond atomRefs2="a108 a118" id="b140" order="2"/>
<bond atomRefs2="a102 a119" id="b141" order="1"/>
<bond atomRefs2="a119 a120" id="b142" order="1"/>
<bond atomRefs2="a101 a121" id="b143" order="1"/>
</bondArray>
</molecule>
